# Supplementary material for: Facilitating two-electron oxygen reduction with pyrrolic nitrogen sites for electrochemical hydrogen peroxide production
Source: Nat Commun. 2023 Jul 22;14:4430. doi: 10.1038/s41467-023-40118-y (PMC10363113; doi:10.1038/s41467-023-40118-y)
Supplement: Supplementary file 3 — Source Data [file 41467_2023_40118_MOESM3_ESM.zip]

Archive with 6 entries (6 files):
- Source Data/Figure1.xlsx
- Source Data/Figure2.xlsx
- Source Data/Figure3.xlsx
- Source Data/Figure4.xlsx
- Source Data/Figure5.xlsx
- Source Data/SI.xlsx
