# Supplementary material for: Facilitating two-electron oxygen reduction with pyrrolic nitrogen sites for electrochemical hydrogen peroxide production
Source: Nat Commun. 2023 Jul 22;14:4430. doi: 10.1038/s41467-023-40118-y (PMC10363113; doi:10.1038/s41467-023-40118-y)
Supplement: Supplementary file 3 — Source Data [file 41467_2023_40118_MOESM3_ESM.zip › Source Data/Figure1.xlsx]

## Sheet: Figure1e
pore diameter	pore volume		relative pressure	volume adsorbed	relative pressure	volume adsorbed
71.4923	0.10932		-5.7322e-05	30.0482	0.9934	241.541
43.9742	0.12352		0	56.558	0.98071	235.393
30.0602	0.11803		0.00028817	82.8589	0.97057	227.004
22.5965	0.11412		0.0043	110.42	0.95165	212.87
18.0405	0.10678		0.00984	117.004	0.92818	199.519
15.017	0.0915		0.03122	125.569	0.90361	189.774
12.641	0.07889		0.06393	130.212	0.87817	183.119
11.0716	0.07547		0.08022	131.628	0.85297	178.367
9.25624	0.05916		0.10029	132.951	0.82685	174.784
7.61454	0.04756		0.1205	134.068	0.80125	172.232
6.43291	0.0381		0.14054	135.001	0.75166	168.812
5.53845	0.034		0.16037	135.87	0.70132	166.437
4.83459	0.03329		0.1805	136.699	0.65103	164.675
4.26366	0.03377		0.20036	137.462	0.60083	163.303
3.78692	0.03853		0.24955	139.05	0.55062	162.138
3.38072	0.04369		0.30017	140.571	0.50062	161.081
3.0301	0.05039		0.35038	141.961	0.4487	152.386
2.71674	0.06046		0.39968	143.217	0.39816	148.692
2.42961	0.06874		0.44955	144.437	0.34233	146.496
2.16755	0.07238		0.49966	145.649	0.30403	145.305
2.00777	0.09115		0.54952	146.861	0.25078	143.884
1.90919	0.09553		0.59952	148.175	0.20089	142.467
1.81126	0.09689		0.64944	149.643	0.15076	140.877
			0.69942	151.411	0.10107	138.886
			0.74905	153.732	0.05091	135.411
			0.79876	156.971
			0.81968	158.904
			0.84912	162.15
			0.87352	165.797
			0.8982	170.968
			0.92255	177.983
			0.94627	187.894
			0.96825	203.312
			0.97852	213.961
			0.98694	227.195
			0.9934	241.541

## Sheet: Figure1f
raman
P-NMG-0									P-NMG-5									P-NMG-10									P-NMG-15
Raman shift									Raman shift									Raman shift									Raman shift
51.9724	46.6667	51.9724	1.09312	51.9724	1.09312	51.9724	1.09312		51.9724	38.6667	51.9724	-3.96201	51.9724	-3.96201	51.9724	-3.96201		51.9724	38.6667	51.9724	-9.86482	51.9724	-9.86482	51.9724	-9.86482		51.9724	38	51.9724	-1.02205	51.9724	-1.02205	51.9724	-1.02205
53.1075	39.9992	223.238	1.09312	195.759	1.09312	71.8095	1.09312		53.1075	37.9914	295.105	-3.96201	194.314	-3.96201	71.8095	-3.96201		53.1075	52.6707	287.888	-9.86482	195.545	-9.86482	71.8095	-9.86482		53.1075	27.9995	249.383	-1.02205	194.478	-1.02205	71.8095	-1.02205
54.2403	46.665	394.503	1.09312	339.545	1.09312	91.6466	1.09312		54.2403	37.3161	538.238	-3.96199	336.656	-3.96201	91.6466	-3.96201		54.2403	53.3414	523.803	-9.8646	339.118	-9.86482	91.6466	-9.86482		54.2403	33.999	446.794	-1.02205	336.983	-1.02205	91.6466	-1.02205
55.3751	37.9976	565.768	1.09312	483.331	1.09312	111.484	1.09312		55.3751	43.3074	781.371	-3.90193	478.998	-3.96201	111.484	-3.96201		55.3751	50.6788	759.719	-9.66924	482.69	-9.86482	111.484	-9.86482		55.3751	45.9985	644.205	-1.02163	479.488	-1.02205	111.484	-1.02205
56.5097	42.6634	737.034	1.09335	627.117	1.09312	131.321	1.09312		56.5097	41.9654	801.691	-3.85685	621.34	-3.96201	131.321	-3.96201		56.5097	66.6829	781.039	-9.54105	626.263	-9.86482	131.321	-9.86482		56.5097	39.3313	841.616	-0.76873	621.993	-1.02205	131.321	-1.02205
57.6421	49.9959	908.299	1.28878	770.904	1.09312	151.158	1.09312		57.6421	42.6235	840.902	-3.66919	763.682	-3.96201	151.158	-3.96201		57.6421	60.0203	822.18	-9.05069	769.836	-9.86482	151.158	-9.86482		57.6421	47.9975	859.89	-0.60883	764.498	-1.02205	151.158	-1.02205
58.7765	52.6618	924.134	1.42101	914.69	1.09312	170.995	1.09312		58.7765	52.6148	878.247	-3.23707	906.024	-3.96201	170.995	-3.96201		58.7765	57.3576	861.363	-8.02327	913.408	-9.86482	170.995	-9.86482		58.7765	38.6636	895.154	-0.01059	907.004	-1.02205	170.995	-1.02205
59.9108	52.661	954.663	1.93453	1058.48	1.09312	190.832	1.09312		59.9108	45.2728	913.77	-2.34859	1048.37	-3.96201	190.832	-3.96201		59.9108	69.3617	898.634	-6.08018	1056.98	-9.86482	190.832	-9.86482		59.9108	53.9965	928.738	1.21199	1049.51	-1.02205	190.832	-1.02205
61.0428	55.3268	983.704	3.02602	1202.26	1.09312	210.669	1.09312		61.0428	56.5975	947.518	-0.70068	1190.71	-3.96201	210.669	-3.96201		61.0428	75.3658	934.042	-2.73257	1200.55	-9.86482	210.669	-9.86482		61.0428	53.3293	960.685	3.47369	1192.01	-1.02205	210.669	-1.02205
62.1768	57.326	1011.29	5.11062	1346.05	1.09314	230.506	1.09312		62.1768	53.9222	979.535	2.08257	1333.05	-3.96198	230.506	-3.96201		62.1768	80.0365	967.635	2.56616	1344.13	-9.86482	230.506	-9.86482		62.1768	50.6621	991.034	7.29504	1334.52	-1.02199	230.506	-1.02205
63.3106	49.9919	1037.47	8.72328	1355.09	1.09317	250.343	1.09312		63.3106	63.9136	1009.87	6.40063	1342.3	-3.96193	250.343	-3.96201		63.3106	72.0405	999.461	10.3324	1353.1	-9.8648	250.343	-9.86482		63.3106	54.6616	1019.83	13.2408	1343.86	-1.02187	250.343	-1.02205
64.4422	59.9911	1062.26	14.4562	1372.5	1.09353	270.18	1.09312		64.4422	70.5716	1038.56	12.6042	1360.09	-3.96138	270.18	-3.96201		64.4422	77.3779	1029.57	20.9491	1370.37	-9.86462	270.18	-9.86482		64.4422	59.3278	1047.11	21.8256	1361.83	-1.02068	270.18	-1.02205
65.5758	55.3236	1085.72	22.8563	1389.01	1.09608	290.017	1.09312		65.5758	62.563	1065.66	20.9183	1376.97	-3.95813	290.017	-3.96201		65.5758	76.7153	1058	34.5765	1386.76	-9.86324	290.017	-9.86482		65.5758	55.3273	1072.91	33.4085	1378.88	-1.01396	290.017	-1.02205
66.7092	60.6561	1107.88	34.3092	1404.65	1.10999	309.854	1.09312		66.7092	66.5543	1091.21	31.3839	1392.97	-3.94305	309.854	-3.96201		66.7092	79.386	1084.81	51.1002	1402.28	-9.85549	309.854	-9.86482		66.7092	59.3268	1097.28	48.1073	1395.03	-0.98389	309.854	-1.02205
67.8404	61.322	1128.77	48.9415	1419.45	1.16987	329.691	1.09312		67.8404	59.879	1115.26	43.8336	1408.1	-3.8865	329.691	-3.96201		67.8404	82.0567	1110.04	70.1326	1416.97	-9.82117	329.691	-9.86482		67.8404	55.9929	1120.26	65.755	1410.31	-0.87482	329.691	-1.02205
68.9735	55.3211	1148.43	66.5724	1433.42	1.37853	349.529	1.09312		68.9735	58.5371	1137.85	57.9085	1422.39	-3.71174	349.529	-3.96201		68.9735	85.3941	1133.75	91.0619	1430.84	-9.69851	349.529	-9.86482		68.9735	64.6591	1141.89	85.9098	1424.74	-0.54742	349.529	-1.02205
70.1044	54.6537	1166.89	86.7254	1446.6	1.98002	369.366	1.09312		70.1044	56.5284	1159.03	73.1083	1435.86	-3.25786	369.366	-3.96201		70.1044	79.3982	1155.97	113.135	1443.91	-9.33712	369.366	-9.86482		70.1044	67.3253	1162.21	107.912	1438.34	0.28175	369.366	-1.02205
71.2373	54.6529	1184.21	108.694	1459	3.44314	389.203	1.09312		71.2373	61.1864	1178.85	88.8593	1448.54	-2.24898	389.203	-3.96201		71.2373	94.0689	1176.76	135.555	1456.22	-8.44124	389.203	-9.86482		71.2373	72.6581	1181.25	130.973	1451.15	2.08522	389.203	-1.02205
72.3701	65.9854	1200.41	131.642	1470.65	6.50148	409.04	1.09312		72.3701	64.5111	1197.34	104.586	1460.45	-0.29739	409.04	-3.96201		72.3701	82.0729	1196.16	157.562	1467.79	-6.53793	409.04	-9.86482		72.3701	77.9909	1199.07	154.27	1463.18	5.50927	409.04	-1.02205
73.5005	72.6512	1215.53	154.71	1481.58	12.087	428.877	1.09312		73.5005	72.5025	1214.56	119.77	1471.62	3.03818	428.877	-3.96201		73.5005	108.077	1214.23	178.51	1478.63	-3.01315	428.877	-9.86482		73.5005	73.3237	1215.71	177.038	1474.46	11.2687	428.877	-1.02205
74.633	73.3171	1229.6	177.109	1491.79	21.1357	448.714	1.09312		74.633	76.4939	1230.55	133.992	1482.07	8.14539	448.714	-3.96201		74.633	82.081	1231	197.898	1488.77	2.76504	448.714	-9.86481		74.633	81.3232	1231.19	198.628	1485.01	19.9679	448.714	-1.02205
75.7654	68.6496	1242.68	198.187	1501.33	34.318	468.551	1.09312		75.7654	65.1519	1245.36	146.95	1491.82	15.2388	468.551	-3.962		75.7654	97.4184	1246.54	215.389	1498.23	11.2676	468.551	-9.86479		75.7654	69.9894	1245.57	218.548	1494.86	31.9121	468.551	-1.02205
76.8954	67.9821	1254.78	217.467	1510.21	51.8022	488.388	1.09312		76.8954	76.4766	1259.02	158.46	1500.9	24.2768	488.388	-3.962		76.8954	100.756	1260.88	230.802	1507.04	22.6403	488.388	-9.86476		76.8954	70.6556	1258.89	236.472	1504.02	46.9841	488.388	-1.02205
78.0275	74.648	1265.95	234.649	1518.46	73.1502	508.225	1.09312		78.0275	77.8013	1271.6	168.45	1509.33	34.9481	508.225	-3.962		78.0275	103.427	1274.07	244.089	1515.23	36.6243	508.225	-9.86469		78.0275	82.655	1271.18	252.233	1512.54	64.6365	508.225	-1.02205
79.1573	59.9805	1276.23	249.601	1526.09	97.3831	528.062	1.09312		79.1573	77.126	1283.13	176.933	1517.14	46.7291	528.062	-3.962		79.1573	115.431	1286.17	255.313	1522.8	52.5911	528.062	-9.86457		79.1573	82.6545	1282.49	265.797	1520.42	83.9942	528.062	-1.02205
80.2891	71.313	1285.66	262.324	1533.14	123.181	547.899	1.09312		80.2891	73.784	1293.65	183.99	1524.34	58.9865	547.899	-3.96198		80.2891	104.101	1297.21	264.61	1529.8	69.6708	547.899	-9.86433		80.2891	93.9874	1292.85	277.237	1527.7	104.024	547.899	-1.02204
81.4207	71.3122	1294.26	272.927	1539.63	149.134	567.736	1.09312		81.4207	81.7753	1303.22	189.747	1530.98	71.0893	567.736	-3.96196		81.4207	114.772	1307.25	272.167	1536.23	86.9212	567.736	-9.86389		81.4207	84.6535	1302.32	286.703	1534.4	123.712	567.736	-1.02203
82.5501	65.9781	1302.09	281.587	1545.57	173.972	587.573	1.09313		82.5501	67.7667	1311.88	194.352	1537.05	82.498	587.573	-3.9619		82.5501	106.109	1316.34	278.197	1542.13	103.483	587.573	-9.86309		82.5501	87.9864	1310.92	294.391	1540.53	142.203	587.573	-1.022
83.6815	79.9773	1309.16	288.523	1551	196.714	607.41	1.09313		83.6815	73.0914	1319.67	197.967	1542.6	92.8176	607.41	-3.96178		83.6815	104.78	1324.51	282.921	1547.52	118.686	607.41	-9.86165		83.6815	83.3192	1318.71	300.521	1546.14	158.88	607.41	-1.02195
84.8128	80.6431	1315.54	293.971	1555.93	216.73	627.248	1.09313		84.8128	83.0828	1326.65	200.749	1547.65	101.813	627.248	-3.96156		84.8128	107.451	1331.83	286.551	1552.42	132.094	627.248	-9.85911		84.8128	77.3187	1325.72	305.32	1551.24	173.383	627.248	-1.02183
85.9417	71.9756	1321.24	298.168	1560.4	233.729	647.085	1.09313		85.9417	83.0741	1332.85	202.848	1552.22	109.395	647.085	-3.9611		85.9417	108.122	1338.34	289.286	1556.85	143.499	647.085	-9.85469		85.9417	87.9848	1331.99	309.007	1555.85	185.586	647.085	-1.02158
87.0727	75.3082	1326.31	301.335	1564.42	247.703	666.922	1.09313		87.0727	81.0655	1338.32	204.398	1556.33	115.591	666.922	-3.96023		87.0727	108.126	1344.08	291.304	1560.84	152.886	666.922	-9.84712		87.0727	93.9843	1337.57	311.784	1560	195.544	666.922	-1.02107
88.2014	75.974	1330.78	303.674	1568.02	258.847	686.759	1.09314		88.2014	73.7235	1343.11	205.516	1560	120.51	686.759	-3.95859		88.2014	124.13	1349.1	292.758	1564.41	160.378	686.759	-9.83439		88.2014	91.3172	1342.49	313.832	1563.71	203.441	686.759	-1.02006
89.3321	71.9732	1334.69	305.362	1571.21	267.479	706.596	1.09318		89.3321	79.7149	1347.26	206.302	1563.27	124.308	706.596	-3.95555		89.3321	108.134	1353.46	293.781	1567.58	166.186	706.596	-9.81329		89.3321	85.9833	1346.8	315.308	1567.01	209.532	706.596	-1.01807
90.4627	67.3057	1338.09	306.549	1574.03	273.979	726.433	1.09326		90.4627	79.7062	1350.82	206.839	1566.16	127.16	726.433	-3.95003		90.4627	104.138	1357.19	294.479	1570.38	170.562	726.433	-9.77892		90.4627	81.9828	1350.53	316.345	1569.92	214.105	726.433	-1.01428
91.591	66.6382	1341	307.361	1576.5	278.736	746.27	1.09346		91.591	69.6976	1353.83	207.194	1568.68	129.244	746.27	-3.94021		91.591	92.1418	1360.35	294.94	1572.83	173.765	746.27	-9.72381		91.591	85.9823	1353.73	317.054	1572.47	217.444	746.27	-1.00717
92.7213	70.6374	1343.46	307.897	1578.64	282.114	766.107	1.09394		92.7213	72.3556	1356.34	207.42	1570.87	130.722	766.107	-3.92306		92.7213	111.479	1362.99	295.234	1574.96	176.042	766.107	-9.63692		92.7213	85.9818	1356.44	317.522	1574.68	219.812	766.107	-0.99415
93.8493	76.6366	1345.51	308.238	1580.48	284.439	785.944	1.09505		93.8493	75.6803	1358.4	207.558	1572.75	131.738	785.944	-3.89374		93.8493	109.483	1365.15	295.412	1576.78	177.608	785.944	-9.50216		93.8493	79.3147	1358.7	317.82	1576.58	221.44	785.944	-0.9708
94.9793	75.3025	1347.19	308.446	1582.03	285.984	805.781	1.09752		94.9793	73.6717	1360.05	207.636	1574.34	132.413	805.781	-3.84459		94.9793	104.154	1366.87	295.515	1578.32	178.649	805.781	-9.29657		94.9793	87.3141	1360.55	318.001	1578.18	222.52	805.781	-0.92979
96.1092	67.3017	1348.54	308.565	1583.33	286.969	825.618	1.10286		96.1092	70.3297	1361.33	207.679	1575.66	132.843	825.618	-3.76383		96.1092	94.8247	1368.22	295.57	1579.61	179.313	825.618	-8.98812		96.1092	87.3136	1362.03	318.105	1579.52	223.209	825.618	-0.85934
97.2368	65.9675	1349.59	308.629	1584.39	287.569	845.455	1.11408		97.2368	76.321	1362.29	207.7	1576.74	133.105	845.455	-3.63379		97.2368	116.162	1369.23	295.597	1580.66	179.717	845.455	-8.53303		97.2368	85.9798	1363.18	318.161	1580.62	223.628	845.455	-0.7409
98.3664	81.9667	1350.38	308.66	1585.24	287.915	865.292	1.13692		98.3664	74.9791	1362.98	207.709	1577.61	133.256	865.292	-3.42864		98.3664	92.8328	1369.95	295.609	1581.5	179.95	865.292	-7.87282		98.3664	83.3126	1364.05	318.188	1581.49	223.87	865.292	-0.5461
99.4937	80.6326	1350.94	308.674	1585.9	288.1	885.129	1.18199		99.4937	76.3038	1363.45	207.712	1578.29	133.337	885.129	-3.1115		99.4937	102.837	1370.44	295.613	1582.16	180.075	885.129	-6.93112		99.4937	90.6455	1364.67	318.2	1582.18	223.999	885.129	-0.23265
100.623	69.2984	1351.32	308.679	1586.4	288.191	904.967	1.26822		100.623	64.2951	1363.73	207.713	1578.8	133.377	904.967	-2.63125		100.623	93.5076	1370.74	295.615	1582.65	180.137	904.967	-5.61064		100.623	81.9783	1365.09	318.205	1582.69	224.063	904.967	0.26069
101.75	76.6309	1351.55	308.681	1586.75	288.231	924.804	1.42811		101.75	62.2865	1363.87	207.713	1579.16	133.394	924.804	-1.91888		101.75	118.845	1370.89	295.615	1583	180.163	924.804	-3.79065		101.75	91.3111	1365.34	318.206	1583.06	224.091	924.804	1.02012
102.879	65.9635	1351.67	308.681	1586.99	288.246	944.641	1.7154		102.879	66.2778	1363.92	207.713	1579.41	133.401	944.641	-0.88402		102.879	92.849	1370.94	295.615	1583.24	180.173	944.641	-1.32535		102.879	77.9773	1365.47	318.207	1583.3	224.101	944.641	2.16329
104.008	91.296	1351.71	308.681	1587.14	288.25	964.478	2.21551		104.008	77.6025	1363.93	207.713	1579.55	133.403	964.478	0.58801		104.008	99.5197	1370.95	295.615	1583.39	180.176	964.478	1.95599		104.008	83.9768	1365.52	318.207	1583.45	224.104	964.478	3.8457
105.135	55.9618	1351.72	308.681	1587.21	288.251	984.315	3.05879		105.135	68.9272	1363.94	207.713	1579.63	133.403	984.315	2.63783		105.135	108.857	1370.96	295.615	1583.46	180.177	984.315	6.24668		105.135	93.9763	1365.52	318.207	1583.53	224.105	984.315	6.26601
106.263	73.2943	1351.72	308.681	1587.24	288.251	1004.15	4.43571		106.263	78.9186	1363.99	207.713	1579.66	133.403	1004.15	5.43151		106.263	112.195	1371.01	295.615	1583.49	180.177	1004.15	11.7572		106.263	84.6424	1365.53	318.207	1583.56	224.105	1004.15	9.66862
107.39	68.6269	1351.77	308.681	1587.24	288.251	1023.99	6.61213		107.39	72.2433	1364.12	207.713	1579.66	133.403	1023.99	9.15691		107.39	112.865	1371.15	295.615	1583.49	180.177	1023.99	18.7065		107.39	75.3086	1365.58	318.207	1583.56	224.105	1023.99	14.3421
108.518	61.9594	1351.9	308.681	1587.25	288.251	1043.83	9.9411		108.518	74.2346	1364.39	207.712	1579.67	133.403	1043.83	14.016		108.518	112.869	1371.43	295.614	1583.5	180.177	1043.83	27.3089		108.518	86.6414	1365.72	318.206	1583.57	224.105	1043.83	20.6112
109.644	63.9586	1352.15	308.679	1587.28	288.251	1063.66	14.8663		109.644	75.5593	1364.82	207.709	1579.7	133.403	1063.66	20.2127		109.644	104.873	1371.89	295.61	1583.53	180.177	1063.66	37.7579		109.644	83.3076	1365.99	318.205	1583.6	224.105	1063.66	28.8211
110.772	74.6244	1352.57	308.673	1587.38	288.25	1083.5	21.9105		110.772	70.2174	1365.47	207.701	1579.8	133.402	1083.5	27.9353		110.772	100.211	1372.58	295.599	1583.62	180.176	1083.5	50.2062		110.772	72.6404	1366.43	318.2	1583.7	224.104	1083.5	39.3125
111.898	69.957	1353.19	308.656	1587.56	288.243	1103.34	31.6442		111.898	75.542	1366.38	207.683	1579.99	133.399	1103.34	37.3354		111.898	110.881	1373.54	295.575	1583.81	180.171	1103.34	64.7436		111.898	80.6399	1367.09	318.186	1583.89	224.099	1103.34	52.3877
113.026	72.6228	1354.06	308.618	1587.87	288.219	1123.17	44.6274		113.026	82.2001	1367.59	207.645	1580.3	133.389	1123.17	48.5024		113.026	98.8855	1374.82	295.525	1584.11	180.155	1123.17	81.3747		113.026	79.9727	1368.01	318.155	1584.2	224.082	1123.17	68.2684
114.154	77.2887	1355.21	308.54	1588.32	288.154	1143.01	61.327		114.154	70.8581	1369.14	207.575	1580.77	133.361	1143.01	61.4387		114.154	108.89	1376.46	295.433	1584.57	180.111	1143.01	99.998		114.154	86.6389	1369.24	318.092	1584.67	224.037	1143.01	87.0497
115.279	67.9545	1356.7	308.396	1588.96	288.005	1162.85	82.0132		115.279	89.5161	1371.07	207.454	1581.41	133.296	1162.85	76.035		115.279	104.894	1378.51	295.272	1585.2	180.01	1162.85	120.389		115.279	91.9717	1370.81	317.974	1585.32	223.935	1162.85	108.654
116.407	70.6204	1358.55	308.145	1589.8	287.703	1182.69	106.648		116.407	74.1741	1373.44	207.254	1582.28	133.164	1182.69	92.0533		116.407	94.8976	1381.01	295.007	1586.04	179.804	1182.69	142.191		116.407	63.3045	1372.78	317.769	1586.19	223.725	1182.69	132.789
117.532	71.9529	1360.81	307.731	1590.88	287.141	1202.52	134.784		117.532	82.1655	1376.27	206.939	1583.39	132.918	1202.52	109.117		117.532	98.9017	1384.01	294.591	1587.12	179.423	1202.52	164.914		117.532	87.9707	1375.18	317.432	1587.31	223.336	1202.52	158.929
118.659	70.6187	1363.52	307.082	1592.24	286.165	1222.36	165.505		118.659	65.4902	1379.62	206.463	1584.77	132.492	1222.36	126.714		118.659	104.906	1387.55	293.962	1588.47	178.76	1222.36	187.944		118.659	83.3035	1378.07	316.903	1588.7	222.66	1222.36	186.3
119.784	67.9513	1366.72	306.1	1593.89	284.566	1242.2	197.416		119.784	62.8149	1383.53	205.767	1586.46	131.794	1242.2	144.217		119.784	100.243	1391.69	293.04	1590.11	177.674	1242.2	210.567		119.784	73.303	1381.47	316.102	1590.4	221.551	1242.2	213.911
120.911	65.9505	1370.46	304.664	1595.87	282.067	1262.03	228.714		120.911	69.4729	1388.03	204.775	1588.49	130.701	1262.03	160.912		120.911	107.581	1396.46	291.728	1592.09	175.977	1262.03	232.002		120.911	77.9692	1385.44	314.929	1592.44	219.816	1262.03	240.594
122.035	67.283	1374.77	302.624	1598.22	278.321	1281.87	257.341		122.035	79.4643	1393.18	203.4	1590.88	129.062	1281.87	176.046		122.035	107.585	1401.91	289.907	1594.42	173.434	1281.87	251.443		122.035	77.9687	1390.02	313.262	1594.85	217.213	1281.87	265.087
123.162	55.9488	1379.69	299.802	1600.95	272.911	1301.71	281.192		123.162	72.789	1399.02	201.535	1593.68	126.692	1301.71	188.881		123.162	98.922	1408.08	287.437	1597.15	169.764	1301.71	268.105		123.162	81.3015	1395.26	310.95	1597.65	213.446	1301.71	286.124
124.286	66.6147	1385.27	295.988	1604.1	265.366	1321.55	298.376		124.286	71.447	1405.58	199.06	1596.9	123.379	1321.55	198.756		124.286	94.926	1415.03	284.155	1600.29	164.647	1321.55	281.286		124.286	89.9677	1401.19	307.819	1600.89	208.178	1321.55	302.546
125.413	60.6139	1391.55	290.947	1607.7	255.188	1341.38	307.454		125.413	82.105	1412.91	195.839	1600.58	118.896	1341.38	205.139		125.413	90.2634	1422.79	279.878	1603.88	157.752	1341.38	290.403		125.413	61.3005	1407.86	303.667	1604.6	201.043	1341.38	313.405
126.537	57.9464	1398.56	284.426	1611.78	241.911	1361.22	307.643		126.537	71.4297	1421.06	191.725	1604.76	113.025	1361.22	207.677		126.537	92.2674	1431.41	274.408	1607.94	148.768	1361.22	295.046		126.537	71.3	1415.31	298.273	1608.79	191.686	1361.22	318.054
127.663	63.9456	1406.35	276.162	1616.37	225.182	1381.06	298.929		127.663	56.0877	1430.06	186.568	1609.45	105.587	1381.06	206.231		127.663	102.938	1440.94	267.536	1612.52	137.467	1381.06	295.002		127.663	77.9662	1423.59	291.398	1613.51	179.81	1381.06	316.219
128.787	51.2781	1414.96	265.905	1621.5	204.867	1400.89	282.071		128.787	85.4124	1439.97	180.22	1614.69	96.4882	1400.89	200.907		128.787	89.6089	1451.42	259.057	1617.63	123.774	1400.89	290.279		128.787	71.9657	1432.75	282.804	1618.79	165.247	1400.89	308.051
129.912	60.6106	1424.44	253.44	1627.2	181.172	1420.73	258.539		129.912	64.0705	1450.81	172.551	1620.52	85.774	1420.73	192.12		129.912	94.2796	1462.9	248.781	1623.31	107.848	1420.73	281.136		129.912	73.9651	1442.82	272.263	1624.65	148.044	1420.73	294.223
131.036	75.2765	1434.81	238.624	1633.5	154.745	1440.57	230.518		131.036	59.3952	1462.65	163.465	1626.96	73.6769	1440.57	180.803		131.036	94.2837	1475.43	236.556	1629.58	90.1526	1440.57	268.217		131.036	81.9646	1453.84	259.586	1631.12	128.543	1440.57	276.234
132.161	57.9423	1446.13	221.418	1640.43	126.724	1460.4	201.364		132.161	66.7198	1475.51	152.915	1634.05	60.6476	1460.4	168.892		132.161	103.621	1489.04	222.292	1636.48	71.4782	1460.4	253.051		132.161	69.9641	1465.87	244.648	1638.24	107.429	1460.4	257.102
133.285	56.6082	1458.43	201.932	1648.02	98.6723	1480.24	176.951		133.285	64.7112	1489.44	140.928	1641.81	47.344	1480.24	159.94		133.285	84.2918	1503.78	205.987	1644.04	52.894	1480.24	239.198		133.285	89.9636	1478.95	227.424	1646.04	85.73	1480.24	242.267
134.41	57.9407	1471.75	180.456	1656.3	72.3756	1500.08	167.215		134.41	72.7026	1504.49	127.621	1650.27	34.5626	1500.08	158.857		134.41	112.296	1519.71	187.753	1652.29	35.6015	1500.08	233.367		134.41	63.9631	1493.11	208.017	1654.55	64.7126	1500.08	239.34
135.533	61.9399	1486.14	157.482	1665.29	49.5144	1519.92	184.123		135.533	82.6939	1520.69	113.218	1659.47	23.1088	1519.92	169.178		135.533	90.9665	1536.85	167.841	1661.25	20.7053	1519.92	243.546		135.533	88.6293	1508.4	186.693	1663.8	45.6885	1519.92	254.397
136.658	53.2724	1501.64	133.702	1675.04	31.2872	1539.75	231.533		136.658	72.6853	1538.09	98.0539	1669.43	13.6315	1539.75	188.148		136.658	96.9706	1555.27	146.653	1670.96	8.96095	1539.75	271.094		136.658	78.6288	1524.87	163.896	1673.82	29.753	1539.75	284.792
137.781	81.9383	1518.28	109.971	1685.56	18.1277	1559.59	291.772		137.781	72.6767	1556.74	82.5667	1680.19	6.474	1559.59	204.241		137.781	105.641	1575	124.737	1681.45	0.59639	1559.59	301.684		137.781	80.6283	1542.56	140.248	1684.64	17.5377	1559.59	314.48
138.905	65.2708	1536.11	87.2323	1696.9	9.64749	1579.43	327.329		138.905	61.3347	1576.67	67.2721	1691.78	1.6046	1579.43	202.637		138.905	87.6454	1596.1	102.768	1692.74	-4.70638	1579.43	309.085		138.905	68.6278	1561.52	116.517	1696.29	9.07704	1579.43	320.276
140.028	62.6033	1555.17	66.4084	1709.07	4.84786	1599.26	307.404		140.028	67.9927	1597.92	52.7187	1704.23	-1.33596	1599.26	176.411		140.028	105.649	1618.6	81.4904	1704.87	-7.64947	1599.26	275.906		140.028	87.2939	1581.78	93.5665	1708.81	3.85704	1599.26	288.03
141.152	61.9358	1575.5	48.2775	1722.11	2.50469	1619.1	235.72		141.152	65.9841	1620.55	39.4291	1717.57	-2.88644	1619.1	132.599		141.152	98.3201	1642.55	61.6556	1717.87	-9.05327	1619.1	210.59		141.152	66.6268	1603.39	72.2579	1722.22	1.03367	1619.1	224.289
142.274	72.6017	1597.15	33.3563	1736.05	1.53754	1638.94	146.629		142.274	67.3088	1644.6	27.8352	1731.82	-3.58731	1638.94	86.405		142.274	94.3242	1667.99	43.9299	1731.76	-9.61701	1638.94	139.506		142.274	82.6263	1626.39	53.3517	1736.55	-0.28154	1638.94	151.097
143.399	68.6009	1620.14	21.8238	1750.92	1.20743	1658.78	74.4919		143.399	61.3001	1670.1	18.2196	1747.03	-3.85346	1658.78	50.0078		143.399	92.3282	1694.98	28.8127	1746.57	-9.80334	1658.78	84.2341		143.399	73.2924	1650.83	37.4015	1751.84	-0.79895	1658.78	89.6077
144.521	63.2667	1644.53	13.5123	1766.75	1.11649	1678.61	31.7667		144.521	76.6248	1697.1	10.6795	1763.21	-3.93651	1678.61	26.8805		144.521	108.999	1723.56	16.5702	1762.34	-9.85277	1678.61	49.8867		144.521	69.9586	1676.76	24.6773	1768.11	-0.96717	1678.61	48.6889
145.644	56.5993	1670.35	7.97033	1783.57	1.09681	1698.45	12.2476		145.644	71.2828	1725.64	5.12254	1780.41	-3.95728	1698.45	14.1241		145.644	102.336	1753.76	7.20699	1779.1	-9.86301	1698.45	30.6339		145.644	75.9581	1704.2	15.1375	1785.4	-1.01132	1698.45	25.8039
146.766	55.9318	1697.65	4.58045	1801.41	1.09356	1718.29	5.00454		146.766	70.6075	1755.77	1.29859	1798.65	-3.96133	1718.29	7.37189		146.766	91.6737	1785.65	0.48441	1796.87	-9.86462	1718.29	19.3445		146.766	83.9576	1733.22	8.4604	1803.74	-1.02043	1718.29	14.1942
147.89	63.931	1726.46	2.69604	1820.3	1.09316	1738.12	2.61364		147.89	68.5989	1787.52	-1.14098	1817.96	-3.96194	1738.12	3.54791		147.89	94.3444	1819.26	-4.01727	1815.69	-9.86481	1738.12	11.7786		147.89	64.6237	1763.84	4.1293	1823.16	-1.02187	1738.12	8.26341
149.011	70.5968	1756.83	1.75361	1840.26	1.09313	1757.96	1.78884		149.011	72.5902	1820.95	-2.5728	1838.38	-3.962	1757.96	1.12609		149.011	101.682	1854.63	-6.80898	1835.58	-9.86482	1757.96	6.17408		149.011	73.2899	1796.12	1.54635	1843.68	-1.02203	1757.96	4.9254
150.134	60.596	1788.8	1.3342	1861.34	1.09313	1777.8	1.44421		150.134	75.2483	1856.09	-3.33946	1859.93	-3.96201	1777.8	-0.52413		150.134	92.3525	1891.82	-8.40006	1856.58	-9.86482	1777.8	1.88727		150.134	68.6227	1830.1	0.14225	1865.35	-1.02205	1777.8	2.8387
151.256	55.2619	1822.41	1.17007	1883.55	1.09312	1797.63	1.27385		151.256	62.573	1892.98	-3.7106	1882.64	-3.96201	1797.63	-1.6715		151.256	96.3566	1930.87	-9.22657	1878.71	-9.86482	1797.63	-1.37883		151.256	62.6222	1865.83	-0.54701	1888.18	-1.02205	1797.63	1.46383
152.379	61.2611	1839.84	1.13428	1895.1	1.09312	1817.47	1.18466		152.379	69.231	1912.11	-3.80886	1894.44	-3.96201	1817.47	-2.46279		152.379	89.0273	1951.11	-9.45953	1890.21	-9.86482	1817.47	-3.83057		152.379	73.2884	1903.33	-0.84951	1900.05	-1.02205	1817.47	0.55172
153.499	57.9269	2055.81	1.09313	2105.54	1.09312	1837.31	1.13827		153.499	69.889	2120.85	-3.96179	2104.95	-3.96201	1837.31	-2.9989		153.499	97.0314	2155.95	-9.86317	2101.15	-9.86482	1837.31	-5.63985		153.499	78.6212	1922.77	-0.92286	2110	-1.02205	1837.31	-0.0451
154.622	66.5928	2271.78	1.09312	2315.99	1.09312	1857.15	1.11475		154.622	59.2137	2329.59	-3.96201	2315.46	-3.96201	1857.15	-3.35489		154.622	95.7021	2360.8	-9.86482	2312.08	-9.86482	1857.15	-6.95211		154.622	77.2874	2153.52	-1.02202	2319.95	-1.02205	1857.15	-0.42778
155.743	71.9253	2487.75	1.09312	2526.43	1.09312	1876.98	1.10318		155.743	71.8717	2538.34	-3.96201	2525.98	-3.96201	1876.98	-3.58647		155.743	91.7061	2565.64	-9.86482	2523.02	-9.86482	1876.98	-7.88766		155.743	65.9535	2384.28	-1.02205	2529.9	-1.02205	1876.98	-0.66788
156.863	53.9245	2703.72	1.09312	2736.88	1.09312	1896.82	1.09767		156.863	59.8631	2747.08	-3.96201	2736.49	-3.96201	1896.82	-3.73408		156.863	99.0435	2770.49	-9.86482	2733.95	-9.86482	1896.82	-8.54334		156.863	73.953	2615.03	-1.02205	2739.85	-1.02205	1896.82	-0.81525
157.986	73.9237	2919.7	1.09312	2947.32	1.09312	1916.66	1.09512		157.986	77.1878	2955.83	-3.96201	2947	-3.96201	1916.66	-3.82626		157.986	87.7142	2975.33	-9.86482	2944.88	-9.86482	1916.66	-8.99516		157.986	79.9525	2845.78	-1.02205	2949.8	-1.02205	1916.66	-0.90374
159.106	61.9228	3135.67	1.09312	3157.77	1.09312	1936.49	1.09397		159.106	64.5125	3164.57	-3.96201	3157.51	-3.96201	1936.49	-3.88268		159.106	93.0516	3180.17	-9.86482	3155.82	-9.86482	1936.49	-9.3013		159.106	75.2854	3076.54	-1.02205	3159.75	-1.02205	1936.49	-0.95574
160.228	62.5887	3351.64	1.09312	3368.21	1.09312	1956.33	1.09348		160.228	57.8372	3373.32	-3.96201	3368.02	-3.96201	1956.33	-3.91652		160.228	99.0557	3385.02	-9.86482	3366.75	-9.86482	1956.33	-9.50528		160.228	73.9515	3307.29	-1.02205	3369.7	-1.02205	1956.33	-0.98564
161.348	66.5879	3567.61	1.09312	3578.66	1.09312	1976.17	1.09327		161.348	68.4952	3582.06	-3.96201	3578.53	-3.96201	1976.17	-3.93641		161.348	78.3931	3589.86	-9.86482	3577.68	-9.86482	1976.17	-9.63895		161.348	63.2843	3538.04	-1.02205	3579.65	-1.02205	1976.17	-1.00246
162.47	60.5871	3783.58	1.09312	3789.1	1.09312	1996.01	1.09318		162.47	63.1532	3790.81	-3.96201	3789.04	-3.96201	1996.01	-3.94787		162.47	89.7304	3794.71	-9.86482	3788.62	-9.86482	1996.01	-9.72511		162.47	69.9505	3768.8	-1.02205	3789.6	-1.02205	1996.01	-1.01172
163.589	61.9196	3999.55	1.09312	3999.55	1.09312	2015.84	1.09315		163.589	62.4779	3999.55	-3.96201	3999.55	-3.96201	2015.84	-3.95435		163.589	91.0678	3999.55	-9.86482	3999.55	-9.86482	2015.84	-9.77973		163.589	67.95	3999.55	-1.02205	3999.55	-1.02205	2015.84	-1.01672
164.711	65.2521					2035.68	1.09313		164.711	61.8026					2035.68	-3.95794		164.711	108.405					2035.68	-9.81379		164.711	76.6162					2035.68	-1.01935
165.83	59.918					2055.52	1.09313		165.83	66.4606					2055.52	-3.95988		165.83	99.0759					2055.52	-9.83469		165.83	65.949					2055.52	-1.02071
166.95	59.2505					2075.35	1.09313		166.95	61.7853					2075.35	-3.96092		166.95	81.7467					2075.35	-9.84731		166.95	61.2818					2075.35	-1.0214
168.071	69.9163					2095.19	1.09313		168.071	62.4433					2095.19	-3.96146		168.071	97.084					2095.19	-9.8548		168.071	68.6146					2095.19	-1.02174
169.19	65.2489					2115.03	1.09313		169.19	69.1014					2115.03	-3.96174		169.19	97.0881					2115.03	-9.85917		169.19	77.9475					2115.03	-1.02191
170.311	65.9147					2134.87	1.09312		170.311	58.4261					2134.87	-3.96188		170.311	91.7588					2134.87	-9.86169		170.311	77.2803					2134.87	-1.02198
171.429	67.9139					2154.7	1.09312		171.429	71.0841					2154.7	-3.96194		171.429	83.7629					2154.7	-9.86311		171.429	69.9465					2154.7	-1.02202
172.55	70.5798					2174.54	1.09312		172.55	58.4088					2174.54	-3.96198		172.55	96.4336					2174.54	-9.8639		172.55	73.946					2174.54	-1.02204
173.668	51.2456					2194.38	1.09312		173.668	55.7335					2194.38	-3.96199		173.668	101.104					2194.38	-9.86433		173.668	71.2788					2194.38	-1.02204
174.787	59.9115					2214.21	1.09312		174.787	59.0582					2214.21	-3.962		174.787	90.4417					2214.21	-9.86457		174.787	75.945					2214.21	-1.02205
175.907	43.9107					2234.05	1.09312		175.907	54.3829					2234.05	-3.962		175.907	101.779					2234.05	-9.86469		175.907	73.2778					2234.05	-1.02205
177.025	51.9099					2253.89	1.09312		177.025	61.0409					2253.89	-3.962		177.025	77.1165					2253.89	-9.86476		177.025	64.6106					2253.89	-1.02205
178.145	59.2424					2273.72	1.09312		178.145	61.0322					2273.72	-3.96201		178.145	86.4538					2273.72	-9.86479		178.145	72.6101					2273.72	-1.02205
179.263	61.9082					2293.56	1.09312		179.263	77.0236					2293.56	-3.96201		179.263	84.4579					2293.56	-9.86481		179.263	72.6096					2293.56	-1.02205
180.38	54.5741					2313.4	1.09312		180.38	67.015					2313.4	-3.96201		180.38	92.4619					2313.4	-9.86482		180.38	64.6091					2313.4	-1.02205
181.5	59.9066					2333.24	1.09312		181.5	63.0063					2333.24	-3.96201		181.5	77.7993					2333.24	-9.86482		181.5	70.6086					2333.24	-1.02205
182.617	51.2391					2353.07	1.09312		182.617	68.9977					2353.07	-3.96201		182.617	86.4701					2353.07	-9.86482		182.617	65.9414					2353.07	-1.02205
183.736	77.905					2372.91	1.09312		183.736	57.6557					2372.91	-3.96201		183.736	86.4741					2372.91	-9.86482		183.736	64.6076					2372.91	-1.02205
184.853	63.2375					2392.75	1.09312		184.853	60.3137					2392.75	-3.96201		184.853	102.478					2392.75	-9.86482		184.853	65.9404					2392.75	-1.02205
185.97	56.57					2412.58	1.09312		185.97	59.6384					2412.58	-3.96201		185.97	98.4822					2412.58	-9.86482		185.97	71.2732					2412.58	-1.02205
187.089	51.2359					2432.42	1.09312		187.089	60.2965					2432.42	-3.96201		187.089	81.1529					2432.42	-9.86482		187.089	62.6061					2432.42	-1.02205
188.206	62.5684					2452.26	1.09312		188.206	56.2878					2452.26	-3.96201		188.206	79.157					2452.26	-9.86482		188.206	69.9389					2452.26	-1.02205
189.325	59.9009					2472.1	1.09312		189.325	66.9458					2472.1	-3.96201		189.325	97.8277					2472.1	-9.86482		189.325	79.2717					2472.1	-1.02205
190.441	59.2334					2491.93	1.09312		190.441	66.2705					2491.93	-3.96201		190.441	79.1651					2491.93	-9.86482		190.441	78.6045					2491.93	-1.02205
191.557	67.2326					2511.77	1.09312		191.557	58.9286					2511.77	-3.96201		191.557	85.8358					2511.77	-9.86482		191.557	65.9374					2511.77	-1.02205
192.675	51.8985					2531.61	1.09312		192.675	74.2533					2531.61	-3.96201		192.675	88.5065					2531.61	-9.86482		192.675	68.6035					2531.61	-1.02205
193.791	57.8977					2551.44	1.09312		193.791	58.2446					2551.44	-3.96201		193.791	89.8439					2551.44	-9.86482		193.791	67.2697					2551.44	-1.02205
194.907	58.5635					2571.28	1.09312		194.907	64.9026					2571.28	-3.96201		194.907	85.848					2571.28	-9.86482		194.907	66.6025					2571.28	-1.02205
196.025	60.5627					2591.12	1.09312		196.025	59.5607					2591.12	-3.96201		196.025	70.5187					2591.12	-9.86482		196.025	60.602					2591.12	-1.02205
197.141	56.5619					2610.95	1.09312		197.141	76.8854					2610.95	-3.96201		197.141	93.8561					2610.95	-9.86482		197.141	61.9348					2610.95	-1.02205
198.258	56.5611					2630.79	1.09312		198.258	60.8767					2630.79	-3.96201		198.258	88.5268					2630.79	-9.86482		198.258	69.9343					2630.79	-1.02205
199.374	53.8936					2650.63	1.09312		199.374	55.5347					2650.63	-3.96201		199.374	92.5308					2650.63	-9.86482		199.374	63.2672					2650.63	-1.02205
200.489	59.8928					2670.47	1.09312		200.489	58.8594					2670.47	-3.96201		200.489	79.8682					2670.47	-9.86482		200.489	64.6					2670.47	-1.02205
201.606	58.5587					2690.3	1.09312		201.606	58.1841					2690.3	-3.96201		201.606	86.5389					2690.3	-9.86482		201.606	66.5995					2690.3	-1.02205
202.721	63.8912					2710.14	1.09312		202.721	66.1755					2710.14	-3.96201		202.721	87.2097					2710.14	-9.86482		202.721	64.599					2710.14	-1.02205
203.836	71.2237					2729.98	1.09312		203.836	65.5002					2729.98	-3.96201		203.836	74.547					2729.98	-9.86482		203.836	65.9318					2729.98	-1.02205
204.952	61.2229					2749.81	1.09312		204.952	58.1582					2749.81	-3.96201		204.952	79.8844					2749.81	-9.86482		204.952	70.598					2749.81	-1.02205
206.067	53.8887					2769.65	1.09312		206.067	54.1496					2769.65	-3.96201		206.067	82.5551					2769.65	-9.86482		206.067	58.5975					2769.65	-1.02205
207.181	55.8879					2789.49	1.09312		207.181	59.4743					2789.49	-3.96201		207.181	89.8925					2789.49	-9.86482		207.181	76.597					2789.49	-1.02205
208.298	59.2204					2809.33	1.09312		208.298	72.1323					2809.33	-3.96201		208.298	96.5632					2809.33	-9.86482		208.298	69.2631					2809.33	-1.02205
209.412	55.2196					2829.16	1.09312		209.412	63.457					2829.16	-3.96201		209.412	93.234					2829.16	-9.86482		209.412	70.596					2829.16	-1.02205
210.526	65.8855					2849	1.09312		210.526	66.7817					2849	-3.96201		210.526	102.571					2849	-9.86482		210.526	61.9288					2849	-1.02205
211.642	59.8847					2868.84	1.09312		211.642	63.4397					2868.84	-3.96201		211.642	83.2421					2868.84	-9.86482		211.642	69.9283					2868.84	-1.02205
212.755	45.8839					2888.67	1.09312		212.755	60.0977					2888.67	-3.96201		212.755	83.2461					2888.67	-9.86482		212.755	76.5944					2888.67	-1.02205
213.869	63.883					2908.51	1.09312		213.869	56.7557					2908.51	-3.96201		213.869	79.9168					2908.51	-9.86482		213.869	67.9273					2908.51	-1.02205
214.985	60.5489					2928.35	1.09312		214.985	64.0804					2928.35	-3.96201		214.985	87.9209					2928.35	-9.86482		214.985	81.2601					2928.35	-1.02205
216.098	59.8814					2948.19	1.09312		216.098	58.7385					2948.19	-3.96201		216.098	87.2583					2948.19	-9.86482		216.098	70.5929					2948.19	-1.02205
217.211	68.5473					2968.02	1.09312		217.211	64.0632					2968.02	-3.96201		217.211	88.5957					2968.02	-9.86482		217.211	79.9258					2968.02	-1.02205
218.326	71.2131					2987.86	1.09312		218.326	61.3879					2987.86	-3.96201		218.326	95.2664					2987.86	-9.86482		218.326	81.2586					2987.86	-1.02205
219.439	55.2123					3007.7	1.09312		219.439	46.7125					3007.7	-3.96201		219.439	93.9371					3007.7	-9.86482		219.439	74.5914					3007.7	-1.02205
220.552	60.5448					3027.53	1.09312		220.552	71.3706					3027.53	-3.96201		220.552	91.2745					3027.53	-9.86482		220.552	80.5909					3027.53	-1.02205
221.667	53.2107					3047.37	1.09312		221.667	60.6953					3047.37	-3.96201		221.667	81.2785					3047.37	-9.86482		221.667	71.2571					3047.37	-1.02205
222.779	66.5432					3067.21	1.09312		222.779	66.02					3067.21	-3.96201		222.779	91.9493					3067.21	-9.86482		222.779	75.9232					3067.21	-1.02205
223.892	62.5424					3087.04	1.09312		223.892	66.0113					3087.04	-3.96201		223.892	86.62					3087.04	-9.86482		223.892	74.5894					3087.04	-1.02205
225.004	57.2083					3106.88	1.09312		225.004	62.6693					3106.88	-3.96201		225.004	87.2907					3106.88	-9.86482		225.004	63.9222					3106.88	-1.02205
226.118	53.2074					3126.72	1.09312		226.118	60.6607					3126.72	-3.96201		226.118	87.2947					3126.72	-9.86482		226.118	66.5884					3126.72	-1.02205
227.23	48.54					3146.56	1.09312		227.23	69.9854					3146.56	-3.96201		227.23	91.2988					3146.56	-9.86482		227.23	73.9212					3146.56	-1.02205
228.342	76.5392					3166.39	1.09312		228.342	54.6434					3166.39	-3.96201		228.342	92.6362					3166.39	-9.86482		228.342	66.5874					3166.39	-1.02205
229.456	61.8717					3186.23	1.09312		229.456	64.6348					3186.23	-3.96201		229.456	83.9736					3186.23	-9.86482		229.456	73.9202					3186.23	-1.02205
230.567	61.2042					3206.07	1.09312		230.567	57.2928					3206.07	-3.96201		230.567	92.6443					3206.07	-9.86482		230.567	57.253					3206.07	-1.02205
231.679	56.5367					3225.9	1.09312		231.679	61.2842					3225.9	-3.96201		231.679	85.9817					3225.9	-9.86482		231.679	72.5859					3225.9	-1.02205
232.79	47.2026					3245.74	1.09312		232.79	59.2755					3245.74	-3.96201		232.79	78.6524					3245.74	-9.86482		232.79	79.252					3245.74	-1.02205
233.903	51.2018					3265.58	1.09312		233.903	66.6002					3265.58	-3.96201		233.903	87.9898					3265.58	-9.86482		233.903	52.5849					3265.58	-1.02205
235.014	56.5343					3285.42	1.09312		235.014	63.2582					3285.42	-3.96201		235.014	85.3272					3285.42	-9.86482		235.014	85.251					3285.42	-1.02205
236.125	63.8668					3305.25	1.09312		236.125	57.2496					3305.25	-3.96201		236.125	64.6646					3305.25	-9.86482		236.125	58.5838					3305.25	-1.02205
237.238	63.866					3325.09	1.09312		237.238	63.9076					3325.09	-3.96201		237.238	91.3353					3325.09	-9.86482		237.238	67.9167					3325.09	-1.02205
238.349	55.8652					3344.93	1.09312		238.349	63.2323					3344.93	-3.96201		238.349	76.6727					3344.93	-9.86482		238.349	75.9162					3344.93	-1.02205
239.459	53.1977					3364.76	1.09312		239.459	66.557					3364.76	-3.96201		239.459	98.6767					3364.76	-9.86482		239.459	68.5823					3364.76	-1.02205
240.57	64.5302					3384.6	1.09312		240.57	69.215					3384.6	-3.96201		240.57	79.3474					3384.6	-9.86482		240.57	57.9152					3384.6	-1.02205
241.682	47.8627					3404.44	1.09312		241.682	59.2064					3404.44	-3.96201		241.682	84.6848					3404.44	-9.86482		241.682	66.5813					3404.44	-1.02205
242.792	60.5286					3424.27	1.09312		242.792	49.8644					3424.27	-3.96201		242.792	91.3555					3424.27	-9.86482		242.792	67.2475					3424.27	-1.02205
243.902	61.8611					3444.11	1.09312		243.902	61.8558					3444.11	-3.96201		243.902	90.6929					3444.11	-9.86482		243.902	70.5803					3444.11	-1.02205
245.012	51.1936					3463.95	1.09312		245.012	69.1805					3463.95	-3.96201		245.012	93.3636					3463.95	-9.86482		245.012	76.5798					3463.95	-1.02205
246.124	57.1928					3483.79	1.09312		246.124	51.1718					3483.79	-3.96201		246.124	81.3677					3483.79	-9.86482		246.124	69.9126					3483.79	-1.02205
247.233	59.192					3503.62	1.09312		247.233	54.4965					3503.62	-3.96201		247.233	76.7051					3503.62	-9.86482		247.233	74.5788					3503.62	-1.02205
248.343	55.8579					3523.46	1.09312		248.343	52.4879					3523.46	-3.96201		248.343	78.0425					3523.46	-9.86482		248.343	68.5783					3523.46	-1.02205
249.452	53.8571					3543.3	1.09312		249.452	63.8126					3543.3	-3.96201		249.452	88.7132					3543.3	-9.86482		249.452	67.2444					3543.3	-1.02205
250.563	61.1896					3563.13	1.09312		250.563	63.1373					3563.13	-3.96201		250.563	89.3839					3563.13	-9.86482		250.563	59.9106					3563.13	-1.02205
251.672	66.5221					3582.97	1.09312		251.672	49.1286					3582.97	-3.96201		251.672	89.3879					3582.97	-9.86482		251.672	72.5768					3582.97	-1.02205
252.781	45.188					3602.81	1.09312		252.781	59.12					3602.81	-3.96201		252.781	76.7253					3602.81	-9.86482		252.781	70.5763					3602.81	-1.02205
253.89	41.1871					3622.65	1.09312		253.89	65.778					3622.65	-3.96201		253.89	96.7294					3622.65	-9.86482		253.89	65.2424					3622.65	-1.02205
255.001	50.5197					3642.48	1.09312		255.001	78.4361					3642.48	-3.96201		255.001	85.4001					3642.48	-9.86482		255.001	63.9086					3642.48	-1.02205
256.109	55.8522					3662.32	1.09312		256.109	57.0941					3662.32	-3.96201		256.109	88.0708					3662.32	-9.86482		256.109	70.5747					3662.32	-1.02205
257.218	61.1847					3682.16	1.09312		257.218	65.7521					3682.16	-3.96201		257.218	84.7415					3682.16	-9.86482		257.218	63.9076					3682.16	-1.02205
258.326	57.1839					3701.99	1.09312		258.326	55.7435					3701.99	-3.96201		258.326	84.0789					3701.99	-9.86482		258.326	72.5737					3701.99	-1.02205
259.436	51.1831					3721.83	1.09312		259.436	62.4015					3721.83	-3.96201		259.436	86.083					3721.83	-9.86482		259.436	71.9066					3721.83	-1.02205
260.544	57.8489					3741.67	1.09312		260.544	69.0595					3741.67	-3.96201		260.544	84.087					3741.67	-9.86482		260.544	60.5727					3741.67	-1.02205
261.652	57.8481					3761.51	1.09312		261.652	69.7175					3761.51	-3.96201		261.652	102.758					3761.51	-9.86482		261.652	59.9056					3761.51	-1.02205
262.76	64.514					3781.34	1.09312		262.76	61.7089					3781.34	-3.96201		262.76	78.0951					3781.34	-9.86482		262.76	77.2384					3781.34	-1.02205
263.867	52.5132					3801.18	1.09312		263.867	64.3669					3801.18	-3.96201		263.867	82.0992					3801.18	-9.86482		263.867	69.2379					3801.18	-1.02205
264.977	51.8457					3821.02	1.09312		264.977	59.0249					3821.02	-3.96201		264.977	83.4366					3821.02	-9.86482		264.977	64.5707					3821.02	-1.02205
266.084	62.5115					3840.85	1.09312		266.084	50.3496					3840.85	-3.96201		266.084	82.774					3840.85	-9.86482		266.084	77.2369					3840.85	-1.02205
267.191	53.1774					3860.69	1.09312		267.191	61.0077					3860.69	-3.96201		267.191	81.4447					3860.69	-9.86482		267.191	65.2364					3860.69	-1.02205
268.299	54.5099					3880.53	1.09312		268.299	54.999					3880.53	-3.96201		268.299	84.1154					3880.53	-9.86482		268.299	63.2359					3880.53	-1.02205
269.405	53.8424					3900.36	1.09312		269.405	52.3237					3900.36	-3.96201		269.405	75.4528					3900.36	-9.86482		269.405	67.2354					3900.36	-1.02205
270.514	51.175					3920.2	1.09312		270.514	53.6484					3920.2	-3.96201		270.514	91.4568					3920.2	-9.86482		270.514	72.5682					3920.2	-1.02205
271.621	61.1741					3940.04	1.09312		271.621	60.9731					3940.04	-3.96201		271.621	88.1276					3940.04	-9.86482		271.621	64.5677					3940.04	-1.02205
272.728	51.84					3959.88	1.09312		272.728	58.9645					3959.88	-3.96201		272.728	95.4649					3959.88	-9.86482		272.728	61.2338					3959.88	-1.02205
273.834	53.1725					3979.71	1.09312		273.834	59.6225					3979.71	-3.96201		273.834	97.469					3979.71	-9.86482		273.834	71.9					3979.71	-1.02205
274.94	60.505					3999.55	1.09312		274.94	73.6139					3999.55	-3.96201		274.94	72.1397					3999.55	-9.86482		274.94	75.8995					3999.55	-1.02205
276.048	59.1709								276.048	50.9385								276.048	88.1438								276.048	56.5657
277.154	67.8368								277.154	64.9299								277.154	88.1478								277.154	75.2318
278.26	61.1693								278.26	60.9213								278.26	91.4852								278.26	75.2313
279.366	63.1685								279.366	76.9126								279.366	98.1559								279.366	60.5641
280.472	61.1677								280.472	52.904								280.472	92.8266								280.472	68.5636
281.579	61.1668								281.579	62.8953								281.579	81.4974								281.579	69.2298
282.685	60.4994								282.685	53.5534								282.685	85.5014								282.685	71.896
283.79	61.1652								283.79	61.5447								283.79	85.5055								283.79	74.5621
284.895	66.4977								284.895	64.2028								284.895	87.5095								284.895	78.5616
286	50.4969								286	68.8608								286	84.8469								286	63.8944
287.105	63.1628								287.105	56.1855								287.105	82.1843								287.105	63.2273
288.211	63.162								288.211	69.5102								288.211	73.5217								288.211	69.8934
289.316	61.8278								289.316	59.5015								289.316	98.8591								289.316	72.5596
290.42	66.4937								290.42	59.4929								290.42	78.1964								290.42	69.8924
291.525	53.1595								291.525	67.4842								291.525	86.2005								291.525	62.5586
292.629	56.4921								292.629	56.8089								292.629	81.5379								292.629	63.2248
293.733	66.4912								293.733	54.8003								293.733	94.2086								293.733	71.2243
294.837	62.4904								294.837	66.125								294.837	84.8793								294.837	70.5571
295.943	39.8229								295.943	54.1163								295.943	88.8834								295.943	57.8899
297.046	56.4888								297.046	52.7744								297.046	84.8874								297.046	59.8894
298.15	66.488								298.15	48.0991								298.15	78.2248								298.15	67.8889
299.253	53.1538								299.253	54.7571								299.253	84.2289								299.253	73.2217
300.356	63.153								300.356	56.7485								300.356	87.5662								300.356	64.5545
301.459	45.1522								301.459	64.7398								301.459	71.5703								301.459	70.554
302.562	57.8181								302.562	54.7312								302.562	93.5743								302.562	77.2202
303.665	47.1506								303.665	53.3892								303.665	76.9117								303.665	55.2197
304.77	43.8165								304.77	50.7139								304.77	90.2491								304.77	63.8859
305.872	44.4823								305.872	48.7052								305.872	77.5865								305.872	49.8854
306.975	57.1482								306.975	74.0299								306.975	84.9239								306.975	61.2182
308.077	43.814								308.077	54.0213								308.077	94.2613								308.077	59.2177
309.179	54.4799								309.179	56.0127								309.179	76.932								309.179	77.8838
310.281	51.8124								310.281	54.6707								310.281	79.6027								310.281	69.2167
311.383	57.8116								311.383	54.662								311.383	83.6068								311.383	57.2162
312.485	51.8108								312.485	49.9867								312.485	94.9442								312.485	59.8823
313.587	55.1433								313.587	55.3114								313.587	70.9482								313.587	72.5485
314.69	52.4758								314.69	50.6361								314.69	97.6189								314.69	64.548
315.792	59.1417								315.792	61.9608								315.792	75.623								315.792	69.8808
316.893	54.4742								316.893	55.2855								316.893	77.627								316.893	63.8803
317.994	55.14								317.994	55.9435								317.994	79.6311								317.994	69.8798
319.095	52.4726								319.095	57.7127								319.095	90.3018								319.095	66.546
320.196	51.1384								320.196	61.704								320.196	76.3059								320.196	59.2121
321.297	55.1376								321.297	63.6954								321.297	84.9766								321.297	60.545
322.397	51.1368								322.397	61.3756								322.397	90.9806								322.397	71.8778
323.498	41.8026								323.498	65.2337								323.498	68.9847								323.498	64.5439
324.598	65.8018								324.598	58.5584								324.598	88.3221								324.598	65.8768
325.698	53.1344								325.698	58.5497								325.698	76.9928								325.698	65.8763
326.801	59.1335								326.801	58.5411								326.801	96.9968								326.801	71.8758
327.901	68.4661								327.901	60.5324								327.901	75.6675								327.901	65.8753
329	50.4653								329	60.5238								329	71.6716								329	57.8748
330.1	57.1311								330.1	64.5152								330.1	85.009								330.1	64.5409
331.2	69.797								331.2	57.1732								331.2	83.6797								331.2	71.2071
332.299	53.1295								332.299	57.8312								332.299	83.0171								332.299	66.5399
333.398	63.1287								333.398	61.8226								333.398	88.3545								333.398	63.8727
334.497	58.4612								334.497	58.4806								334.497	87.0252								334.497	65.8722
335.596	57.7937								335.596	53.1386								335.596	90.3626								335.596	63.8717
336.695	43.7929								336.695	57.7966								336.695	79.7								336.695	67.8712
337.794	61.1254								337.794	56.4547								337.794	75.0374								337.794	68.5374
338.893	70.4579								338.893	55.7794								338.893	77.0414								338.893	61.8702
339.991	51.1238								339.991	63.1041								339.991	81.7121								339.991	63.203
341.09	65.7896								341.09	54.4287								341.09	87.0495								341.09	65.8692
342.188	43.7888								342.188	57.7534								342.188	86.3869								342.188	63.202
343.286	54.4547								343.286	58.4115								343.286	90.391								343.286	68.5349
344.384	68.4539								344.384	60.0362								344.384	91.0617								344.384	59.8677
345.482	60.4531								345.482	60.5609								345.482	85.7324								345.482	75.2005
346.58	61.7856								346.58	69.0522								346.58	75.7364								346.58	74.5333
347.677	79.1181								347.677	57.0436								347.677	89.0738								347.677	82.5328
348.775	55.784								348.775	61.0349								348.775	84.4112								348.775	76.5323
349.872	64.4498								349.872	45.0263								349.872	95.0819								349.872	65.8652
350.969	56.449								350.969	57.6843								350.969	87.7526								350.969	68.5313
352.066	61.1149								352.066	56.3423								352.066	82.4234								352.066	63.1975
353.163	73.1141								353.163	56.3337								353.163	92.4274								353.163	78.5303
354.26	60.4466								354.26	56.3251								354.26	85.0981								354.26	68.5298
355.357	53.1124								355.357	50.3164								355.357	80.4355								355.357	64.5293
356.453	70.4449								356.453	55.6411								356.453	87.7729								356.453	72.5288
357.55	55.1108								357.55	70.9658								357.55	82.4436								357.55	61.8616
358.646	51.7767								358.646	60.2905								358.646	73.1143								358.646	76.5278
359.742	57.1092								359.742	54.9485								359.742	95.1184								359.742	63.1939
360.838	56.4417								360.838	62.0065								360.838	95.1225								360.838	62.5268
361.934	59.1076								361.934	61.5979								361.934	75.1265								361.934	73.1929
363.03	52.4401								363.03	62.2559								363.03	73.7972								363.03	72.5258
364.125	65.7726								364.125	54.2473								364.125	88.4679								364.125	69.8586
365.221	47.1051								365.221	59.572								365.221	81.1387								365.221	60.5248
366.316	50.4376								366.316	59.03								366.316	82.476								366.316	77.1909
367.411	46.4368								367.411	62.2214								367.411	75.8134								367.411	57.8571
368.507	49.7693								368.507	56.8794								368.507	96.4842								368.507	69.8566
369.602	61.7685								369.602	50.8708								369.602	77.1549								369.602	77.1894
370.696	59.7677								370.696	61.5288								370.696	78.4923								370.696	72.5222
371.791	59.1002								371.791	56.8535								371.791	87.8296								371.791	65.8551
372.886	71.7661								372.886	61.5115								372.886	71.8337								372.886	56.5212
373.98	55.7653								373.98	54.8362								373.98	89.1711								373.98	59.1874
375.074	54.4311								375.074	56.8276								375.074	88.5085								375.074	69.1869
376.169	59.7637								376.169	59.4856								376.169	77.1792								376.169	79.1864
377.263	54.4295								377.263	52.1436								377.263	78.5166								377.263	58.5192
378.357	49.0954								378.357	58.8016								378.357	81.1873								378.357	63.852
379.451	65.7612								379.451	54.1263								379.451	71.1913								379.451	67.8515
380.544	51.7604								380.544	54.1177								380.544	87.1954								380.544	64.5177
381.638	49.0929								381.638	60.7757								381.638	75.1994								381.638	65.1838
382.731	71.7588								382.731	57.4337								382.731	79.2035								382.731	65.1833
383.824	61.758								383.824	52.7584								383.824	89.2075								383.824	62.5162
384.918	53.0905								384.918	56.3498								384.918	79.2116								384.918	63.1823
386.009	45.7564								386.009	61.4078								386.009	68.549								386.009	67.8485
387.102	67.7555								387.102	49.3992								387.102	70.553								387.102	68.5146
388.194	45.7547								388.194	54.7239								388.194	74.5571								388.194	61.8475
389.287	59.7539								389.287	45.3819								389.287	85.8945								389.287	62.5136
390.379	63.7531								390.379	70.0399								390.379	81.8985								390.379	63.1798
391.472	47.7523								391.472	54.0313								391.472	89.9026								391.472	71.1793
392.564	51.0848								392.564	50.6893								392.564	77.24								392.564	58.5121
393.656	54.4173								393.656	51.3473								393.656	79.9107								393.656	67.1783
394.748	59.0832								394.748	58.672								394.748	91.9147								394.748	54.5111
395.84	49.749								395.84	51.9967								395.84	69.2521								395.84	65.8439
396.932	61.0816								396.932	55.3214								396.932	75.2562								396.932	69.8434
398.023	57.7474								398.023	59.9794								398.023	79.2602								398.023	63.1763
399.113	68.4133								399.113	55.3041								399.113	75.2643								399.113	67.1758
400.204	69.0791								400.204	56.6288								400.204	79.935								400.204	60.5086
401.295	67.745								401.295	57.2868								401.295	81.2724								401.295	67.8414
402.386	47.0775								402.386	55.9449								402.386	75.9431								402.386	76.5076
403.477	55.7434								403.477	56.6029								403.477	87.2805								403.477	64.5071
404.568	51.0759								404.568	55.9276								404.568	74.6179								404.568	54.5066
405.659	57.7417								405.659	55.9189								405.659	87.2886								405.659	71.8394
406.749	65.0743								406.749	51.2436								406.749	81.9593								406.749	72.5056
407.84	57.0734								407.84	60.5683								407.84	90.63								407.84	76.5051
408.928	53.0726								408.928	68.5597								408.928	83.3007								408.928	69.8379
410.018	54.4052								410.018	57.8844								410.018	85.9715								410.018	70.504
411.108	59.071								411.108	61.8757								411.108	71.9755								411.108	64.5035
412.198	51.7369								412.198	45.8671								412.198	69.3129								412.198	56.503
413.288	50.4027								413.288	55.8585								413.288	87.317								413.288	69.8359
414.378	65.0686								414.378	69.1832								414.378	83.9877								414.378	67.1687
415.467	51.7344								415.467	53.8412								415.467	79.3251								415.467	56.5015
416.557	57.0669								416.557	58.4992								416.557	83.9958								416.557	66.501
417.644	59.7328								417.644	54.4906								417.644	77.9998								417.644	77.1672
418.733	61.732								418.733	53.1486								418.733	80.6705								418.733	67.1667
419.822	69.7312								419.822	63.8066								419.822	84.0079								419.822	65.8328
420.911	50.397								420.911	57.798								420.911	79.3453								420.911	75.1657
422	52.3962								422	58.456								422	94.016								422	69.8318
423.088	53.7287								423.088	57.114								423.088	78.0201								423.088	69.8313
424.175	53.7279								424.175	65.7721								424.175	81.3575								424.175	69.1641
425.263	61.7271								425.263	58.4301								425.263	92.6949								425.263	70.497
426.351	63.0596								426.351	48.4214								426.351	80.6989								426.351	68.4965
427.44	51.0588								427.44	57.7461								427.44	87.3696								427.44	69.1626
428.527	68.3913								428.527	57.7375								428.527	90.707								428.527	69.1621
429.615	63.7239								429.615	71.0622								429.615	80.7111								429.615	72.4949
430.701	57.7231								430.701	57.7202								430.701	78.7151								430.701	60.4944
431.789	55.7222								431.789	56.3782								431.789	91.3858								431.789	81.1606
432.876	71.0548								432.876	59.0363								432.876	87.3899								432.876	75.8268
433.963	58.3873								433.963	57.6943								433.963	90.0606								433.963	73.1596
435.051	57.7198								435.051	63.6856								435.051	76.7313								435.051	72.4924
436.138	64.3857								436.138	59.677								436.138	77.402								436.138	70.4919
437.223	65.7182								437.223	51.0017								437.223	83.4061								437.223	62.4914
438.309	51.0507								438.309	56.9931								438.309	70.0768								438.309	63.1576
439.396	58.3832								439.396	64.3178								439.396	81.4142								439.396	66.4904
440.483	50.3824								440.483	58.9758								440.483	98.7516								440.483	64.4899
441.569	49.7149								441.569	56.3005								441.569	83.4223								441.569	57.8227
442.653	55.7141								442.653	61.6252								442.653	82.093								442.653	70.4889
443.74	53.7133								443.74	54.2832								443.74	85.4304								443.74	55.8217
444.826	60.3792								444.826	56.2746								444.826	98.7678								444.826	74.4879
445.912	56.3783								445.912	61.5992								445.912	82.7719								445.912	56.4874
446.997	63.0442								446.997	60.2573								446.997	80.1092								446.997	70.4869
448.081	61.0434								448.081	55.582								448.081	78.1133								448.081	79.8197
449.167	59.0426								449.167	61.5733								449.167	88.1173								449.167	70.4859
450.252	46.3751								450.252	49.5647								450.252	80.7881								450.252	70.4854
451.337	63.7076								451.337	56.2227								451.337	84.1254								451.337	64.4848
452.42	51.7068								452.42	64.8807								452.42	79.4628								452.42	63.151
453.505	53.0393								453.505	58.2054								453.505	86.1335								453.505	67.8172
454.59	56.3719								454.59	59.5301								454.59	63.4709								454.59	67.15
455.675	56.371								455.675	50.1881								455.675	76.8083								455.675	74.4828
456.758	47.7036								456.758	59.5128								456.758	88.8124								456.758	55.8157
457.842	46.3694								457.842	56.1709								457.842	72.1498								457.842	62.4818
458.926	54.3686								458.926	46.1622								458.926	78.8205								458.926	63.8147
460.011	47.0345								460.011	60.1536								460.011	66.1579								460.011	65.8141
461.093	55.0336								461.093	48.8116								461.093	87.4952								461.093	60.4803
462.177	41.6995								462.177	56.1363								462.177	68.8326								462.177	62.4798
463.261	53.6987								463.261	50.7943								463.261	76.17								463.261	54.4793
464.344	55.0312								464.344	51.4524								464.344	81.5074								464.344	63.1455
465.426	48.3637								465.426	48.1104								465.426	92.8448								465.426	56.4783
466.509	56.3629								466.509	61.4351								466.509	81.5155								466.509	67.8111
467.593	47.0288								467.593	57.4264								467.593	76.8529								467.593	75.1439
468.676	46.3613								468.676	48.0845								468.676	74.1903								468.676	59.1434
469.757	63.6938								469.757	54.0758								469.757	70.861								469.757	58.4763
470.84	51.693								470.84	54.7338								470.84	72.8651								470.84	73.8091
471.923	49.6922								471.923	51.3919								471.923	80.2024								471.923	67.1419
473.006	46.358								473.006	54.7166								473.006	70.2065								473.006	58.4748
474.086	58.3572								474.086	50.7079								474.086	81.5439								474.086	66.4742
475.169	45.6898								475.169	52.6993								475.169	66.2146								475.169	62.4737
476.251	37.6889								476.251	42.024								476.251	67.552								476.251	48.4732
477.331	49.6881								477.331	52.0153								477.331	71.556								477.331	56.4727
478.413	51.0206								478.413	54.6734								478.413	72.8934								478.413	67.8056
479.495	55.0198								479.495	49.3314								479.495	75.5641								479.495	61.1384
480.577	52.3524								480.577	58.6561								480.577	70.9015								480.577	55.1379
481.657	54.3516								481.657	61.9808								481.657	76.9056								481.657	63.804
482.738	47.6841								482.738	49.3055								482.738	82.9096								482.738	58.4702
483.82	42.3499								483.82	51.9635								483.82	78.247								483.82	65.1364
484.899	55.0158								484.899	47.2882								484.899	70.2511								484.899	66.4692
485.98	43.6816								485.98	53.2795								485.98	86.2551								485.98	49.1354
487.061	48.3475								487.061	51.9376								487.061	72.9258								487.061	59.8015
488.14	55.68								488.14	41.9289								488.14	80.9299								488.14	56.4677
489.221	49.6792								489.221	52.587								489.221	60.9339								489.221	71.8005
490.302	42.3451								490.302	49.245								490.302	81.6047								490.302	62.4667
491.38	46.3442								491.38	49.2363								491.38	74.942								491.38	59.1328
492.46	56.3434								492.46	37.8944								492.46	74.2794								492.46	63.1323
493.541	47.0093								493.541	39.8857								493.541	89.6168								493.541	55.1318
494.619	55.6751								494.619	45.2104								494.619	72.2875								494.619	62.4647
495.699	52.341								495.699	52.5351								495.699	78.9583								495.699	52.4641
496.779	55.0068								496.779	55.1931								496.779	64.2956								496.779	73.1303
497.857	54.3394								497.857	59.8512								497.857	79.633								497.857	59.7965
498.936	41.6719								498.936	52.5092								498.936	74.3037								498.936	56.4626
500.016	49.6711								500.016	57.8339								500.016	78.3078								500.016	71.1288
501.093	43.0036								501.093	53.1586								501.093	80.3118								501.093	69.1283
502.172	50.3361								502.172	43.8166								502.172	77.6492								502.172	68.4611
503.251	45.6686								503.251	57.1413								503.251	78.9866								503.251	63.7939
504.328	45.0012								504.328	54.466								504.328	72.9907								504.328	51.7934
505.407	62.3337								505.407	57.124								505.407	80.328								505.407	51.7929
506.486	53.6662								506.486	48.4487								506.486	80.3321								506.486	63.1258
507.563	46.3321								507.563	62.4401								507.563	73.6695								507.563	53.7919
508.641	52.9979								508.641	67.0981								508.641	75.0069								508.641	63.7914
509.72	47.6638								509.72	52.4228								509.72	88.3443								509.72	58.4576
510.796	41.663								510.796	55.7475								510.796	75.015								510.796	59.7904
511.874	55.6621								511.874	48.4055								511.874	77.6857								511.874	52.4566
512.95	54.9947								512.95	35.0635								512.95	80.3564								512.95	63.1227
514.028	60.3272								514.028	55.0549								514.028	76.3605								514.028	74.4556
515.106	39.6597								515.106	54.3796								515.106	83.6979								515.106	70.4551
516.181	58.9922								516.181	49.7043								516.181	73.7019								516.181	53.1212
517.259	56.3247								517.259	51.029								517.259	85.0393								517.259	57.1207
518.336	41.6573								518.336	59.687								518.336	79.0434								518.336	59.7869
519.411	51.6565								519.411	51.6783								519.411	64.3807								519.411	65.1197
520.488	48.989								520.488	57.6697								520.488	79.7181								520.488	57.1192
521.563	42.9882								521.563	42.9944								521.563	80.3888								521.563	63.1187
522.64	42.3207								522.64	55.6524								522.64	77.7262								522.64	60.4515
523.717	42.9865								523.717	46.9771								523.717	71.0636								523.717	63.1177
524.791	48.9857								524.791	61.6352								524.791	74.401								524.791	55.1172
525.868	44.9849								525.868	44.9598								525.868	88.405								525.868	63.1167
526.942	56.3174								526.942	39.6179								526.942	85.7424								526.942	51.1162
528.018	45.65								528.018	61.6092								528.018	71.7465								528.018	57.7823
529.092	49.6491								529.092	46.9339								529.092	75.7505								529.092	47.7818
530.168	59.6483								530.168	52.2586								530.168	65.7546								530.168	63.1147
531.244	44.3142								531.244	47.5833								531.244	97.092								531.244	65.7808
532.318	37.6467								532.318	56.2413								532.318	92.4294								532.318	59.1136
533.394	50.9792								533.394	40.8994								533.394	78.4334								533.394	67.1131
534.467	38.9784								534.467	41.5574								534.467	83.7708								534.467	50.446
535.542	54.3109								535.542	54.8821								535.542	81.1082								535.542	67.7788
536.617	44.9768								536.617	54.2068								536.617	77.1122								536.617	73.7783
537.691	40.3093								537.691	55.5315								537.691	84.4496								537.691	51.7778
538.766	56.9752								538.766	48.1895								538.766	79.1203								538.766	53.1106
539.838	51.641								539.838	62.8475								539.838	78.4577								539.838	52.4434
540.913	45.6402								540.913	53.5055								540.913	65.7951								540.913	62.4429
541.986	40.3061								541.986	49.4969								541.986	74.4658								541.986	59.7758
543.06	46.3053								543.06	42.8216								543.06	73.8032								543.06	62.4419
544.132	50.3044								544.132	44.1463								544.132	71.1406								544.132	58.4414
545.206	43.637								545.206	49.471								545.206	76.478								545.206	51.7742
546.279	50.9695								546.279	46.7957								546.279	81.1487								546.279	52.4404
547.352	42.302								547.352	48.1204								547.352	69.8194								547.352	57.1066
548.426	54.9679								548.426	53.4451								548.426	72.4901								548.426	53.7727
549.498	34.967								549.498	56.7697								549.498	79.8275								549.498	59.1056
550.572	49.6329								550.572	53.4278								550.572	75.8316								550.572	57.7717
551.643	45.6321								551.643	48.0858								551.643	68.5023								551.643	57.7712
552.716	43.6313								552.716	65.4105								552.716	79.8397								552.716	61.104
553.787	42.2971								553.787	50.7352								553.787	77.1771								553.787	64.4369
554.86	52.963								554.86	54.7265								554.86	63.1811								554.86	67.7697
555.931	44.9622								555.931	54.0512								555.931	60.5185								555.931	55.7692
557.004	64.2947								557.004	44.7093								557.004	78.5226								557.004	65.102
558.075	44.2939								558.075	48.034								558.075	73.1933								558.075	61.1015
559.147	42.9597								559.147	42.0253								559.147	80.5307								559.147	60.4343
560.218	53.6256								560.218	53.35								560.218	65.868								560.218	51.1005
561.29	43.6248								561.29	54.008								561.29	78.5388								561.29	65.1
562.36	55.624								562.36	52.6661								562.36	85.8762								562.36	68.4328
563.432	38.9565								563.432	59.9908								563.432	79.2135								563.432	63.099
564.502	48.9557								564.502	49.9821								564.502	75.8843								564.502	56.4318
565.574	50.2882								565.574	57.3068								565.574	81.2216								565.574	67.098
566.644	48.9541								566.644	54.6315								566.644	78.559								566.644	53.7641
567.715	52.9532								567.715	52.6229								567.715	70.5631								567.715	64.4303
568.785	48.9524								568.785	55.9475								568.785	74.5671								568.785	51.7631
569.856	50.9516								569.856	52.6056								569.856	77.2379								569.856	47.7626
570.925	50.9508								570.925	51.2636								570.925	79.9086								570.925	70.4288
571.996	38.95								571.996	40.5883								571.996	73.9126								571.996	69.095
573.065	49.6158								573.065	50.5797								573.065	80.5833								573.065	65.7611
574.136	48.2817								574.136	55.2377								574.136	72.5874								574.136	61.7606
575.204	50.9476								575.204	57.229								575.204	65.9248								575.204	61.0934
576.275	53.6134								576.275	50.5537								576.275	78.5955								576.275	68.4263
577.343	55.6126								577.343	53.2118								577.343	78.5995								577.343	75.7591
578.412	60.9451								578.412	49.2031								578.412	73.9369								578.412	54.4253
579.482	47.611								579.482	55.1945								579.482	69.2743								579.482	61.7581
580.55	36.9435								580.55	62.5192								580.55	76.6117								580.55	62.4242
581.62	62.276								581.62	53.8439								581.62	69.9491								581.62	71.0904
582.687	52.2752								582.687	51.1686								582.687	85.9531								582.687	81.7566
583.757	49.6077								583.757	56.4932								583.757	74.6239								583.757	57.7561
584.825	52.9402								584.825	63.8179								584.825	70.6279								584.825	69.7556
585.894	43.6061								585.894	58.476								585.894	80.632								585.894	64.4217
586.961	44.9386								586.961	51.134								586.961	83.9694								586.961	68.4212
588.03	44.9378								588.03	51.1254								588.03	69.3067								588.03	64.4207
589.097	58.937								589.097	47.1167								589.097	83.9775								589.097	65.0869
590.164	46.9362								590.164	53.1081								590.164	77.9815								590.164	61.0864
591.233	50.9354								591.233	50.4328								591.233	76.6522								591.233	74.4192
592.3	48.2679								592.3	53.7575								592.3	86.6563								592.3	61.0854
593.368	57.6004								593.368	51.0821								593.368	72.6603								593.368	70.4182
594.435	48.9329								594.435	53.0735								594.435	93.3311								594.435	60.4177
595.501	49.5988								595.501	55.7315								595.501	84.6684								595.501	67.7505
596.569	52.9313								596.569	54.3896								596.569	78.0058								596.569	67.75
597.635	55.5972								597.635	45.7143								597.635	84.6765								597.635	69.0828
598.703	54.263								598.703	55.0389								598.703	91.3473								598.703	65.749
599.769	48.9289								599.769	59.697								599.769	93.3513								599.769	62.4152
600.836	62.9281								600.836	55.0217								600.836	83.3554								600.836	61.0813
601.902	59.5939								601.902	47.6797								601.902	70.6927								601.902	61.0808
602.967	59.5931								602.967	49.671								602.967	80.0301								602.967	61.747
604.035	58.9256								604.035	58.9957								604.035	70.0342								604.035	65.7465
605.1	64.2581								605.1	52.9871								605.1	85.3716								605.1	62.4126
606.167	53.5907								606.167	50.9785								606.167	82.709								606.167	59.0788
607.232	52.9232								607.232	50.3032								607.232	83.3797								607.232	71.745
608.296	57.589								608.296	49.6278								608.296	80.0504								608.296	67.0778
609.363	60.9216								609.363	51.6192								609.363	80.0544								609.363	61.7439
610.428	54.2541								610.428	50.9439								610.428	82.0585								610.428	57.7434
611.492	54.2533								611.492	51.6019								611.492	79.3959								611.492	63.0763
612.558	49.5858								612.558	57.5933								612.558	81.3999								612.558	72.4091
613.622	49.585								613.622	50.918								613.622	82.0707								613.622	74.4086
614.688	51.5842								614.688	50.2427								614.688	72.7414								614.688	61.7414
615.752	58.9167								615.752	44.9007								615.752	86.7454								615.752	55.7409
616.816	50.9159								616.816	51.5587								616.816	81.4161								616.816	62.4071
617.882	57.5817								617.882	59.5501								617.882	80.0869								617.882	74.4066
618.945	53.5809								618.945	62.8748								618.945	77.4243								618.945	65.7394
620.009	48.2468								620.009	46.1995								620.009	82.7616								620.009	55.7389
621.074	52.9126								621.074	56.8575								621.074	75.4324								621.074	70.4051
622.137	58.2452								622.137	50.1822								622.137	76.7697								622.137	59.7379
623.2	50.2443								623.2	49.5069								623.2	67.4405								623.2	68.404
624.265	50.9102								624.265	42.8316								624.265	90.1112								624.265	73.7369
625.328	53.5761								625.328	48.8229								625.328	66.1152								625.328	73.7364
626.39	49.5752								626.39	57.481								626.39	68.7859								626.39	53.0692
627.455	54.2411								627.455	56.139								627.455	72.79								627.455	59.7354
628.517	48.9069								628.517	61.4637								628.517	70.1274								628.517	65.7349
629.58	49.5728								629.58	53.455								629.58	88.1314								629.58	69.7344
630.644	54.9053								630.644	46.1131								630.644	74.1355								630.644	67.7338
631.706	50.2378								631.706	59.4378								631.706	87.4729								631.706	67.7333
632.768	52.9037								632.768	64.0958								632.768	90.8103								632.768	64.3995
633.831	58.2362								633.831	52.0871								633.831	78.1476								633.831	71.0657
634.893	60.9021								634.893	44.7452								634.893	71.485								634.893	70.3985
635.955	53.5679								635.955	54.0699								635.955	74.8224								635.955	55.0647
637.018	42.9005								637.018	55.3946								637.018	76.8265								637.018	71.7308
638.079	55.5663								638.079	56.7192								638.079	76.1639								638.079	57.0636
639.14	46.2322								639.14	60.0439								639.14	82.1679								639.14	62.3965
640.203	50.898								640.203	44.702								640.203	71.5053								640.203	66.396
641.264	54.2305								641.264	60.6933								641.264	87.5093								641.264	59.7288
642.325	56.2297								642.325	55.3513								642.325	78.8467								642.325	63.0616
643.386	50.2289								643.386	48.0094								643.386	81.5174								643.386	61.0611
644.448	46.2281								644.448	48.0007								644.448	73.5215								644.448	73.0606
645.509	46.2273								645.509	45.9921								645.509	75.5256								645.509	61.7268
646.569	44.2265								646.569	57.3168								646.569	77.5296								646.569	59.7263
647.631	50.2257								647.631	53.3081								647.631	78.867								647.631	63.0591
648.691	57.5582								648.691	46.6328								648.691	98.2044								648.691	64.3919
649.751	46.8907								649.751	47.9575								649.751	74.2084								649.751	59.7248
650.811	46.2232								650.811	61.9489								650.811	69.5458								650.811	73.0576
651.873	51.5557								651.873	43.2736								651.873	72.2165								651.873	62.3904
652.932	71.5549								652.932	55.2649								652.932	70.8873								652.932	65.7232
653.992	44.2208								653.992	45.923								653.992	82.2246								653.992	61.7227
655.053	53.5533								655.053	33.9143								655.053	82.2287								655.053	79.7222
656.112	52.2192								656.112	67.9057								656.112	84.8994								656.112	61.7217
657.171	50.885								657.171	49.2304								657.171	75.5701								657.171	65.7212
658.23	46.8842								658.23	52.5551								658.23	78.9075								658.23	67.054
659.291	44.2167								659.291	53.2131								659.291	80.9116								659.291	65.0535
660.349	47.5493								660.349	53.2045								660.349	71.5823								660.349	67.053
661.408	44.2151								661.408	51.8625								661.408	80.253								661.408	58.3859
662.466	60.881								662.466	51.1872								662.466	88.9237								662.466	75.052
663.527	56.2135								663.527	47.1785								663.527	78.2611								663.527	75.7182
664.585	58.8793								664.585	53.8366								664.585	76.2652								664.585	61.051
665.643	51.5452								665.643	42.4946								665.643	88.2692								665.643	73.0505
666.701	50.211								666.701	45.8193								666.701	83.6066								666.701	69.7167
667.759	52.2102								667.759	63.144								667.759	94.2773								667.759	56.3828
668.818	67.5428								668.818	54.4687								668.818	75.6147								668.818	69.7157
669.876	60.2086								669.876	52.46								669.876	92.9521								669.876	70.3818
670.933	49.5411								670.933	55.7847								670.933	74.2895								670.933	72.3813
671.991	60.207								671.991	52.4427								671.991	91.6269								671.991	62.3808
673.05	52.8728								673.05	56.4341								673.05	94.2976								673.05	69.7136
674.107	61.5387								674.107	55.0921								674.107	85.635								674.107	63.7131
675.164	53.5379								675.164	65.7502								675.164	78.9723								675.164	68.3793
676.221	56.2037								676.221	53.0748								676.221	74.3097								676.221	66.3788
677.277	49.5363								677.277	55.0662								677.277	84.3138								677.277	78.3783
678.336	61.5354								678.336	40.3909								678.336	81.6512								678.336	65.0445
679.392	58.868								679.392	54.3823								679.392	86.9886								679.392	65.0439
680.449	49.5338								680.449	48.3736								680.449	70.9926								680.449	70.3768
681.505	44.8663								681.505	63.0316								681.505	82.33								681.505	65.0429
682.561	49.5322								682.561	57.6897								682.561	85.6674								682.561	71.7091
683.619	54.8647								683.619	52.3477								683.619	82.3381								683.619	70.3753
684.675	54.1972								684.675	56.3391								684.675	85.6755								684.675	79.7081
685.73	54.1964								685.73	46.9971								685.73	77.6795								685.73	67.0409
686.786	56.1956								686.786	55.6551								686.786	103.684								686.786	49.7071
687.841	59.5281								687.841	63.6465								687.841	83.021								687.841	69.7066
688.899	47.5273								688.899	61.6378								688.899	80.3584								688.899	63.0394
689.954	55.5265								689.954	56.2958								689.954	83.6957								689.954	71.7056
691.009	64.859								691.009	66.9539								691.009	85.6998								691.009	71.7051
692.064	53.5249								692.064	56.2786								692.064	90.3705								692.064	65.7046
693.119	57.5241								693.119	50.2699								693.119	81.0412								693.119	77.0374
694.174	47.5233								694.174	45.5946								694.174	90.3786								694.174	55.0369
695.23	56.8558								695.23	50.2526								695.23	89.0493								695.23	61.0364
696.285	54.855								696.285	62.244								696.285	81.7201								696.285	76.3692
697.339	46.8542								697.339	54.2354								697.339	87.0574								697.339	61.0354
698.393	54.8533								698.393	58.2267								698.393	73.0615								698.393	55.7015
699.447	52.1859								699.447	46.2181								699.447	93.0655								699.447	73.701
700.501	58.8517								700.501	56.8761								700.501	89.0696								700.501	60.3672
701.555	52.1842								701.555	53.5341								701.555	80.407								701.555	54.3667
702.611	51.5168								702.611	54.8588								702.611	76.411								702.611	63.0328
703.665	53.516								703.665	55.5169								703.665	75.7484								703.665	71.699
704.718	53.5151								704.718	50.8415								704.718	85.0858								704.718	62.3652
705.772	51.5143								705.772	52.8329								705.772	77.7565								705.772	67.698
706.825	45.5135								706.825	56.1576								706.825	79.0939								706.825	61.6975
707.878	47.5127								707.878	54.149								707.878	93.098								707.878	65.697
708.931	58.8452								708.931	40.1403								708.931	92.4353								708.931	77.6965
709.986	54.8444								709.986	42.7983								709.986	77.7727								709.986	63.0293
711.039	58.1769								711.039	58.123								711.039	73.7768								711.039	74.3621
712.091	48.1761								712.091	49.4477								712.091	90.4475								712.091	70.3616
713.144	58.1753								713.144	56.1058								713.144	85.7849								713.144	73.0278
714.196	49.5078								714.196	58.0971								714.196	80.4556								714.196	65.6939
715.248	53.507								715.248	53.4218								715.248	90.4597								715.248	79.0268
716.3	49.5062								716.3	59.4132								716.3	89.7971								716.3	59.6929
717.353	62.8387								717.353	48.7379								717.353	74.4678								717.353	63.0258
718.404	43.5046								718.404	56.0626								718.404	97.8052								718.404	72.3586
719.456	52.1704								719.456	47.3872								719.456	88.4759								719.456	61.0248
720.51	53.503								720.51	51.3786								720.51	74.4799								720.51	77.0243
721.561	49.5021								721.561	49.37								721.561	77.1506								721.561	69.6904
722.613	50.8347								722.613	56.028								722.613	89.1547								722.613	57.6899
723.664	50.8339								723.664	60.0194								723.664	88.4921								723.664	77.6894
724.715	52.833								724.715	46.0107								724.715	83.1628								724.715	69.0222
725.766	53.4989								725.766	57.3354								725.766	88.5002								725.766	60.3551
726.817	51.4981								726.817	50.6601								726.817	97.8376								726.817	75.0212
727.868	60.8306								727.868	48.6515								727.868	73.1749								727.868	73.0207
728.919	57.4965								728.919	51.9761								728.919	78.5123								728.919	62.3535
729.969	56.829								729.969	58.6342								729.969	87.8497								729.969	67.0197
731.02	60.8282								731.02	55.9589								731.02	92.5204								731.02	73.6859
732.07	43.494								732.07	58.6169								732.07	85.1912								732.07	63.0187
733.12	58.1599								733.12	57.2749								733.12	79.1952								733.12	80.3515
734.172	54.8257								734.172	54.5996								734.172	89.8659								734.172	62.351
735.222	52.8249								735.222	62.591								735.222	88.5367								735.222	61.0172
736.272	59.4908								736.272	57.9157								736.272	78.5407								736.272	71.6833
737.322	55.49								737.322	44.5737								737.322	78.5448								737.322	60.3495
738.371	60.1558								738.371	54.565								738.371	75.8821								738.371	75.0157
739.421	48.8217								739.421	54.5564								739.421	83.2195								739.421	63.6818
740.47	54.8209								740.47	43.2144								740.47	90.5569								740.47	73.6813
741.519	60.1534								741.519	63.2058								741.519	83.2276								741.519	74.3475
742.568	50.8192								742.568	59.1972								742.568	82.565								742.568	65.6803
743.617	52.8184								743.617	53.1885								743.617	84.5691								743.617	67.6798
744.666	58.1509								744.666	57.8465								744.666	84.5731								744.666	61.6793
745.715	54.1501								745.715	51.8379								745.715	84.5772								745.715	69.6788
746.763	50.816								746.763	49.8293								746.763	75.9146								746.763	63.6783
747.812	56.8152								747.812	37.8206								747.812	92.5853								747.812	71.6778
748.86	49.481								748.86	49.812								748.86	85.256								748.86	65.0106
749.909	61.4802								749.909	59.1367								749.909	73.26								749.909	73.6768
750.957	52.1461								750.957	57.7947								750.957	93.2641								750.957	71.6763
752.005	56.1453								752.005	63.1194								752.005	73.2682								752.005	65.6758
753.052	42.8111								753.052	41.1107								753.052	85.9389								753.052	76.3419
754.1	62.8103								754.1	49.7688								754.1	103.276								754.1	75.0081
755.148	48.8095								755.148	50.4268								755.148	77.947								755.148	63.0076
756.195	56.142								756.195	46.4182								756.195	87.2844								756.195	61.6737
757.243	50.8079								757.243	59.7429								757.243	85.9551								757.243	65.0066
758.29	55.4737								758.29	49.0675								758.29	83.9591								758.29	71.0061
759.337	59.4729								759.337	59.7256								759.337	86.6299								759.337	54.3389
760.384	63.4721								760.384	65.7169								760.384	75.9672								760.384	73.6717
761.431	45.4713								761.431	59.0416								761.431	81.9713								761.431	62.3379
762.478	70.8038								762.478	58.3663								762.478	83.9753								762.478	73.0041
763.524	66.803								763.524	49.0243								763.524	86.6461								763.524	68.3369
764.571	45.4688								764.571	55.6824								764.571	83.3168								764.571	69.6697
765.617	62.8014								765.617	57.6737								765.617	67.9875								765.617	79.6692
766.664	50.8006								766.664	50.9984								766.664	73.9916								766.664	68.3354
767.71	60.7997								767.71	41.6564								767.71	97.3289								767.71	83.0015
768.756	52.1323								768.756	54.9811								768.756	80.6663								768.756	64.3344
769.802	45.4648								769.802	44.9725								769.802	95.337								769.802	73.6672
770.848	56.7973								770.848	61.6305								770.848	80.6744								770.848	69.6667
771.893	56.7965								771.893	50.2886								771.893	82.0118								771.893	68.3328
772.939	68.129								772.939	57.6132								772.939	90.0159								772.939	65.6657
773.984	46.7949								773.984	60.2713								773.984	70.0199								773.984	72.9985
775.03	38.1274								775.03	66.2626								775.03	82.024								775.03	80.3313
776.075	67.4599								776.075	53.5873								776.075	80.028								776.075	79.6641
777.118	47.4591								777.118	58.2453								777.118	88.0321								777.118	69.6636
778.163	52.7916								778.163	54.2367								778.163	92.0361								778.163	66.3298
779.208	53.4575								779.208	50.8947								779.208	80.7068								779.208	74.3293
780.252	52.79								780.252	54.4416								780.252	85.3776								780.252	62.3288
781.297	52.7892								781.297	53.1737								781.297	87.3816								781.297	72.995
782.341	58.7884								782.341	54.8318								782.341	81.3857								782.341	65.6611
783.386	51.4542								783.386	56.6898								783.386	83.3897								783.386	66.9939
784.43	61.4534								784.43	60.8515								784.43	88.0604								784.43	76.9934
785.474	40.7859								785.474	60.1762								785.474	92.0645								785.474	58.9929
786.518	54.7851								786.518	54.8342								786.518	75.4019								786.518	80.9924
787.562	51.451								787.562	44.8256								787.562	94.7393								787.562	78.3253
788.606	52.1168								788.606	55.4836								788.606	86.0767								788.606	58.9914
789.649	53.4494								789.649	57.475								789.649	80.7474								789.649	76.9909
790.691	64.1152								790.691	52.7997								790.691	93.4181								790.691	70.9904
791.734	58.7811								791.734	50.791								791.734	76.0888								791.734	70.3232
792.778	58.1136								792.778	56.1157								792.778	88.0929								792.778	64.9894
793.821	54.7794								793.821	64.7738								793.821	78.7636								793.821	68.3222
794.864	72.112								794.864	67.4318								794.864	72.7676								794.864	72.3217
795.907	56.1111								795.907	62.7565								795.907	91.4383								795.907	63.6546
796.949	54.1103								796.949	48.0812								796.949	85.4424								796.949	70.3207
797.992	49.4429								797.992	58.7392								797.992	72.1131								797.992	64.9869
799.034	72.7754								799.034	50.7306								799.034	88.1172								799.034	62.9864
800.075	56.1079								800.075	61.3886								800.075	84.7879								800.075	68.9859
801.117	56.1071								801.117	50.0466								801.117	89.4586								801.117	62.3187
802.159	49.4396								802.159	58.7046								802.159	88.796								802.159	80.3182
803.201	54.1055								803.201	68.0293								803.201	78.8								803.201	78.9844
804.243	50.7713								804.243	50.6874								804.243	88.1374								804.243	64.9838
805.285	59.4372								805.285	56.0121								805.285	80.8082								805.285	70.3167
806.327	50.103								806.327	35.3367								806.327	79.4789								806.327	78.3162
807.368	52.7689								807.368	57.9948								807.368	86.1496								807.368	60.3157
808.408	64.1014								808.408	59.9861								808.408	98.8203								808.408	60.9818
809.449	46.1006								809.449	49.9775								809.449	102.824								809.449	58.9813
810.49	68.7664								810.49	61.9688								810.49	94.1617								810.49	66.9808
811.531	54.7656								811.531	49.2935								811.531	92.8325								811.531	69.647
812.572	64.7648								812.572	49.9516								812.572	88.1699								812.572	74.9798
813.613	56.764								813.613	59.2763								813.613	84.8406								813.613	71.646
814.652	54.0965								814.652	56.601								814.652	84.8446								814.652	72.9788
815.693	48.0957								815.693	56.5923								815.693	95.5153								815.693	68.9783
816.733	48.7616								816.733	49.917								816.733	84.1861								816.733	76.3111
817.773	49.4274								817.773	51.9084								817.773	85.5234								817.773	74.9773
818.814	62.7599								818.814	61.8997								818.814	76.8608								818.814	66.3101
819.854	54.0925								819.854	64.5577								819.854	86.8649								819.854	70.3096
820.892	52.0917								820.892	50.5491								820.892	85.5356								820.892	66.3091
821.932	61.4242								821.932	51.8738								821.932	88.2063								821.932	58.3086
822.972	47.4234								822.972	50.5318								822.972	93.5437								822.972	68.9748
824.011	62.7559								824.011	58.5232								824.011	81.5478								824.011	65.6409
825.051	50.0884								825.051	53.1812								825.051	95.5518								825.051	63.6404
826.09	54.0876								826.09	51.8392								826.09	97.5559								826.09	68.9732
827.127	53.4201								827.127	38.4973								827.127	86.8932								827.127	79.6394
828.167	58.086								828.167	51.822								828.167	86.2306								828.167	66.3056
829.206	60.7518								829.206	45.8133								829.206	75.568								829.206	69.6384
830.245	41.4177								830.245	49.8047								830.245	84.2387								830.245	70.9712
831.283	56.0835								831.283	55.1294								831.283	84.9095								831.283	66.304
832.32	58.7494								832.32	61.1207								832.32	99.5802								832.32	67.6369
833.359	60.0819								833.359	62.4454								833.359	90.2509								833.359	75.6364
834.397	69.4144								834.397	53.1034								834.397	84.2549								834.397	74.3025
835.435	67.4136								835.435	55.0948								835.435	84.9257								835.435	53.6354
836.472	63.4128								836.472	49.7528								836.472	84.2631								836.472	57.6349
837.51	62.0787								837.51	55.0775								837.51	92.2671								837.51	58.301
838.548	52.7445								838.548	48.4022								838.548	92.2712								838.548	65.6339
839.585	62.7437								839.585	58.3936								839.585	87.6085								839.585	68.9667
840.623	51.4096								840.623	57.7183								840.623	83.6126								840.623	56.2995
841.659	55.4087								841.659	52.3763								841.659	74.2833								841.659	65.6323
842.696	59.4079								842.696	63.701								842.696	84.954								842.696	63.6318
843.734	68.0738								843.734	60.359								843.734	86.2914								843.734	69.6313
844.771	52.7396								844.771	51.017								844.771	98.9621								844.771	67.6308
845.806	54.7388								845.806	55.6751								845.806	75.6329								845.806	64.9636
846.843	52.0714								846.843	53.6664								846.843	75.6369								846.843	75.6298
847.88	57.4039								847.88	50.9911								847.88	81.641								847.88	80.296
848.917	39.4031								848.917	54.9825								848.917	94.3117								848.917	56.2955
849.951	64.0689								849.951	43.6405								849.951	86.3157								849.951	68.9616
850.988	53.4014								850.988	54.2985								850.988	96.3198								850.988	66.9611
852.024	54.734								852.024	46.2899								852.024	86.3238								852.024	57.6273
853.06	59.3998								853.06	62.2812								853.06	80.9946								853.06	62.9601
854.095	58.7323								854.095	47.6059								854.095	81.6653								854.095	63.6263
855.131	61.3982								855.131	52.264								855.131	69.0027								855.131	62.2924
856.167	50.064								856.167	53.5887								856.167	97.0067								856.167	78.2919
857.2	60.7299								857.2	54.2467								857.2	98.3441								857.2	84.9581
858.236	52.7291								858.236	47.5714								858.236	67.0148								858.236	68.9576
859.272	53.3949								859.272	51.5627								859.272	82.3522								859.272	67.6237
860.307	49.3941								860.307	50.2208								860.307	85.6896								860.307	70.9566
861.34	44.7266								861.34	53.5455								861.34	93.027								861.34	58.2894
862.376	47.3925								862.376	46.8701								862.376	86.3644								862.376	57.6222
863.411	44.725								863.411	55.5282								863.411	77.0351								863.411	70.2884
864.444	48.7242								864.444	48.1862								864.444	77.0391								864.444	70.9546
865.479	62.0567								865.479	52.8442								865.479	97.0432								865.479	70.2874
866.513	54.0559								866.513	48.1689								866.513	94.3806								866.513	82.9535
867.548	44.7218								867.548	62.1603								867.548	88.3846								867.548	62.953
868.58	60.0543								868.58	66.1516								868.58	83.722								868.58	66.9525
869.615	53.3868								869.615	58.8097								869.615	75.0594								869.615	67.6187
870.649	48.0527								870.649	56.1344								870.649	100.397								870.649	62.2849
871.681	64.0519								871.681	47.459								871.681	70.4008								871.681	80.2843
872.715	46.051								872.715	54.1171								872.715	83.7382								872.715	53.6172
873.749	69.3836								873.749	62.7751								873.749	85.0756								873.749	79.6167
874.781	45.3828								874.781	47.4331								874.781	86.413								874.781	65.6162
875.815	60.0486								875.815	54.7578								875.815	91.0837								875.815	71.6157
876.848	48.0478								876.848	66.7492								876.848	73.7544								876.848	72.2818
877.88	49.3803								877.88	53.4072								877.88	82.4251								877.88	57.6147
878.913	68.7128								878.913	54.7319								878.913	83.0959								878.913	72.2808
879.946	62.0454								879.946	58.0566								879.946	83.0999								879.946	70.947
880.977	52.7112								880.977	52.7146								880.977	79.7706								880.977	76.2798
882.01	59.3771								882.01	68.0393								882.01	80.4413								882.01	78.2793
883.043	49.3763								883.043	57.364								883.043	95.1121								883.043	65.6121
884.074	53.3754								884.074	64.6887								884.074	87.7828								884.074	74.945
885.106	62.708								885.106	63.3467								885.106	88.4535								885.106	72.9445
886.139	56.7072								886.139	50.6714								886.139	85.1242								886.139	68.2773
887.169	62.0397								887.169	61.3294								887.169	77.7949								887.169	74.2768
888.201	59.3722								888.201	53.9875								888.201	81.799								888.201	68.2763
889.231	56.7047								889.231	51.9788								889.231	91.1364								889.231	72.2758
890.263	59.3706								890.263	51.9702								890.263	84.4738								890.263	68.2753
891.295	54.7031								891.295	57.9615								891.295	88.4778								891.295	69.6081
892.325	60.7023								892.325	49.2862								892.325	79.8152								892.325	75.6076
893.357	62.0348								893.357	61.2776								893.357	79.8192								893.357	62.2737
894.388	50.034								894.388	63.9356								894.388	93.1566								894.388	67.6066
895.418	56.6998								895.418	51.2603								895.418	77.1607								895.418	75.6061
896.449	56.0324								896.449	53.9183								896.449	80.4981								896.449	60.9389
897.478	66.6982								897.478	50.5764								897.478	105.169								897.478	64.9384
898.509	63.3641								898.509	52.5677								898.509	76.5062								898.509	64.2712
899.54	60.0299								899.54	51.8924								899.54	93.8436								899.54	58.2707
900.569	58.6958								900.569	55.8838								900.569	94.5143								900.569	70.9369
901.6	54.695								901.6	51.2085								901.6	78.5183								901.6	84.9364
902.628	62.0275								902.628	54.5332								902.628	86.5224								902.628	72.2692
903.659	64.0267								903.659	62.5245								903.659	92.5264								903.659	65.602
904.689	62.6925								904.689	51.8492								904.689	103.197								904.689	74.2682
905.717	56.6917								905.717	52.5072								905.717	95.2012								905.717	64.2677
906.747	52.6909								906.747	59.1653								906.747	71.8719								906.747	61.6005
907.775	53.3568								907.775	44.49								907.775	80.5426								907.775	74.9333
908.805	60.0226								908.805	51.148								908.805	85.88								908.805	82.9328
909.835	61.3551								909.835	53.1393								909.835	83.2174								909.835	75.599
910.862	69.3543								910.862	55.1307								910.862	81.2215								910.862	66.9318
911.892	63.3535								911.892	63.1221								911.892	88.5589								911.892	76.2647
912.919	53.3527								912.919	54.4468								912.919	92.5629								912.919	64.2641
913.949	53.3519								913.949	67.7714								913.949	89.2336								913.949	78.2636
914.976	54.0177								914.976	43.0961								914.976	103.904								914.976	62.2631
916.005	61.3503								916.005	56.4208								916.005	85.2417								916.005	80.9293
917.032	56.6828								917.032	57.0789								917.032	88.5791								917.032	70.2621
918.061	54.0153								918.061	57.7369								918.061	102.583								918.061	61.595
919.089	46.0145								919.089	55.7282								919.089	79.9206								919.089	73.5945
920.116	60.0137								920.116	58.3863								920.116	85.9246								920.116	72.2606
921.144	60.6795								921.144	65.0443								921.144	89.262								921.144	72.2601
922.171	48.6787								922.171	50.369								922.171	88.5994								922.171	76.2596
923.199	57.3446								923.199	51.027								923.199	84.6034								923.199	68.2591
924.225	45.3438								924.225	55.0184								924.225	80.6075								924.225	80.2586
925.253	56.6763								925.253	69.6764								925.253	99.2782								925.253	81.5914
926.279	52.0088								926.279	53.6678								926.279	83.2822								926.279	69.5909
927.306	56.6747								927.306	58.9925								927.306	93.953								927.306	66.2571
928.332	66.6739								928.332	52.3171								928.332	96.6237								928.332	62.9232
929.36	65.3397								929.36	58.3085								929.36	87.9611								929.36	75.5894
930.385	46.0056								930.385	47.6332								930.385	93.9651								930.385	80.2556
931.412	50.0048								931.412	50.9579								931.412	76.6358								931.412	75.5884
932.437	61.3373								932.437	50.2826								932.437	81.3066								932.437	72.2546
933.464	48.0031								933.464	56.9406								933.464	103.311								933.464	60.9207
934.489	62.0023								934.489	58.932								934.489	95.3147								934.489	79.5869
935.516	64.0015								935.516	56.9233								935.516	103.319								935.516	80.9197
936.541	58.0007								936.541	54.9147								936.541	90.6561								936.541	73.5859
937.567	58.6665								937.567	50.9061								937.567	91.9935								937.567	80.252
938.592	53.3324								938.592	54.2307								938.592	89.9975								938.592	74.9182
939.618	62.6649								939.618	54.8888								939.618	82.6683								939.618	72.9177
940.642	57.9974								940.642	52.8801								940.642	87.339								940.642	63.5838
941.668	49.33								941.668	54.2048								941.668	92.6764								941.668	70.9167
942.692	62.6625								942.692	58.1962								942.692	78.6804								942.692	58.2495
943.718	57.3283								943.718	40.8542								943.718	92.0178								943.718	69.5823
944.742	66.6609								944.742	55.5122								944.742	69.3552								944.742	67.5818
945.768	65.3267								945.768	51.5036								945.768	88.0259								945.768	84.248
946.791	54.6592								946.791	49.495								946.791	86.6966								946.791	64.2475
947.816	54.6584								947.816	54.8196								947.816	81.3673								947.816	66.247
948.84	59.3243								948.84	52.1443								948.84	84.0381								948.84	70.9131
949.865	65.3235								949.865	46.8024								949.865	90.0421								949.865	70.9126
950.888	69.3227								950.888	55.4604								950.888	92.0462								950.888	63.5788
951.913	63.9885								951.913	58.7851								951.913	95.3836								951.913	68.9116
952.936	65.321								952.936	58.7764								952.936	96.7209								952.936	72.2445
953.96	57.9869								953.96	52.7678								953.96	90.0583								953.96	68.9106
954.983	55.9861								954.983	64.7592								954.983	86.0624								954.983	59.5768
956.005	59.9853								956.005	50.7505								956.005	83.3998								956.005	82.9096
957.03	53.3178								957.03	66.7419								957.03	110.737								957.03	58.2424
958.052	63.317								958.052	66.7332								958.052	92.0745								958.052	80.2419
959.076	55.9828								959.076	58.0579								959.076	102.745								959.076	65.5748
960.098	62.6487								960.098	53.3826								960.098	99.416								960.098	74.9076
961.122	55.3145								961.122	55.374								961.122	81.42								961.122	79.5737
962.143	57.9804								962.143	62.032								962.143	86.7574								962.143	64.9066
963.165	51.9796								963.165	56.0234								963.165	100.761								963.165	69.5727
964.189	64.6454								964.189	48.0147								964.189	94.7655								964.189	70.2389
965.21	69.3113								965.21	57.3394								965.21	98.7696								965.21	78.2384
966.233	54.6438								966.233	54.6641								966.233	94.7736								966.233	69.5712
967.254	63.9763								967.254	57.9888								967.254	102.111								967.254	70.2374
968.277	62.6422								968.277	62.6468								968.277	87.4484								968.277	71.5702
969.298	68.6414								969.298	62.6382								969.298	90.1191								969.298	72.903
970.319	60.6406								970.319	43.2962								970.319	96.7898								970.319	60.9025
971.342	51.3064								971.342	68.6209								971.342	102.794								971.342	77.5687
972.362	52.6389								972.362	60.6123								972.362	80.7979								972.362	80.2349
973.385	63.9715								973.385	66.6036								973.385	90.1353								973.385	80.901
974.405	62.6373								974.405	68.595								974.405	103.473								974.405	80.9005
975.426	58.6365								975.426	51.9197								975.426	90.1434								975.426	68.9
976.448	71.969								976.448	54.5777								976.448	95.4808								976.448	82.2328
977.468	61.9682								977.468	61.9024								977.468	111.485								977.468	70.899
978.487	63.9674								978.487	64.5604								978.487	98.8223								978.487	80.8985
979.509	57.9666								979.509	55.2185								979.509	90.8263								979.509	63.5647
980.529	56.6324								980.529	67.8765								980.529	90.8304								980.529	83.5641
981.55	52.6316								981.55	67.8678								981.55	90.8344								981.55	89.5636
982.57	60.6308								982.57	66.5259								982.57	90.8385								982.57	78.2298
983.589	61.2967								983.589	56.5172								983.589	89.5092								983.589	73.5626
984.61	71.2959								984.61	71.1752								984.61	100.18								984.61	83.5621
985.629	48.6284								985.629	60.4999								985.629	92.1839								985.629	85.5616
986.648	53.9609								986.648	63.8246								986.648	98.8547								986.648	92.2278
987.669	59.2934								987.669	55.1493								987.669	99.5254								987.669	70.2273
988.688	71.2926								988.688	61.1407								988.688	105.529								988.688	73.5601
989.706	64.6251								989.706	74.4654								989.706	91.5335								989.706	88.2263
990.727	60.6243								990.727	56.4567								990.727	102.204								990.727	78.2258
991.745	69.9568								991.745	59.1148								991.745	98.8749								991.745	78.8919
992.763	69.2894								992.763	66.4395								992.763	95.5456								992.763	87.5581
993.784	57.2885								993.784	61.7642								993.784	112.883								993.784	72.8909
994.802	56.6211								994.802	63.0888								994.802	111.554								994.802	87.5571
995.819	61.2869								995.819	56.4135								995.819	100.224								995.819	77.5566
996.839	65.2861								996.839	65.7382								996.839	99.5619								996.839	87.5561
997.857	62.6186								997.857	67.0629								997.857	98.2326								997.857	81.5556
998.874	62.6178								998.874	59.7209								998.874	91.57								998.874	86.8884
999.894	57.2837								999.894	61.0456								999.894	111.574								999.894	88.8879
1000.91	71.2829								1000.91	73.037								1000.91	108.911								1000.91	72.2207
1001.93	68.6154								1001.93	57.695								1001.93	105.582								1001.93	86.8869
1002.95	59.9479								1002.95	69.0197								1002.95	110.92								1002.95	89.553
1003.96	58.6138								1003.96	60.3444								1003.96	115.59								1003.96	93.5525
1004.98	75.9463								1004.98	73.0024								1004.98	106.261								1004.98	74.2187
1006	71.2788								1006	64.9938								1006	104.932								1006	73.5515
1007.02	61.9447								1007.02	69.6518								1007.02	102.936								1007.02	95.551
1008.03	62.6105								1008.03	61.6432								1008.03	108.273								1008.03	96.8839
1009.05	67.943								1009.05	65.6345								1009.05	112.944								1009.05	87.55
1010.07	63.2756								1010.07	81.6259								1010.07	112.281								1010.07	86.2162
1011.08	65.9414								1011.08	64.9506								1011.08	97.6186								1011.08	96.8823
1012.1	77.2739								1012.1	67.6086								1012.1	98.956								1012.1	78.2152
1013.12	71.9398								1013.12	72.2666								1013.12	106.96								1013.12	78.8813
1014.13	73.939								1014.13	70.9247								1014.13	123.631								1014.13	76.8808
1015.15	64.6048								1015.15	64.916								1015.15	106.301								1015.15	101.547
1016.16	65.2707								1016.16	72.2407								1016.16	106.306								1016.16	83.5465
1017.18	75.9365								1017.18	81.5654								1017.18	106.31								1017.18	77.546
1018.2	72.6024								1018.2	65.5568								1018.2	106.98								1018.2	78.8788
1019.21	64.6016								1019.21	72.2148								1019.21	106.318								1019.21	68.8783
1020.23	75.2674								1020.23	73.5395								1020.23	113.655								1020.23	93.5445
1021.24	80.6								1021.24	58.1975								1021.24	102.992								1021.24	95.544
1022.26	76.5991								1022.26	78.8555								1022.26	94.3298								1022.26	90.2101
1023.27	68.5983								1023.27	55.5136								1023.27	117.001								1023.27	103.543
1024.29	69.2642								1024.29	68.1716								1024.29	105.005								1024.29	98.8758
1025.31	67.93								1025.31	62.8296								1025.31	106.342								1025.31	78.2086
1026.32	83.2626								1026.32	69.4877								1026.32	99.0127								1026.32	94.8748
1027.33	61.9284								1027.33	71.479								1027.33	117.017								1027.33	89.5409
1028.35	78.5943								1028.35	59.4704								1028.35	104.354								1028.35	100.207
1029.36	80.5935								1029.36	69.4617								1029.36	105.692								1029.36	90.8732
1030.38	76.5926								1030.38	70.1198								1030.38	105.696								1030.38	74.8727
1031.39	75.2585								1031.39	58.1111								1031.39	109.033								1031.39	101.539
1032.41	59.9244								1032.41	69.4358								1032.41	121.037								1032.41	90.2051
1033.42	81.9235								1033.42	70.0938								1033.42	113.708								1033.42	100.871
1034.44	75.9227								1034.44	72.0852								1034.44	103.712								1034.44	95.5374
1035.45	73.2552								1035.45	76.0766								1035.45	114.382								1035.45	93.5369
1036.46	83.9211								1036.46	76.7346								1036.46	101.053								1036.46	90.8697
1037.47	67.9203								1037.47	76.0593								1037.47	115.724								1037.47	86.8692
1038.49	89.2528								1038.49	78.0506								1038.49	116.395								1038.49	106.202
1039.5	66.5853								1039.5	72.042								1039.5	127.065								1039.5	100.202
1040.52	80.5845								1040.52	78.0333								1040.52	121.069								1040.52	80.201
1041.53	73.917								1041.53	80.0247								1041.53	97.0735								1041.53	90.8672
1042.54	66.5829								1042.54	77.3494								1042.54	107.744								1042.54	80.2
1043.56	77.9154								1043.56	82.6741								1043.56	122.415								1043.56	99.5328
1044.57	63.9146								1044.57	75.9988								1044.57	116.419								1044.57	86.8657
1045.58	91.2471								1045.58	76.6568								1045.58	126.423								1045.58	92.8652
1046.59	79.2463								1046.59	72.6482								1046.59	128.427								1046.59	92.8647
1047.6	77.2455								1047.6	72.6395								1047.6	120.431								1047.6	96.1975
1048.62	67.9114								1048.62	87.9642								1048.62	123.102								1048.62	107.53
1049.63	87.2439								1049.63	73.9556								1049.63	124.439								1049.63	121.53
1050.64	67.2431								1050.64	81.2803								1050.64	118.443								1050.64	106.196
1051.65	87.9089								1051.65	91.2716								1051.65	115.781								1051.65	87.5288
1052.66	76.5748								1052.66	68.5963								1052.66	129.785								1052.66	111.528
1053.68	87.2406								1053.68	69.2544								1053.68	117.122								1053.68	99.5278
1054.69	75.9065								1054.69	61.2457								1054.69	120.459								1054.69	107.527
1055.7	67.9057								1055.7	78.5704								1055.7	135.13								1055.7	110.193
1056.71	76.5715								1056.71	92.5618								1056.71	105.134								1056.71	99.5263
1057.72	77.904								1057.72	88.5531								1057.72	112.472								1057.72	104.192
1058.73	75.9032								1058.73	69.8778								1058.73	127.809								1058.73	112.859
1059.74	79.2358								1059.74	80.5358								1059.74	127.813								1059.74	97.5248
1060.75	85.2349								1060.75	84.5272								1060.75	138.484								1060.75	93.5243
1061.77	86.5675								1061.77	75.1852								1061.77	121.155								1061.77	97.5238
1062.78	87.9								1062.78	81.1766								1062.78	111.159								1062.78	103.523
1063.79	87.8992								1063.79	72.5013								1063.79	127.829								1063.79	113.523
1064.8	77.2317								1064.8	73.1593								1064.8	111.167								1064.8	100.189
1065.81	80.5642								1065.81	73.1507								1065.81	146.504								1065.81	102.855
1066.82	98.5634								1066.82	75.142								1066.82	115.841								1066.82	98.1879
1067.83	86.5626								1067.83	81.1334								1067.83	129.179								1067.83	105.521
1068.83	80.5618								1068.83	61.7914								1068.83	124.516								1068.83	96.1869
1069.85	81.2276								1069.85	92.4494								1069.85	133.187								1069.85	100.186
1070.86	89.8935								1070.86	87.1075								1070.86	133.191								1070.86	106.186
1071.86	83.8927								1071.86	85.0988								1071.86	133.862								1071.86	102.185
1072.87	93.2252								1072.87	81.0902								1072.87	118.532								1072.87	106.185
1073.88	91.2244								1073.88	72.4149								1073.88	130.536								1073.88	115.518
1074.89	93.2236								1074.89	75.7396								1074.89	137.874								1074.89	95.5172
1075.9	89.8894								1075.9	88.3976								1075.9	127.211								1075.9	110.183
1076.91	101.222								1076.91	86.3889								1076.91	132.549								1076.91	102.183
1077.92	74.5545								1077.92	91.047								1077.92	123.219								1077.92	114.182
1078.93	93.2203								1078.93	78.3717								1078.93	139.89								1078.93	105.515
1079.93	82.5528								1079.93	90.363								1079.93	121.227								1079.93	110.848
1080.94	97.2187								1080.94	77.6877								1080.94	122.565								1080.94	108.181
1081.95	95.8846								1081.95	84.3457								1081.95	136.569								1081.95	110.847
1082.96	96.5504								1082.96	77.6704								1082.96	131.24								1082.96	108.846
1083.97	88.5496								1083.97	86.3285								1083.97	137.244								1083.97	100.179
1084.98	100.549								1084.98	96.3198								1084.98	125.248								1084.98	115.512
1085.98	85.8813								1085.98	78.3112								1085.98	137.918								1085.98	111.512
1086.99	103.214								1086.99	89.6359								1086.99	143.923								1086.99	106.844
1088	99.8797								1088	81.6272								1088	135.26								1088	139.511
1089.01	99.8789								1089.01	73.6186								1089.01	141.931								1089.01	126.843
1090.01	99.2114								1090.01	86.2766								1090.01	135.935								1090.01	108.843
1091.02	89.2106								1091.02	91.6013								1091.02	134.605								1091.02	128.842
1092.03	84.5431								1092.03	98.2593								1092.03	138.609								1092.03	128.842
1093.03	103.209								1093.03	76.9174								1093.03	137.28								1093.03	118.841
1094.04	87.8748								1094.04	92.9087								1094.04	117.284								1094.04	126.174
1095.05	94.5407								1095.05	90.2334								1095.05	143.955								1095.05	130.174
1096.05	95.2065								1096.05	76.8914								1096.05	142.626								1096.05	127.507
1097.06	95.8724								1097.06	77.5495								1097.06	145.296								1097.06	134.839
1098.07	106.538								1098.07	94.2075								1098.07	127.3								1098.07	143.506
1099.07	95.8707								1099.07	88.1989								1099.07	151.304								1099.07	122.172
1100.08	109.87								1100.08	102.857								1100.08	149.975								1100.08	128.171
1101.09	102.536								1101.09	92.8482								1101.09	134.646								1101.09	127.504
1102.09	105.868								1102.09	98.8396								1102.09	167.317								1102.09	140.17
1103.1	99.8675								1103.1	92.1643								1103.1	141.321								1103.1	136.836
1104.1	108.533								1104.1	80.8223								1104.1	149.991								1104.1	129.503
1105.11	98.5325								1105.11	98.147								1105.11	145.995								1105.11	144.169
1106.11	107.865								1106.11	91.4717								1106.11	141.999								1106.11	143.502
1107.12	105.864								1107.12	88.1297								1107.12	136.004								1107.12	132.834
1108.12	107.863								1108.12	99.4544								1108.12	141.341								1108.12	124.167
1109.13	114.529								1109.13	96.1124								1109.13	148.012								1109.13	140.167
1110.13	118.528								1110.13	90.1038								1110.13	140.016								1110.13	135.5
1111.14	101.194								1111.14	94.7618								1111.14	166.02								1111.14	130.832
1112.14	115.86								1112.14	104.753								1112.14	144.69								1112.14	143.498
1113.15	108.526								1113.15	91.4112								1113.15	141.361								1113.15	148.831
1114.15	123.192								1114.15	89.4026								1114.15	166.032								1114.15	136.831
1115.15	105.191								1115.15	99.3939								1115.15	143.369								1115.15	135.497
1116.16	115.857								1116.16	106.052								1116.16	145.373								1116.16	141.496
1117.16	101.189								1117.16	89.3767								1117.16	155.377								1117.16	143.496
1118.17	113.855								1118.17	114.701								1118.17	156.715								1118.17	139.495
1119.17	118.521								1119.17	89.3594								1119.17	157.385								1119.17	147.495
1120.17	118.52								1120.17	111.351								1120.17	166.723								1120.17	142.161
1121.18	111.186								1121.18	88.0088								1121.18	155.394								1121.18	146.161
1122.18	127.185								1122.18	111.333								1122.18	152.731								1122.18	142.827
1123.19	111.851								1123.19	101.991								1123.19	144.068								1123.19	143.493
1124.19	121.85								1124.19	102.65								1124.19	149.406								1124.19	138.159
1125.19	114.516								1125.19	96.6409								1125.19	144.743								1125.19	140.159
1126.19	100.515								1126.19	81.9656								1126.19	154.747								1126.19	140.158
1127.2	136.515								1127.2	109.29								1127.2	157.418								1127.2	154.824
1128.2	131.847								1128.2	117.948								1128.2	144.755								1128.2	153.49
1129.2	129.18								1129.2	103.94								1129.2	161.426								1129.2	142.157
1130.21	121.846								1130.21	102.598								1130.21	172.097								1130.21	142.156
1131.21	133.178								1131.21	101.922								1131.21	162.101								1131.21	152.822
1132.21	123.177								1132.21	113.914								1132.21	176.105								1132.21	152.155
1133.21	119.176								1133.21	113.238								1133.21	166.109								1133.21	136.155
1134.21	129.176								1134.21	103.23								1134.21	153.446								1134.21	156.821
1135.21	135.175								1135.21	105.888								1135.21	176.784								1135.21	154.154
1136.22	120.507								1136.22	98.5458								1136.22	162.788								1136.22	154.153
1137.22	143.84								1137.22	109.871								1137.22	188.125								1137.22	150.153
1138.22	145.172								1138.22	101.862								1138.22	162.129								1138.22	142.152
1139.22	115.838								1139.22	89.8532								1139.22	168.8								1139.22	154.818
1140.22	137.837								1140.22	118.511								1140.22	167.471								1140.22	161.484
1141.22	155.837								1141.22	125.836								1141.22	154.808								1141.22	149.484
1142.23	139.169								1142.23	109.161								1142.23	170.145								1142.23	146.15
1143.23	131.168								1143.23	115.819								1143.23	165.483								1143.23	163.483
1144.23	141.834								1144.23	101.143								1144.23	164.82								1144.23	165.482
1145.23	141.833								1145.23	125.801								1145.23	162.824								1145.23	158.815
1146.23	141.166								1146.23	110.459								1146.23	158.162								1146.23	163.481
1147.23	143.165								1147.23	118.451								1147.23	165.499								1147.23	165.481
1148.23	122.498								1148.23	121.775								1148.23	174.17								1148.23	164.147
1149.23	150.497								1149.23	113.767								1149.23	189.507								1149.23	170.813
1150.23	141.163								1150.23	123.758								1150.23	169.511								1150.23	164.146
1151.23	151.162								1151.23	97.0829								1151.23	173.515								1151.23	154.145
1152.23	150.494								1152.23	112.408								1152.23	192.186								1152.23	161.478
1153.23	163.16								1153.23	110.399								1153.23	174.857								1153.23	179.478
1154.23	162.493								1154.23	125.724								1154.23	177.527								1154.23	167.477
1155.23	171.159								1155.23	127.048								1155.23	182.865								1155.23	152.143
1156.23	145.824								1156.23	115.706								1156.23	176.869								1156.23	160.143
1157.23	144.49								1157.23	131.031								1157.23	166.873								1157.23	178.142
1158.23	140.489								1158.23	117.689								1158.23	177.544								1158.23	192.142
1159.22	152.489								1159.22	136.347								1159.22	182.214								1159.22	159.475
1160.22	126.488								1160.22	115.005								1160.22	178.218								1160.22	176.808
1161.22	174.487								1161.22	101.663								1161.22	184.889								1161.22	162.14
1162.22	154.486								1162.22	114.988								1162.22	189.56								1162.22	180.807
1163.22	136.485								1163.22	126.979								1163.22	190.897								1163.22	172.806
1164.22	147.818								1164.22	112.304								1164.22	183.568								1164.22	174.139
1165.22	130.484								1165.22	108.962								1165.22	177.572								1165.22	182.805
1166.21	133.816								1166.21	125.62								1166.21	188.243								1166.21	179.471
1167.21	160.482								1167.21	125.611								1167.21	214.247								1167.21	186.804
1168.21	159.148								1168.21	126.269								1168.21	184.251								1168.21	200.804
1169.21	155.814								1169.21	135.594								1169.21	184.921								1169.21	192.136
1170.21	160.48								1170.21	134.252								1170.21	205.592								1170.21	179.469
1171.2	147.812								1171.2	126.243								1171.2	174.263								1171.2	182.135
1172.2	148.478								1172.2	118.901								1172.2	187.6								1172.2	173.468
1173.2	153.811								1173.2	131.559								1173.2	190.271								1173.2	170.801
1174.2	153.81								1174.2	127.551								1174.2	189.608								1174.2	198.801
1175.19	179.142								1175.19	132.876								1175.19	192.946								1175.19	188.133
1176.19	152.475								1176.19	146.2								1176.19	185.616								1176.19	200.799
1177.19	150.474								1177.19	144.192								1177.19	199.621								1177.19	198.799
1178.18	165.14								1178.18	124.85								1178.18	224.291								1178.18	211.465
1179.18	141.139								1179.18	142.841								1179.18	215.629								1179.18	188.131
1180.18	155.805								1180.18	135.499								1180.18	192.299								1180.18	196.797
1181.17	170.471								1181.17	133.49								1181.17	188.97								1181.17	192.797
1182.17	169.137								1182.17	126.148								1182.17	192.307								1182.17	212.13
1183.17	175.803								1183.17	123.473								1183.17	195.645								1183.17	199.463
1184.16	180.468								1184.16	140.798								1184.16	233.649								1184.16	198.129
1185.16	152.468								1185.16	143.456								1185.16	206.32								1185.16	187.462
1186.15	163.133								1186.15	144.78								1186.15	193.657								1186.15	197.461
1187.15	169.133								1187.15	145.438								1187.15	206.328								1187.15	193.461
1188.14	163.132								1188.14	139.43								1188.14	198.998								1188.14	198.793
1189.14	167.131								1189.14	152.088								1189.14	217.669								1189.14	211.46
1190.13	165.797								1190.13	138.746								1190.13	219.673								1190.13	190.126
1191.13	189.796								1191.13	141.404								1191.13	215.677								1191.13	208.792
1192.13	170.462								1192.13	148.729								1192.13	213.681								1192.13	211.458
1193.12	180.461								1193.12	142.72								1193.12	217.019								1193.12	198.791
1194.11	185.127								1194.11	138.711								1194.11	213.689								1194.11	200.79
1195.11	171.793								1195.11	130.703								1195.11	238.36								1195.11	230.79
1196.1	162.459								1196.1	128.694								1196.1	228.364								1196.1	211.456
1197.1	179.791								1197.1	148.685								1197.1	225.702								1197.1	218.789
1198.09	151.79								1198.09	152.01								1198.09	240.372								1198.09	197.455
1199.09	185.123								1199.09	141.335								1199.09	212.376								1199.09	213.455
1200.08	187.122								1200.08	134.659								1200.08	225.047								1200.08	208.121
1201.07	179.121								1201.07	145.318								1201.07	218.384								1201.07	223.454
1202.07	166.454								1202.07	151.309								1202.07	231.055								1202.07	226.12
1203.06	195.786								1203.06	152.634								1203.06	231.059								1203.06	216.786
1204.06	179.785								1204.06	137.292								1204.06	220.397								1204.06	204.785
1205.05	176.451								1205.05	145.283								1205.05	237.734								1205.05	248.785
1206.04	189.117								1206.04	159.274								1206.04	235.071								1206.04	200.784
1207.04	209.783								1207.04	148.599								1207.04	225.075								1207.04	224.784
1208.03	200.449								1208.03	149.257								1208.03	215.746								1208.03	210.783
1209.02	178.448								1209.02	167.915								1209.02	239.75								1209.02	220.783
1210.02	191.781								1210.02	159.24								1210.02	227.088								1210.02	218.116
1211.01	191.78								1211.01	156.564								1211.01	244.425								1211.01	220.782
1212	201.112								1212	164.556								1212	232.429								1212	224.781
1212.99	189.778								1212.99	165.88								1212.99	251.766								1212.99	216.114
1213.99	181.777								1213.99	133.205								1213.99	236.437								1213.99	223.447
1214.98	195.777								1214.98	165.197								1214.98	219.775								1214.98	242.113
1215.97	191.109								1215.97	155.188								1215.97	253.779								1215.97	232.779
1216.96	201.108								1216.96	155.846								1216.96	239.783								1216.96	267.445
1217.96	197.774								1217.96	178.504								1217.96	245.787								1217.96	238.778
1218.95	188.44								1218.95	162.495								1218.95	229.791								1218.95	248.778
1219.94	197.772								1219.94	163.82								1219.94	260.461								1219.94	238.111
1220.93	209.772								1220.93	173.811								1220.93	253.799								1220.93	257.443
1221.92	205.771								1221.92	153.136								1221.92	230.47								1221.92	246.11
1222.91	207.77								1222.91	167.127								1222.91	245.807								1222.91	242.776
1223.91	189.769								1223.91	164.452								1223.91	243.811								1223.91	225.442
1224.9	225.102								1224.9	195.777								1224.9	245.815								1224.9	240.775
1225.89	196.434								1225.89	175.102								1225.89	235.819								1225.89	228.774
1226.88	201.767								1226.88	172.426								1226.88	241.823								1226.88	264.774
1227.87	219.766								1227.87	179.084								1227.87	257.161								1227.87	248.107
1228.86	195.098								1228.86	161.742								1228.86	260.498								1228.86	252.773
1229.85	216.431								1229.85	182.4								1229.85	235.835								1229.85	232.772
1230.84	203.097								1230.84	190.392								1230.84	229.839								1230.84	239.438
1231.83	223.763								1231.83	145.05								1231.83	262.51								1231.83	248.105
1232.82	219.762								1232.82	173.041								1232.82	267.181								1232.82	266.104
1233.81	196.428								1233.81	181.032								1233.81	261.852								1233.81	262.77
1234.8	243.094								1234.8	173.024								1234.8	256.522								1234.8	250.103
1235.79	200.426								1235.79	177.015								1235.79	261.86								1235.79	258.103
1236.78	214.425								1236.78	179.673								1236.78	260.53								1236.78	238.769
1237.77	254.425								1237.77	173.664								1237.77	275.868								1237.77	274.768
1238.76	227.09								1238.76	183.656								1238.76	273.205								1238.76	262.768
1239.75	235.756								1239.75	190.981								1239.75	274.542								1239.75	269.434
1240.74	209.089								1240.74	163.639								1240.74	266.547								1240.74	266.1
1241.73	234.421								1241.73	181.63								1241.73	275.217								1241.73	266.766
1242.72	225.087								1242.72	164.955								1242.72	271.888								1242.72	264.766
1243.71	247.086								1243.71	196.279								1243.71	285.225								1243.71	250.765
1244.69	220.419								1244.69	176.271								1244.69	293.896								1244.69	267.431
1245.68	237.751								1245.68	194.262								1245.68	285.9								1245.68	273.431
1246.67	246.417								1246.67	194.253								1246.67	299.237								1246.67	269.43
1247.66	228.416								1247.66	197.578								1247.66	289.908								1247.66	270.096
1248.65	231.749								1248.65	178.903								1248.65	260.579								1248.65	273.429
1249.64	242.415								1249.64	206.227								1249.64	276.583								1249.64	273.429
1250.63	251.081								1250.63	186.219								1250.63	253.254								1250.63	256.762
1251.61	255.746								1251.61	216.877								1251.61	278.591								1251.61	272.094
1252.6	265.746								1252.6	199.535								1252.6	288.595								1252.6	290.094
1253.59	230.412								1253.59	172.86								1253.59	292.599								1253.59	275.427
1254.58	255.744								1254.58	171.518								1254.58	261.937								1254.58	288.76
1255.57	269.077								1255.57	200.176								1255.57	295.274								1255.57	299.426
1256.55	249.076								1256.55	206.834								1256.55	282.611								1256.55	282.092
1257.54	269.742								1257.54	217.492								1257.54	282.615								1257.54	278.758
1258.53	251.074								1258.53	185.483								1258.53	312.619								1258.53	317.424
1259.51	265.073								1259.51	200.808								1259.51	315.29								1259.51	282.757
1260.5	272.406								1260.5	198.799								1260.5	298.628								1260.5	297.423
1261.49	267.738								1261.49	214.124								1261.49	313.298								1261.49	290.089
1262.47	262.404								1262.47	209.448								1262.47	289.302								1262.47	306.756
1263.46	239.737								1263.46	202.773								1263.46	311.306								1263.46	310.088
1264.45	273.736								1264.45	218.098								1264.45	298.644								1264.45	318.088
1265.43	268.402								1265.43	226.756								1265.43	320.648								1265.43	301.421
1266.42	287.068								1266.42	211.414								1266.42	304.652								1266.42	303.42
1267.41	269.733								1267.41	202.072								1267.41	317.323								1267.41	291.42
1268.39	288.399								1268.39	212.063								1268.39	306.66								1268.39	304.086
1269.38	281.732								1269.38	218.055								1269.38	308.664								1269.38	290.085
1270.36	279.731								1270.36	200.713								1270.36	336.668								1270.36	302.752
1271.35	263.73								1271.35	210.037								1271.35	342.005								1271.35	308.751
1272.33	289.729								1272.33	207.362								1272.33	332.676								1272.33	308.084
1273.32	298.395								1273.32	228.02								1273.32	315.347								1273.32	315.417
1274.31	317.728								1274.31	200.011								1274.31	332.018								1274.31	326.75
1275.29	293.727								1275.29	231.336								1275.29	333.355								1275.29	338.749
1276.28	280.393								1276.28	213.327								1276.28	349.359								1276.28	320.082
1277.26	307.059								1277.26	209.319								1277.26	325.363								1277.26	332.081
1278.25	293.725								1278.25	198.644								1278.25	330.034								1278.25	299.414
1279.23	315.724								1279.23	237.302								1279.23	340.705								1279.23	324.08
1280.21	278.39								1280.21	233.293								1280.21	350.042								1280.21	330.08
1281.2	298.389								1281.2	243.284								1281.2	307.379								1281.2	301.413
1282.18	309.055								1282.18	211.942								1282.18	328.717								1282.18	322.079
1283.17	310.387								1283.17	235.267								1283.17	336.054								1283.17	344.745
1284.15	293.72								1284.15	230.592								1284.15	318.725								1284.15	327.411
1285.14	309.719								1285.14	261.916								1285.14	341.396								1285.14	320.077
1286.12	312.385								1286.12	252.574								1286.12	343.4								1286.12	336.077
1287.1	313.717								1287.1	247.232								1287.1	360.07								1287.1	350.743
1288.09	339.716								1288.09	243.224								1288.09	319.408								1288.09	350.076
1289.07	338.382								1289.07	231.882								1289.07	346.078								1289.07	343.409
1290.06	297.048								1290.06	230.54								1290.06	377.416								1290.06	360.741
1291.04	319.047								1291.04	249.198								1291.04	341.42								1291.04	340.741
1292.02	329.047								1292.02	225.189								1292.02	350.757								1292.02	331.407
1293	324.379								1293	235.181								1293	365.428								1293	350.073
1293.99	325.045								1293.99	231.839								1293.99	342.765								1293.99	352.739
1294.97	333.711								1294.97	249.163								1294.97	344.769								1294.97	336.739
1295.95	329.043								1295.95	240.488								1295.95	358.773								1295.95	346.738
1296.94	345.709								1296.94	250.479								1296.94	366.111								1296.94	374.071
1297.92	345.708								1297.92	249.804								1297.92	373.448								1297.92	342.737
1298.9	341.041								1298.9	269.129								1298.9	375.452								1298.9	344.737
1299.88	347.04								1299.88	255.12								1299.88	364.123								1299.88	353.403
1300.86	344.373								1300.86	250.445								1300.86	350.794								1300.86	351.403
1301.85	351.038								1301.85	229.77								1301.85	379.464								1301.85	362.069
1302.83	377.704								1302.83	253.761								1302.83	378.135								1302.83	356.068
1303.81	333.037								1303.81	259.086								1303.81	373.473								1303.81	348.734
1304.79	341.036								1304.79	258.41								1304.79	381.477								1304.79	384.734
1305.77	355.702								1305.77	261.735								1305.77	353.481								1305.77	378.067
1306.76	337.034								1306.76	242.393								1306.76	388.151								1306.76	351.4
1307.74	341.034								1307.74	261.051								1307.74	385.489								1307.74	384.732
1308.72	365.033								1308.72	272.376								1308.72	367.493								1308.72	385.398
1309.7	378.365								1309.7	252.367								1309.7	361.497								1309.7	342.065
1310.68	354.364								1310.68	247.692								1310.68	350.168								1310.68	396.064
1311.66	374.364								1311.66	253.016								1311.66	376.172								1311.66	391.397
1312.64	343.029								1312.64	252.341								1312.64	357.509								1312.64	372.73
1313.62	372.362								1313.62	279.666								1313.62	389.513								1313.62	367.396
1314.6	387.694								1314.6	266.991								1314.6	390.85								1314.6	384.729
1315.58	366.36								1315.58	253.649								1315.58	395.521								1315.58	376.062
1316.56	359.026								1316.56	257.64								1316.56	366.192								1316.56	363.394
1317.54	367.692								1317.54	270.298								1317.54	409.529								1317.54	373.394
1318.52	387.025								1318.52	283.623								1318.52	401.533								1318.52	381.393
1319.5	384.357								1319.5	258.281								1319.5	368.871								1319.5	386.06
1320.48	395.023								1320.48	264.939								1320.48	363.541								1320.48	362.059
1321.46	373.022								1321.46	240.263								1321.46	394.879								1321.46	384.059
1322.44	394.355								1322.44	270.921								1322.44	417.549								1322.44	396.058
1323.42	402.354								1323.42	254.246								1323.42	386.887								1323.42	377.391
1324.4	372.353								1324.4	269.571								1324.4	394.224								1324.4	397.39
1325.38	389.019								1325.38	262.895								1325.38	380.895								1325.38	390.057
1326.36	362.351								1326.36	271.553								1326.36	383.566								1326.36	412.723
1327.34	407.684								1327.34	262.878								1327.34	401.57								1327.34	414.056
1328.32	387.016								1328.32	274.203								1328.32	386.907								1328.32	416.055
1329.3	410.349								1329.3	259.528								1329.3	384.911								1329.3	410.721
1330.28	385.682								1330.28	268.186								1330.28	405.582								1330.28	387.387
1331.26	384.347								1331.26	276.177								1331.26	412.253								1331.26	403.387
1332.23	386.347								1332.23	270.168								1332.23	389.59								1332.23	368.053
1333.21	385.012								1333.21	272.826								1333.21	435.594								1333.21	403.386
1334.19	393.012								1334.19	254.818								1334.19	406.265								1334.19	412.719
1335.17	391.677								1335.17	257.476								1335.17	394.936								1335.17	400.052
1336.15	393.677								1336.15	250.134								1336.15	389.606								1336.15	393.384
1337.12	380.342								1337.12	271.458								1337.12	393.61								1337.12	411.384
1338.1	395.008								1338.1	277.45								1338.1	394.281								1338.1	398.717
1339.08	403.674								1339.08	261.441								1339.08	367.618								1339.08	404.049
1340.06	418.34								1340.06	270.766								1340.06	403.622								1340.06	418.049
1341.03	372.339								1341.03	268.757								1341.03	378.96								1341.03	392.048
1342.01	411.672								1342.01	272.749								1342.01	382.297								1342.01	382.048
1342.99	407.671								1342.99	258.74								1342.99	394.301								1342.99	366.714
1343.97	405.003								1343.97	271.398								1343.97	400.305								1343.97	395.38
1344.94	384.336								1344.94	254.723								1344.94	401.643								1344.94	382.046
1345.92	424.335								1345.92	256.047								1345.92	398.98								1345.92	398.046
1346.9	390.334								1346.9	287.372								1346.9	427.651								1346.9	370.712
1347.87	421.667								1347.87	270.03								1347.87	369.655								1347.87	388.712
1348.85	382.333								1348.85	264.021								1348.85	397.659								1348.85	400.044
1349.83	370.332								1349.83	282.679								1349.83	392.33								1349.83	416.711
1350.8	388.998								1350.8	262.671								1350.8	383.667								1350.8	390.71
1351.78	403.664								1351.78	272.662								1351.78	370.338								1351.78	408.71
1352.76	399.663								1352.76	278.654								1352.76	373.675								1352.76	384.042
1353.73	383.662								1353.73	261.978								1353.73	401.679								1353.73	401.375
1354.71	374.328								1354.71	270.636								1354.71	407.017								1354.71	406.708
1355.68	393.66								1355.68	272.628								1355.68	383.021								1355.68	408.041
1356.66	377.66								1356.66	256.619								1356.66	413.025								1356.66	400.707
1357.63	410.325								1357.63	285.277								1357.63	403.695								1357.63	394.707
1358.61	390.991								1358.61	266.602								1358.61	387.699								1358.61	400.706
1359.58	394.99								1359.58	288.593								1359.58	399.037								1359.58	403.372
1360.56	356.99								1360.56	257.918								1360.56	395.708								1360.56	364.038
1361.53	378.989								1361.53	279.909								1361.53	379.712								1361.53	400.038
1362.51	398.988								1362.51	281.9								1362.51	409.716								1362.51	374.704
1363.48	392.987								1363.48	255.225								1363.48	381.053								1363.48	380.037
1364.46	370.986								1364.46	275.883								1364.46	399.724								1364.46	404.036
1365.43	388.319								1365.43	258.541								1365.43	386.395								1365.43	382.036
1366.41	406.985								1366.41	263.866								1366.41	358.399								1366.41	392.035
1367.38	394.984								1367.38	258.524								1367.38	380.403								1367.38	362.702
1368.36	364.983								1368.36	254.515								1368.36	375.74								1368.36	408.034
1369.33	380.982								1369.33	261.173								1369.33	386.411								1369.33	390.034
1370.3	371.648								1370.3	248.498								1370.3	393.081								1370.3	398.7
1371.28	376.981								1371.28	251.823								1371.28	385.752								1371.28	375.366
1372.25	358.98								1372.25	269.814								1372.25	390.423								1372.25	374.032
1373.23	370.312								1373.23	263.805								1373.23	389.76								1373.23	402.699
1374.2	373.645								1374.2	258.463								1374.2	410.431								1374.2	340.031
1375.17	375.644								1375.17	277.788								1375.17	363.102								1375.17	401.364
1376.14	343.643								1376.14	259.779								1376.14	385.772								1376.14	392.697
1377.12	404.309								1377.12	269.104								1377.12	365.11								1377.12	383.363
1378.09	365.642								1378.09	253.762								1378.09	413.114								1378.09	370.029
1379.06	381.641								1379.06	265.754								1379.06	370.451								1379.06	380.695
1380.04	368.307								1380.04	260.412								1380.04	379.122								1380.04	386.028
1381.01	344.306								1381.01	254.403								1381.01	381.793								1381.01	378.694
1381.98	340.972								1381.98	273.061								1381.98	384.463								1381.98	392.694
1382.95	359.638								1382.95	261.052								1382.95	343.801								1382.95	370.027
1383.93	362.304								1383.93	255.044								1383.93	375.805								1383.93	378.026
1384.9	340.969								1384.9	254.368								1384.9	362.476								1384.9	366.692
1385.87	350.969								1385.87	248.36								1385.87	393.146								1385.87	381.359
1386.84	337.634								1386.84	240.351								1386.84	392.484								1386.84	383.358
1387.82	346.967								1387.82	261.009								1387.82	373.821								1387.82	366.024
1388.79	350.299								1388.79	255								1388.79	353.158								1388.79	374.69
1389.76	362.299								1389.76	250.325								1389.76	381.162								1389.76	394.69
1390.73	327.631								1390.73	242.317								1390.73	378.5								1390.73	372.023
1391.7	358.964								1391.7	250.975								1391.7	379.837								1391.7	397.356
1392.67	344.296								1392.67	264.966								1392.67	361.175								1392.67	366.022
1393.65	327.629								1393.65	240.291								1393.65	367.179								1393.65	370.021
1394.62	334.961								1394.62	249.615								1394.62	372.516								1394.62	360.021
1395.59	330.96								1395.59	275.607								1395.59	381.187								1395.59	393.354
1396.56	350.293								1396.56	255.598								1396.56	379.191								1396.56	387.353
1397.53	317.625								1397.53	228.256								1397.53	360.528								1397.53	359.353
1398.5	308.291								1398.5	252.914								1398.5	360.532								1398.5	370.685
1399.47	340.957								1399.47	256.239								1399.47	367.203								1399.47	381.352
1400.44	323.623								1400.44	257.563								1400.44	342.54								1400.44	385.351
1401.41	322.956								1401.41	258.888								1401.41	359.211								1401.41	365.351
1402.38	299.621								1402.38	238.213								1402.38	352.548								1402.38	361.35
1403.35	324.287								1403.35	260.871								1403.35	349.886								1403.35	353.35
1404.32	304.286								1404.32	234.862								1404.32	357.89								1404.32	366.682
1405.29	328.952								1405.29	243.52								1405.29	355.227								1405.29	372.015
1406.26	293.618								1406.26	257.512								1406.26	357.231								1406.26	363.348
1407.23	334.951								1407.23	249.503								1407.23	370.569								1407.23	364.681
1408.2	293.617								1408.2	242.161								1408.2	335.239								1408.2	389.347
1409.17	308.282								1409.17	232.819								1409.17	331.243								1409.17	364.68
1410.14	311.615								1410.14	248.144								1410.14	361.248								1410.14	359.346
1411.11	308.281								1411.11	236.802								1411.11	358.585								1411.11	364.012
1412.08	302.28								1412.08	236.126								1412.08	344.589								1412.08	371.345
1413.05	304.946								1413.05	228.118								1413.05	325.926								1413.05	342.011
1414.01	314.945								1414.01	212.109								1414.01	371.264								1414.01	355.344
1414.98	286.278								1414.98	243.434								1414.98	353.934								1414.98	360.01
1415.95	281.61								1415.95	229.425								1415.95	377.939								1415.95	370.676
1416.92	291.609								1416.92	220.083								1416.92	347.943								1416.92	349.342
1417.89	276.275								1417.89	231.408								1417.89	339.28								1417.89	349.342
1418.86	277.608								1418.86	238.733								1418.86	325.284								1418.86	360.675
1419.82	282.273								1419.82	230.057								1419.82	349.288								1419.82	347.341
1420.79	280.273								1420.79	257.382								1420.79	357.959								1420.79	328.007
1421.76	296.939								1421.76	232.04								1421.76	325.963								1421.76	344.007
1422.73	300.271								1422.73	244.698								1422.73	343.3								1422.73	333.339
1423.7	291.604								1423.7	238.689								1423.7	328.638								1423.7	361.339
1424.66	290.936								1424.66	238.014								1424.66	331.975								1424.66	362.672
1425.63	296.269								1425.63	234.005								1425.63	327.312								1425.63	330.005
1426.6	274.934								1426.6	217.997								1426.6	341.316								1426.6	368.004
1427.57	276.267								1427.57	242.655								1427.57	343.32								1427.57	343.337
1428.53	263.599								1428.53	232.646								1428.53	344.658								1428.53	334.003
1429.5	294.932								1429.5	211.971								1429.5	318.662								1429.5	346.669
1430.47	274.931								1430.47	245.296								1430.47	343.333								1430.47	352.669
1431.43	277.597								1431.43	218.62								1431.43	326.67								1431.43	336.002
1432.4	268.93								1432.4	215.278								1432.4	349.341								1432.4	350.668
1433.37	266.929								1433.37	219.936								1433.37	340.678								1433.37	326.667
1434.33	269.595								1434.33	231.261								1434.33	318.016								1434.33	336.667
1435.3	240.26								1435.3	219.252								1435.3	314.686								1435.3	354.666
1436.27	256.26								1436.27	218.577								1436.27	308.024								1436.27	319.332
1437.23	266.259								1437.23	237.902								1437.23	321.361								1437.23	327.999
1438.2	266.258								1438.2	216.56								1438.2	313.365								1438.2	331.998
1439.16	266.924								1439.16	220.551								1439.16	302.702								1439.16	347.331
1440.13	257.59								1440.13	211.876								1440.13	337.373								1440.13	316.664
1441.09	273.589								1441.09	232.534								1441.09	334.711								1441.09	325.33
1442.06	270.255								1442.06	202.525								1442.06	326.048								1442.06	327.996
1443.03	264.921								1443.03	221.85								1443.03	333.385								1443.03	319.995
1443.99	257.586								1443.99	239.175								1443.99	317.389								1443.99	333.995
1444.96	270.919								1444.96	240.499								1444.96	323.393								1444.96	322.661
1445.92	255.585								1445.92	222.491								1445.92	323.397								1445.92	358.661
1446.89	249.584								1446.89	213.149								1446.89	324.735								1446.89	314.66
1447.85	268.917								1447.85	222.473								1447.85	301.406								1447.85	336.66
1448.82	254.916								1448.82	219.798								1448.82	323.41								1448.82	333.326
1449.78	266.248								1449.78	227.789								1449.78	316.08								1449.78	331.325
1450.75	255.581								1450.75	205.781								1450.75	318.084								1450.75	332.658
1451.71	247.58								1451.71	223.772								1451.71	310.088								1451.71	307.991
1452.67	276.246								1452.67	209.097								1452.67	320.759								1452.67	312.657
1453.64	278.245								1453.64	235.088								1453.64	323.43								1453.64	331.99
1454.6	248.911								1454.6	223.08								1454.6	320.101								1454.6	334.656
1455.57	270.243								1455.57	204.404								1455.57	304.771								1455.57	328.656
1456.53	239.576								1456.53	223.729								1456.53	335.442								1456.53	327.322
1457.49	250.908								1457.49	208.387								1457.49	296.113								1457.49	306.655
1458.46	266.908								1458.46	225.045								1458.46	326.117								1458.46	315.321
1459.42	266.24								1459.42	237.036								1459.42	302.788								1459.42	331.32
1460.38	266.239								1460.38	216.361								1460.38	321.458								1460.38	363.32
1461.35	244.239								1461.35	190.352								1461.35	311.462								1461.35	317.986
1462.31	257.571								1462.31	207.01								1462.31	314.133								1462.31	315.985
1463.27	250.904								1463.27	220.335								1463.27	324.804								1463.27	311.985
1464.24	231.569								1464.24	200.327								1464.24	308.808								1464.24	340.651
1465.2	240.902								1465.2	212.985								1465.2	332.812								1465.2	330.651
1466.16	258.234								1466.16	208.976								1466.16	315.483								1466.16	340.65
1467.13	240.9								1467.13	199.634								1467.13	324.153								1467.13	320.65
1468.09	243.566								1468.09	214.292								1468.09	302.824								1468.09	305.982
1469.05	250.232								1469.05	194.283								1469.05	302.828								1469.05	293.982
1470.01	244.898								1470.01	213.608								1470.01	312.165								1470.01	316.648
1470.97	260.23								1470.97	221.599								1470.97	314.836								1470.97	325.981
1471.94	246.23								1471.94	209.591								1471.94	330.84								1471.94	313.314
1472.9	241.562								1472.9	215.582								1472.9	302.178								1472.9	291.98
1473.86	236.895								1473.86	211.573								1473.86	318.848								1473.86	327.979
1474.82	227.561								1474.82	191.565								1474.82	322.186								1474.82	303.312
1475.78	250.226								1475.78	204.89								1475.78	297.523								1475.78	311.312
1476.74	224.892								1476.74	214.214								1476.74	306.861								1476.74	329.311
1477.71	242.891								1477.71	204.872								1477.71	290.198								1477.71	319.311
1478.67	251.557								1478.67	193.53								1478.67	316.202								1478.67	321.31
1479.63	273.556								1479.63	210.188								1479.63	283.539								1479.63	296.643
1480.59	258.222								1480.59	224.18								1480.59	321.543								1480.59	293.309
1481.55	240.888								1481.55	201.504								1481.55	312.214								1481.55	332.642
1482.51	236.221								1482.51	212.162								1482.51	312.218								1482.51	291.308
1483.47	229.553								1483.47	206.154								1483.47	307.556								1483.47	321.308
1484.43	266.886								1484.43	222.812								1484.43	324.226								1484.43	314.64
1485.39	245.552								1485.39	215.47								1485.39	318.23								1485.39	305.307
1486.35	252.884								1486.35	208.794								1486.35	312.234								1486.35	319.306
1487.31	240.217								1487.31	218.119								1487.31	313.572								1487.31	316.639
1488.27	240.216								1488.27	198.111								1488.27	316.909								1488.27	306.638
1489.23	277.548								1489.23	214.102								1489.23	314.246								1489.23	320.638
1490.19	243.548								1490.19	210.76								1490.19	328.251								1490.19	305.304
1491.15	250.88								1491.15	222.751								1491.15	317.588								1491.15	315.97
1492.11	254.879								1492.11	198.743								1492.11	312.925								1492.11	316.636
1493.07	250.212								1493.07	216.067								1493.07	292.263								1493.07	301.303
1494.03	241.544								1494.03	194.725								1494.03	323.6								1494.03	327.302
1494.99	237.543								1494.99	200.717								1494.99	324.938								1494.99	321.302
1495.95	261.543								1495.95	220.708								1495.95	307.608								1495.95	321.301
1496.91	242.208								1496.91	203.366								1496.91	330.946								1496.91	298.634
1497.87	262.874								1497.87	212.024								1497.87	330.95								1497.87	341.967
1498.83	252.874								1498.83	194.015								1498.83	328.287								1498.83	307.966
1499.79	240.873								1499.79	223.34								1499.79	282.291								1499.79	327.966
1500.74	234.205								1500.74	217.998								1500.74	302.295								1500.74	291.298
1501.7	236.204								1501.7	224.656								1501.7	312.299								1501.7	333.298
1502.66	245.537								1502.66	204.648								1502.66	294.97								1502.66	296.631
1503.62	218.869								1503.62	199.972								1503.62	327.641								1503.62	317.964
1504.58	264.869								1504.58	224.63								1504.58	332.978								1504.58	325.296
1505.54	252.868								1505.54	219.288								1505.54	316.982								1505.54	328.629
1506.49	256.867								1506.49	216.613								1506.49	332.986								1506.49	321.295
1507.45	252.866								1507.45	221.938								1507.45	333.657								1507.45	324.628
1508.41	258.199								1508.41	211.262								1508.41	326.328								1508.41	329.961
1509.37	249.531								1509.37	210.587								1509.37	300.998								1509.37	319.961
1510.32	258.864								1510.32	207.245								1510.32	333.002								1510.32	316.627
1511.28	264.863								1511.28	217.236								1511.28	342.34								1511.28	329.293
1512.24	250.195								1512.24	214.561								1512.24	333.677								1512.24	329.292
1513.2	286.195								1513.2	231.219								1513.2	321.681								1513.2	336.625
1514.15	258.861								1514.15	215.211								1514.15	317.685								1514.15	307.291
1515.11	261.526								1515.11	234.535								1515.11	325.023								1515.11	319.291
1516.07	255.526								1516.07	231.193								1516.07	341.693								1516.07	338.624
1517.02	274.858								1517.02	227.851								1517.02	359.031								1517.02	311.29
1517.98	246.857								1517.98	234.509								1517.98	331.701								1517.98	321.956
1518.94	272.19								1518.94	245.834								1518.94	335.705								1518.94	314.622
1519.89	252.189								1519.89	245.159								1519.89	302.376								1519.89	357.288
1520.85	252.188								1520.85	242.483								1520.85	337.714								1520.85	355.288
1521.81	267.521								1521.81	226.475								1521.81	344.384								1521.81	347.954
1522.76	284.853								1522.76	230.466								1522.76	359.722								1522.76	321.954
1523.72	250.186								1523.72	237.124								1523.72	346.392								1523.72	337.286
1524.67	276.852								1524.67	227.782								1524.67	319.73								1524.67	357.286
1525.63	260.184								1525.63	223.107								1525.63	332.4								1525.63	313.952
1526.58	271.517								1526.58	214.432								1526.58	340.405								1526.58	332.618
1527.54	255.516								1527.54	221.756								1527.54	337.742								1527.54	351.951
1528.5	260.182								1528.5	228.414								1528.5	321.079								1528.5	317.951
1529.45	274.181								1529.45	227.072								1529.45	341.75								1529.45	352.617
1530.41	257.513								1530.41	227.064								1530.41	349.754								1530.41	351.949
1531.36	263.513								1531.36	223.055								1531.36	335.758								1531.36	327.949
1532.32	267.512								1532.32	229.046								1532.32	337.762								1532.32	333.282
1533.27	253.511								1533.27	217.704								1533.27	333.766								1533.27	333.281
1534.23	251.51								1534.23	237.696								1534.23	343.104								1534.23	355.947
1535.18	272.176								1535.18	219.687								1535.18	375.774								1535.18	358.614
1536.13	270.842								1536.13	225.012								1536.13	326.445								1536.13	333.28
1537.09	263.508								1537.09	225.003								1537.09	346.449								1537.09	364.613
1538.04	285.507								1538.04	227.661								1538.04	359.786								1538.04	370.612
1539	283.506								1539	248.319								1539	353.124								1539	339.278
1539.95	267.505								1539.95	224.977								1539.95	345.128								1539.95	375.278
1540.9	276.171								1540.9	250.302								1540.9	336.465								1540.9	337.277
1541.86	268.837								1541.86	254.293								1541.86	328.469								1541.86	345.943
1542.81	304.836								1542.81	242.285								1542.81	330.473								1542.81	348.61
1543.77	330.169								1543.77	254.943								1543.77	329.144								1543.77	337.276
1544.72	288.168								1544.72	229.601								1544.72	361.148								1544.72	386.609
1545.67	296.834								1545.67	249.592								1545.67	365.152								1545.67	339.941
1546.63	297.5								1546.63	252.917								1546.63	360.49								1546.63	347.274
1547.58	299.499								1547.58	245.575								1547.58	351.827								1547.58	345.94
1548.53	322.831								1548.53	258.233								1548.53	349.831								1548.53	331.273
1549.49	299.497								1549.49	244.224								1549.49	350.502								1549.49	352.606
1550.44	310.83								1550.44	253.549								1550.44	347.839								1550.44	340.606
1551.39	302.162								1551.39	238.874								1551.39	355.843								1551.39	377.272
1552.34	312.161								1552.34	258.198								1552.34	390.514								1552.34	357.938
1553.3	322.827								1553.3	254.856								1553.3	354.518								1553.3	343.937
1554.25	323.493								1554.25	248.181								1554.25	360.522								1554.25	381.27
1555.2	320.826								1555.2	236.172								1555.2	377.859								1555.2	375.27
1556.15	304.158								1556.15	264.164								1556.15	356.53								1556.15	383.269
1557.11	314.157								1557.11	230.155								1557.11	378.534								1557.11	344.602
1558.06	322.823								1558.06	246.813								1558.06	361.872								1558.06	345.935
1559.01	324.156								1559.01	256.804								1559.01	376.542								1559.01	355.268
1559.96	324.155								1559.96	278.796								1559.96	351.213								1559.96	357.267
1560.91	318.154								1560.91	239.454								1560.91	365.884								1560.91	389.933
1561.86	340.82								1561.86	249.445								1561.86	367.888								1561.86	361.266
1562.82	337.486								1562.82	250.77								1562.82	388.559								1562.82	373.266
1563.77	345.485								1563.77	231.428								1563.77	360.563								1563.77	380.599
1564.72	365.484								1564.72	239.419								1564.72	387.233								1564.72	366.598
1565.67	336.817								1565.67	248.744								1565.67	399.904								1565.67	375.931
1566.62	338.816								1566.62	256.735								1566.62	378.575								1566.62	352.597
1567.57	337.482								1567.57	263.393								1567.57	387.912								1567.57	403.93
1568.52	357.481								1568.52	259.385								1568.52	389.25								1568.52	350.596
1569.47	366.813								1569.47	268.043								1569.47	399.92								1569.47	378.595
1570.42	363.479								1570.42	231.367								1570.42	406.591								1570.42	404.595
1571.37	362.145								1571.37	252.692								1571.37	384.595								1571.37	369.928
1572.32	351.478								1572.32	232.683								1572.32	373.932								1572.32	389.261
1573.27	352.144								1573.27	244.675								1573.27	377.936								1573.27	403.927
1574.22	358.143								1574.22	234.666								1574.22	376.607								1574.22	397.26
1575.17	392.809								1575.17	260.658								1575.17	379.945								1575.17	381.926
1576.12	382.808								1576.12	231.316								1576.12	391.282								1576.12	370.592
1577.07	379.474								1577.07	266.64								1577.07	385.286								1577.07	391.258
1578.02	340.806								1578.02	258.632								1578.02	372.623								1578.02	405.258
1578.97	380.139								1578.97	245.956								1578.97	395.961								1578.97	363.257
1579.92	358.138								1579.92	249.281								1579.92	350.631								1579.92	385.923
1580.87	406.137								1580.87	256.606								1580.87	388.635								1580.87	349.923
1581.82	378.803								1581.82	262.597								1581.82	387.306								1581.82	387.256
1582.77	396.802								1582.77	267.255								1582.77	394.644								1582.77	367.922
1583.72	384.135								1583.72	245.246								1583.72	388.648								1583.72	375.255
1584.67	384.134								1584.67	256.571								1584.67	384.652								1584.67	373.254
1585.62	392.8								1585.62	252.563								1585.62	375.989								1585.62	382.587
1586.56	392.132								1586.56	255.887								1586.56	388.66								1586.56	382.586
1587.51	392.798								1587.51	224.545								1587.51	369.997								1587.51	385.253
1588.46	410.797								1588.46	267.203								1588.46	382.001								1588.46	368.585
1589.41	402.13								1589.41	251.861								1589.41	386.005								1589.41	385.252
1590.36	396.129								1590.36	253.853								1590.36	388.009								1590.36	377.918
1591.3	396.795								1591.3	225.844								1591.3	384.013								1591.3	397.917
1592.25	409.461								1592.25	258.502								1592.25	381.351								1592.25	405.917
1593.2	398.126								1593.2	245.16								1593.2	387.355								1593.2	394.583
1594.15	381.459								1594.15	223.151								1594.15	366.026								1594.15	366.582
1595.1	389.458								1595.1	253.143								1595.1	376.03								1595.1	367.915
1596.04	397.457								1596.04	235.801								1596.04	367.367								1596.04	381.248
1596.99	408.79								1596.99	245.125								1596.99	385.371								1596.99	389.914
1597.94	386.122								1597.94	250.45								1597.94	375.375								1597.94	381.914
1598.89	404.788								1598.89	221.108								1598.89	347.379								1598.89	363.246
1599.83	370.121								1599.83	229.1								1599.83	368.717								1599.83	360.579
1600.78	380.12								1600.78	228.424								1600.78	348.721								1600.78	378.579
1601.73	394.119								1601.73	224.416								1601.73	371.391								1601.73	361.912
1602.67	372.785								1602.67	236.407								1602.67	360.729								1602.67	345.244
1603.62	394.784								1603.62	221.065								1603.62	342.066								1603.62	363.244
1604.57	385.45								1604.57	217.723								1604.57	350.737								1604.57	363.91
1605.51	360.116								1605.51	205.714								1605.51	332.074								1605.51	335.91
1606.46	357.964								1606.46	208.922								1606.46	347.903								1606.46	363.933
1607.41	359.561								1607.41	222.474								1607.41	339.294								1607.41	353.416
1608.35	339.081								1608.35	211.597								1608.35	343.238								1608.35	341.212
1609.3	378.325								1609.3	205.541								1609.3	323.442								1609.3	335.695
1610.24	354.434								1610.24	219.91								1610.24	318.589								1610.24	347.201
1611.19	338.012								1611.19	192.926								1611.19	315.08								1611.19	318.914
1612.13	340.9								1612.13	201.838								1612.13	325.781								1612.13	336.004
1613.08	325.425								1613.08	193.32								1613.08	306.859								1613.08	327.83
1614.03	327.625								1614.03	205.498								1614.03	325.883								1614.03	340.759
1614.97	341.792								1614.97	193.585								1614.97	311.183								1614.97	327.911
1615.92	315.212								1615.92	207.582								1615.92	320.161								1615.92	299.33
1616.86	326.155								1616.86	188.951								1616.86	298.273								1616.86	302.157
1617.81	311.693								1617.81	216.631								1617.81	279.741								1617.81	295.108
1618.75	280.341								1618.75	183.275								1618.75	285.481								1618.75	281.653
1619.7	302.71								1619.7	192.716								1619.7	279.998								1619.7	292.769
1620.64	277.904								1620.64	174.225								1620.64	259.13								1620.64	277.381
1621.58	289.015								1621.58	167.852								1621.58	272.218								1621.58	263.44
1622.53	268.879								1622.53	164.762								1622.53	256.646								1622.53	285.074
1623.47	274.325								1623.47	170.573								1623.47	271.987								1623.47	283.554
1624.42	266.39								1624.42	173.323								1624.42	253.885								1624.42	276.839
1625.36	261.948								1625.36	177.16								1625.36	253.301								1625.36	278.029
1626.31	267.338								1626.31	157.851								1626.31	250.334								1626.31	251.688
1627.25	264.11								1627.25	165.731								1627.25	264.295								1627.25	274.792
1628.19	233.298								1628.19	173.403								1628.19	256.346								1628.19	253.416
1629.14	234.449								1629.14	167.063								1629.14	251.322								1629.14	242.369
1630.08	225.167								1630.08	148.516								1630.08	252.431								1630.08	240.643
1631.02	227.457								1631.02	136.973								1631.02	250.519								1631.02	256.386
1631.97	215.155								1631.97	149.773								1631.97	234.33								1631.97	256.074
1632.91	214.84								1632.91	138.818								1632.91	243.785								1632.91	226.495
1633.85	214.19								1633.85	149.429								1633.85	230.09								1633.85	234.189
1634.8	200.817								1634.8	147.505								1634.8	222.935								1634.8	227.108
1635.74	215.243								1635.74	141.548								1635.74	221.538								1635.74	215.881
1636.68	200.61								1636.68	143.055								1636.68	220.548								1636.68	236.204
1637.62	201.146								1637.62	143.23								1637.62	222.977								1637.62	211.116
1638.57	174.379								1638.57	136.761								1638.57	194.351								1638.57	220.838
1639.51	187.613								1639.51	136.419								1639.51	204.184								1639.51	215.118
1640.45	186.214								1640.45	135.288								1640.45	216.174								1640.45	208.583
1641.39	182.646								1641.39	124.034								1641.39	210.706								1641.39	215.692
1642.34	176.534								1642.34	127.648								1642.34	209.567								1642.34	201.087
1643.28	177.485								1643.28	117.159								1643.28	202.164								1643.28	184.75
1644.22	165.533								1644.22	123.464								1644.22	201.55								1644.22	199.357
1645.16	171.208								1645.16	113.057								1645.16	193.546								1645.16	190.963
1646.1	147.632								1646.1	111.63								1646.1	191.507								1646.1	197.567
1647.04	153.51								1647.04	120.488								1647.04	197.557								1647.04	189.938
1647.99	146.18								1647.99	110.32								1647.99	178.111								1647.99	173.141
1648.93	143.48								1648.93	112.996								1648.93	177.565								1648.93	170.726
1649.87	148.644								1649.87	106.839								1649.87	181.303								1649.87	171.429
1650.81	139.903								1650.81	109.777								1650.81	181.478								1650.81	173.871
1651.75	147.681								1651.75	105.479								1651.75	179.09								1651.75	167.262
1652.69	145.77								1652.69	112.856								1652.69	174.318								1652.69	181.709
1653.63	127.377								1653.63	101.654								1653.63	168.227								1653.63	167.281
1654.57	142.173								1654.57	98.0197								1654.57	165.538								1654.57	161.872
1655.51	132.255								1655.51	101.422								1655.51	164.82								1655.51	158.474
1656.45	132.407								1656.45	105.184								1656.45	168.058								1656.45	148.583
1657.4	128.116								1657.4	99.417								1657.4	160.349								1657.4	145.303
1658.34	121.441								1658.34	100.757								1658.34	157.598								1658.34	154.676
1659.28	117.385								1659.28	103.232								1659.28	155.83								1659.28	144.148
1660.22	111.336								1660.22	102.419								1660.22	160.187								1660.22	129.653
1661.16	112.179								1661.16	90.0081								1661.16	153.436								1661.16	137.942
1662.1	114.616								1662.1	88.5128								1662.1	155.136								1662.1	143.838
1663.04	111.167								1663.04	91.5044								1663.04	149.913								1663.04	148.398
1663.97	109.399								1663.97	95.799								1663.97	145.511								1663.97	138.934
1664.91	105.04								1664.91	91.983								1664.91	157.098								1664.91	134.563
1665.85	112.351								1665.85	87.2819								1665.85	148.029								1665.85	126.278
1666.79	106.359								1666.79	83.9367								1666.79	137.358								1666.79	129.507
1667.73	106.064								1667.73	83.6315								1667.73	136.773								1667.73	136.767
1668.67	109.64								1668.67	92.9699								1668.67	136.963								1668.67	130.847
1669.61	106.119								1669.61	84.2243								1669.61	146.091								1669.61	121.894
1670.55	98.9801								1670.55	87.2673								1670.55	136.785								1670.55	120.761
1671.49	96.1441								1671.49	81.7221								1671.49	145.23								1671.49	124.817
1672.43	95.0198								1672.43	86.3973								1672.43	138.281								1672.43	120.361
1673.36	93.8576								1673.36	76.9142								1673.36	142.434								1673.36	113.137
1674.3	106.737								1674.3	79.9244								1674.3	131.441								1674.3	110.575
1675.24	94.2924								1675.24	75.8268								1675.24	123.027								1675.24	119.872
1676.18	94.3714								1676.18	88.4625								1676.18	136.684								1676.18	111.151
1677.12	89.235								1677.12	79.148								1677.12	127.51								1677.12	112.719
1678.06	99.595								1678.06	73.2943								1678.06	129.035								1678.06	105.498
1678.99	96.2381								1678.99	74.4678								1678.99	127.398								1678.99	101.15
1679.93	93.0934								1679.93	77.5583								1679.93	128.686								1679.93	106.861
1680.87	84.0982								1680.87	78.5105								1680.87	125.643								1680.87	108.931
1681.81	81.6443								1681.81	70.258								1681.81	127.656								1681.81	105.633
1682.74	84.0684								1682.74	78.97								1682.74	113.998								1682.74	102.311
1683.68	80.5345								1683.68	77.0798								1683.68	114.987								1683.68	109.816
1684.62	83.7445								1684.62	69.0862								1684.62	115.158								1684.62	108.827
1685.56	85.7269								1685.56	75.4681								1685.56	122.105								1685.56	103.384
1686.49	82.9612								1686.49	78.799								1686.49	126.527								1686.49	102.719
1687.43	72.8307								1687.43	78.8784								1687.43	123.192								1687.43	98.1876
1688.37	75.8284								1688.37	66.3616								1688.37	126.829								1688.37	100.34
1689.3	82.4049								1689.3	68.461								1689.3	116.938								1689.3	97.4568
1690.24	80.9401								1690.24	70.3806								1690.24	113.871								1690.24	97.1677
1691.18	78.0207								1691.18	70.9454								1691.18	112.828								1691.18	88.522
1692.11	79.8309								1692.11	72.8866								1692.11	115.999								1692.11	89.1118
1693.05	76.4303								1693.05	71.8297								1693.05	120.37								1693.05	97.4165
1693.98	72.3528								1693.98	70.8544								1693.98	114.043								1693.98	98.5581
1694.92	74.3873								1694.92	74.4487								1694.92	118.096								1694.92	95.8289
1695.86	72.6422								1695.86	73.9783								1695.86	117.249								1695.86	95.9847
1696.79	77.2733								1696.79	74.9552								1696.79	114.007								1696.79	89.2077
1697.73	78.7108								1697.73	72.3932								1697.73	109.479								1697.73	89.8266
1698.66	76.7118								1698.66	69.1575								1698.66	116.32								1698.66	89.728
1699.6	75.3334								1699.6	65.7922								1699.6	128.586								1699.6	86.9695
1699.94	74.8844								1699.94	64.3797								1699.94	132.295								1699.94	86.2966
1700.88	64.2166								1700.88	76.3686								1700.88	116.288								1700.88	86.2977
1701.82	74.8821								1701.82	65.0241								1701.82	110.281								1701.82	91.6321
1702.76	70.2142								1702.76	73.6796								1702.76	114.274								1702.76	92.9665
1703.7	69.5464								1703.7	59.6685								1703.7	108.266								1703.7	74.9675
1704.64	75.5452								1704.64	70.9907								1704.64	108.926								1704.64	86.3019
1705.58	70.2107								1705.58	72.9796								1705.58	107.585								1705.58	85.6363
1706.52	68.2095								1706.52	65.6352								1706.52	109.578								1706.52	78.3041
1707.46	63.5416								1707.46	66.2907								1707.46	104.904								1707.46	70.3051
1708.39	64.2071								1708.39	59.6129								1708.39	122.23								1708.39	95.6395
1709.33	68.8726								1709.33	69.6018								1709.33	106.223								1709.33	85.6406
1710.27	60.8714								1710.27	72.2573								1710.27	116.882								1710.27	88.3083
1711.21	67.5369								1711.21	66.2462								1711.21	96.8751								1711.21	83.6427
1712.15	78.869								1712.15	66.9018								1712.15	106.868								1712.15	89.6438
1713.09	62.2012								1713.09	59.5573								1713.09	94.194								1713.09	88.3115
1714.02	66.8667								1714.02	63.5462								1714.02	102.853								1714.02	66.9793
1714.96	82.8655								1714.96	63.535								1714.96	102.179								1714.96	84.9803
1715.9	59.531								1715.9	60.8573								1715.9	92.8389								1715.9	77.6481
1716.84	76.1965								1716.84	62.1795								1716.84	94.165								1716.84	80.9825
1717.78	79.5286								1717.78	51.5017								1717.78	102.158								1717.78	88.9836
1718.71	58.1941								1718.71	53.4906								1718.71	103.484								1718.71	70.9846
1719.65	70.1929								1719.65	61.4794								1719.65	97.4766								1719.65	94.319
1720.59	62.8584								1720.59	66.8017								1720.59	94.8027								1720.59	84.3201
1721.52	69.5239								1721.52	66.1239								1721.52	118.795								1721.52	82.9878
1722.46	76.1894								1722.46	66.1127								1722.46	106.122								1722.46	80.3222
1723.4	64.1882								1723.4	54.7683								1723.4	97.4476								1723.4	73.6566
1724.33	66.8537								1724.33	58.7572								1724.33	93.4404								1724.33	81.6577
1725.27	73.5192								1725.27	60.746								1725.27	105.433								1725.27	74.9921
1726.21	63.518								1726.21	62.7349								1726.21	84.0925								1726.21	73.6598
1727.14	68.1834								1727.14	59.3905								1727.14	106.752								1727.14	84.3276
1728.08	58.8489								1728.08	58.046								1728.08	100.745								1728.08	68.9953
1729.02	58.8478								1729.02	54.7015								1729.02	90.7375								1729.02	68.9964
1729.95	56.1799								1729.95	63.3571								1729.95	95.3969								1729.95	90.9974
1730.89	51.5121								1730.89	68.0126								1730.89	100.056								1730.89	52.3318
1731.82	59.5109								1731.82	60.0015								1731.82	106.049								1731.82	76.9996
1732.76	66.1764								1732.76	67.3237								1732.76	108.042								1732.76	87.0006
1733.7	57.5085								1733.7	58.6459								1733.7	99.3679								1733.7	68.335
1734.63	62.174								1734.63	65.9681								1734.63	95.3607								1734.63	73.0028
1735.57	57.5061								1735.57	55.957								1735.57	92.6868								1735.57	65.0038
1736.5	59.505								1736.5	59.2792								1736.5	100.013								1736.5	78.3382
1737.44	63.5038								1737.44	54.6014								1737.44	94.6723								1737.44	75.6726
1738.37	54.1693								1738.37	55.257								1738.37	99.9983								1738.37	73.6737
1739.31	64.1681								1739.31	61.2459								1739.31	81.9911								1739.31	81.6748
1740.24	61.5002								1740.24	57.2347								1740.24	98.6505								1740.24	58.3425
1741.18	75.499								1741.18	62.5569								1741.18	95.9766								1741.18	79.6769
1742.11	62.1645								1742.11	57.2125								1742.11	83.9694								1742.11	83.678
1743.05	61.4967								1743.05	60.5347								1743.05	92.6288								1743.05	82.3457
1743.98	68.8288								1743.98	55.1903								1743.98	94.6216								1743.98	85.0134
1744.92	66.8276								1744.92	69.8458								1744.92	99.9476								1744.92	61.6812
1745.85	66.8265								1745.85	64.5013								1745.85	95.9404								1745.85	73.6822
1746.78	53.4919								1746.78	54.4902								1746.78	77.9332								1746.78	73.0166
1747.72	59.4908								1747.72	56.4791								1747.72	100.593								1747.72	74.351
1748.65	74.1562								1748.65	58.468								1748.65	94.5853								1748.65	71.0188
1749.59	61.4884								1749.59	57.7902								1749.59	94.5781								1749.59	81.0198
1750.52	62.1539								1750.52	49.1124								1750.52	93.9042								1750.52	73.6876
1751.45	55.486								1751.45	63.1013								1751.45	111.23								1751.45	61.6886
1752.39	46.8182								1752.39	51.7568								1752.39	89.223								1752.39	66.3564
1753.32	64.1501								1753.32	73.7463								1753.32	100.542								1753.32	83.6907
1754.25	56.8154								1754.25	55.7357								1754.25	96.5285								1754.25	63.0249
1755.19	52.8141								1755.19	49.0585								1755.19	89.8479								1755.19	71.6926
1756.12	56.146								1756.12	55.048								1756.12	89.834								1756.12	72.3602
1757.05	66.8113								1757.05	55.0374								1757.05	87.8201								1757.05	76.3611
1757.99	62.1433								1757.99	59.0269								1757.99	105.14								1757.99	65.6954
1758.92	58.1419								1758.92	59.683								1758.92	88.4589								1758.92	63.0297
1759.85	62.1406								1759.85	59.0058								1759.85	96.445								1759.85	65.6973
1760.78	56.1392								1760.78	57.662								1760.78	90.4311								1760.78	69.6983
1761.72	62.1378								1761.72	62.9848								1761.72	83.0838								1761.72	62.3659
1762.65	60.8031								1762.65	54.9742								1762.65	101.07								1762.65	69.7002
1763.58	60.8018								1763.58	52.297								1763.58	85.056								1763.58	67.0345
1764.51	67.467								1764.51	56.9531								1764.51	84.3754								1764.51	76.3688
1765.44	56.799								1765.44	57.6093								1765.44	97.0282								1765.44	63.0364
1766.38	63.4643								1766.38	62.9321								1766.38	87.6809								1766.38	65.704
1767.31	60.7963								1767.31	57.5882								1767.31	91.0004								1767.31	65.0383
1768.24	56.1282								1768.24	63.5776								1768.24	90.3198								1768.24	79.0392
1769.17	57.4602								1769.17	56.2338								1769.17	88.9725								1769.17	69.0402
1770.1	62.7922								1770.1	62.2232								1770.1	86.9586								1770.1	65.7078
1771.03	61.4575								1771.03	52.2127								1771.03	85.6114								1771.03	63.7088
1771.96	64.7894								1771.96	59.5355								1771.96	98.2641								1771.96	69.0431
1772.9	55.4547								1772.9	59.525								1772.9	99.5835								1772.9	73.7107
1773.83	54.12								1773.83	58.1811								1773.83	97.5696								1773.83	70.3783
1774.76	68.1187								1774.76	64.8372								1774.76	90.2224								1774.76	61.7126
1775.69	61.4506								1775.69	48.8267								1775.69	87.5418								1775.69	66.3802
1776.62	58.1159								1776.62	54.8161								1776.62	88.1945								1776.62	60.3812
1777.55	54.7812								1777.55	73.4723								1777.55	98.1806								1777.55	60.3821
1778.48	52.7799								1778.48	62.795								1778.48	82.8334								1778.48	60.3831
1779.41	64.1118								1779.41	55.4512								1779.41	90.8194								1779.41	77.7174
1780.34	50.7771								1780.34	57.4406								1780.34	82.8055								1780.34	64.385
1781.27	56.7757								1781.27	56.7634								1781.27	102.125								1781.27	67.7193
1782.2	60.1077								1782.2	55.4196								1782.2	72.111								1782.2	68.3869
1783.13	55.4397								1783.13	50.7424								1783.13	92.7638								1783.13	63.0545
1784.06	60.7716								1784.06	62.7318								1784.06	91.4165								1784.06	67.0555
1784.99	65.4369								1784.99	60.0546								1784.99	88.7359								1784.99	70.3897
1785.92	58.7689								1785.92	48.7107								1785.92	78.722								1785.92	67.0574
1786.85	62.7675								1786.85	58.0335								1786.85	85.3748								1786.85	79.0583
1787.78	66.7662								1787.78	65.3563								1787.78	91.3609								1787.78	59.7259
1788.71	58.0981								1788.71	52.6791								1788.71	93.3469								1788.71	78.3936
1789.64	52.7634								1789.64	54.0019								1789.64	78.6664								1789.64	64.3945
1790.57	50.0954								1790.57	53.3247								1790.57	80.6524								1790.57	67.0621
1791.5	53.4274								1791.5	60.6475								1791.5	82.6385								1791.5	65.0631
1792.43	61.426								1792.43	54.637								1792.43	75.2913								1792.43	76.3974
1793.36	55.4246								1793.36	54.6264								1793.36	74.6107								1793.36	65.7317
1794.28	64.0899								1794.28	62.6159								1794.28	91.9301								1794.28	60.3993
1795.21	59.4219								1795.21	53.272								1795.21	85.2495								1795.21	61.0669
1796.14	63.4205								1796.14	54.5948								1796.14	97.2356								1796.14	66.4012
1797.07	69.4192								1797.07	53.9176								1797.07	76.555								1797.07	61.0688
1798	60.0845								1798	55.2404								1798	91.2078								1798	57.0698
1798.93	58.0831								1798.93	61.2299								1798.93	100.527								1798.93	57.0707
1799.86	64.0817								1799.86	57.2193								1799.86	82.5133								1799.86	60.405
1800.78	50.0803								1800.78	53.8754								1800.78	93.8327								1800.78	75.7393
1801.71	58.7456								1801.71	61.8649								1801.71	77.8188								1801.71	69.0736
1802.64	52.7443								1802.64	49.1877								1802.64	79.8049								1802.64	68.4079
1803.57	60.7429								1803.57	63.8438								1803.57	97.7909								1803.57	68.4088
1804.49	54.7415								1804.49	50.5								1804.49	85.1104								1804.49	57.7431
1805.42	56.0735								1805.42	59.8227								1805.42	100.43								1805.42	64.4107
1806.35	55.4055								1806.35	53.1455								1806.35	91.7492								1806.35	67.745
1807.28	46.7374								1807.28	49.8017								1807.28	75.0686								1807.28	63.0793
1808.2	64.7361								1808.2	60.4578								1808.2	90.388								1808.2	63.7469
1809.13	57.4014								1809.13	51.7806								1809.13	87.7074								1809.13	49.0812
1810.06	52.0667								1810.06	57.7701								1810.06	83.0269								1810.06	56.4155
1810.98	58.0653								1810.98	61.7595								1810.98	93.6796								1810.98	63.0831
1811.91	50.7306								1811.91	46.4156								1811.91	88.999								1811.91	61.7507
1812.84	47.3959								1812.84	57.0718								1812.84	81.6518								1812.84	68.4184
1813.76	57.3945								1813.76	47.7279								1813.76	86.9712								1813.76	69.086
1814.69	52.0598								1814.69	55.7174								1814.69	92.2906								1814.69	67.7536
1815.62	45.3918								1815.62	64.3735								1815.62	94.2767								1815.62	73.0879
1816.54	58.0571								1816.54	60.3629								1816.54	82.2628								1816.54	60.4222
1817.47	61.389								1817.47	55.0191								1817.47	84.2489								1817.47	69.0898
1818.39	40.721								1818.39	53.6752								1818.39	97.5683								1818.39	56.4241
1819.32	55.3863								1819.32	55.6647								1819.32	84.221								1819.32	65.0917
1820.25	52.7183								1820.25	54.9875								1820.25	92.8738								1820.25	53.0926
1821.17	60.0502								1821.17	46.9769								1821.17	84.1932								1821.17	66.4269
1822.1	64.7155								1822.1	47.633								1822.1	82.8459								1822.1	77.0946
1823.02	48.0475								1823.02	50.2892								1823.02	88.1654								1823.02	65.0955
1823.95	56.7128								1823.95	54.2786								1823.95	86.1515								1823.95	60.4298
1824.87	57.3781								1824.87	58.2681								1824.87	92.8042								1824.87	67.7641
1825.8	49.3767								1825.8	49.5909								1825.8	72.7903								1825.8	59.0984
1826.72	56.042								1826.72	50.9137								1826.72	84.7764								1826.72	62.4327
1827.65	55.374								1827.65	51.5698								1827.65	78.0958								1827.65	66.4336
1828.57	73.3726								1828.57	54.2259								1828.57	83.4152								1828.57	58.4346
1829.5	49.3712								1829.5	48.8821								1829.5	96.0679								1829.5	53.7689
1830.42	52.7032								1830.42	53.5382								1830.42	75.3874								1830.42	66.4365
1831.35	48.7018								1831.35	45.5277								1831.35	88.0401								1831.35	55.7708
1832.27	58.0338								1832.27	53.5171								1832.27	70.0262								1832.27	67.105
1833.19	42.0324								1833.19	50.8399								1833.19	86.0123								1833.19	73.7727
1834.12	60.0311								1834.12	52.8294								1834.12	88.665								1834.12	76.4403
1835.04	51.363								1835.04	52.1522								1835.04	71.9844								1835.04	63.1079
1835.97	58.695								1835.97	51.475								1835.97	77.9705								1835.97	60.4422
1836.89	36.027								1836.89	56.7977								1836.89	75.9566								1836.89	51.7765
1837.82	61.3589								1837.82	53.4539								1837.82	65.9427								1837.82	55.1108
1838.74	56.0242								1838.74	50.7767								1838.74	80.5954								1838.74	76.445
1839.66	50.0229								1839.66	60.0995								1839.66	84.5815								1839.66	59.1127
1840.59	58.0215								1840.59	48.7556								1840.59	76.5676								1840.59	61.7803
1841.51	56.6868								1841.51	53.4117								1841.51	79.887								1841.51	72.4479
1842.43	49.3521								1842.43	53.4012								1842.43	77.8731								1842.43	57.1155
1843.36	49.3507								1843.36	52.0573								1843.36	75.8592								1843.36	49.1165
1844.28	48.016								1844.28	60.7134								1844.28	77.8453								1844.28	69.1174
1845.2	47.348								1845.2	54.0362								1845.2	87.8314								1845.2	66.4517
1846.13	48.68								1846.13	52.6924								1846.13	95.8175								1846.13	59.786
1847.05	59.3452								1847.05	43.3485								1847.05	79.8035								1847.05	71.1203
1847.97	54.0105								1847.97	52.6713								1847.97	72.4563								1847.97	69.7879
1848.89	55.3425								1848.89	59.3274								1848.89	89.7757								1848.89	64.4555
1849.81	54.0078								1849.81	50.6502								1849.81	85.0951								1849.81	63.7898
1850.74	54.0064								1850.74	43.3063								1850.74	77.0812								1850.74	54.4574
1851.66	56.0051								1851.66	57.9625								1851.66	74.4006								1851.66	61.7917
1852.58	52.0037								1852.58	51.9519								1852.58	86.3867								1852.58	59.126
1853.5	52.669								1853.5	49.2747								1853.5	78.3728								1853.5	61.127
1854.43	52.001								1854.43	44.5975								1854.43	87.6922								1854.43	66.4613
1855.35	63.9996								1855.35	64.587								1855.35	91.0116								1855.35	57.7955
1856.27	58.6649								1856.27	63.9098								1856.27	72.331								1856.27	59.7965
1857.19	57.3302								1857.19	51.8992								1857.19	87.6505								1857.19	67.7975
1858.11	43.9955								1858.11	48.5554								1858.11	72.9699								1858.11	63.1317
1859.03	49.9941								1859.03	57.2115								1859.03	74.2893								1859.03	59.7994
1859.95	55.9928								1859.95	49.8676								1859.95	68.2754								1859.95	62.467
1860.87	51.9914								1860.87	57.8571								1860.87	92.2615								1860.87	60.4679
1861.8	60.6567								1861.8	48.5132								1861.8	84.9142								1861.8	71.1356
1862.72	55.9887								1862.72	61.1693								1862.72	80.9003								1862.72	63.8032
1863.64	49.9873								1863.64	49.1588								1863.64	70.8864								1863.64	51.1375
1864.56	51.9859								1864.56	53.8149								1864.56	97.5391								1864.56	64.4717
1865.48	51.3179								1865.48	50.471								1865.48	75.5252								1865.48	63.806
1866.4	49.9832								1866.4	55.7938								1866.4	87.5113								1866.4	73.807
1867.32	55.3151								1867.32	55.7833								1867.32	82.164								1867.32	59.1413
1868.24	47.3138								1868.24	53.7728								1868.24	72.8168								1868.24	57.1422
1869.16	55.3124								1869.16	45.7622								1869.16	80.1362								1869.16	75.1432
1870.08	43.9777								1870.08	49.085								1870.08	72.1223								1870.08	59.1441
1871	57.9763								1871	43.7411								1871	81.4417								1871	72.4784
1871.92	59.975								1871.92	58.3973								1871.92	72.0945								1871.92	63.146
1872.84	45.3069								1872.84	53.0534								1872.84	80.0805								1872.84	57.8137
1873.76	49.9722								1873.76	51.0429								1873.76	70.7333								1873.76	59.148
1874.68	46.6375								1874.68	56.3656								1874.68	82.0527								1874.68	61.1489
1875.6	63.3028								1875.6	47.0218								1875.6	80.7055								1875.6	69.1499
1876.52	53.9681								1876.52	54.3446								1876.52	78.6915								1876.52	61.8175
1877.44	52.6334								1877.44	41.0007								1877.44	71.3443								1877.44	58.4851
1878.36	57.9654								1878.36	62.3235								1878.36	90.6637								1878.36	65.1527
1879.27	39.2973								1879.27	53.6463								1879.27	74.6498								1879.27	69.1537
1880.19	53.296								1880.19	50.9691								1880.19	76.6359								1880.19	48.488
1881.11	60.6279								1881.11	50.9585								1881.11	80.622								1881.11	65.1556
1882.03	47.2932								1882.03	54.2813								1882.03	83.2747								1882.03	69.8232
1882.95	51.9585								1882.95	58.2708								1882.95	85.9275								1882.95	71.1575
1883.87	49.9572								1883.87	48.9269								1883.87	77.2469								1883.87	63.8251
1884.79	59.9558								1884.79	40.9164								1884.79	81.233								1884.79	58.4927
1885.71	50.6211								1885.71	51.5725								1885.71	74.5524								1885.71	68.4937
1886.62	50.6197								1886.62	48.8953								1886.62	64.5385								1886.62	58.4946
1887.54	54.6184								1887.54	54.8848								1887.54	75.1912								1887.54	52.4956
1888.46	56.617								1888.46	50.8742								1888.46	88.5106								1888.46	63.8299
1889.38	57.2823								1889.38	46.8637								1889.38	88.4967								1889.38	61.1642
1890.3	51.9476								1890.3	46.1865								1890.3	76.4828								1890.3	71.1651
1891.21	51.9462								1891.21	39.5093								1891.21	79.8022								1891.21	55.1661
1892.13	49.9449								1892.13	44.1654								1892.13	75.1216								1892.13	63.8337
1893.05	59.9435								1893.05	45.4882								1893.05	76.441								1893.05	55.168
1893.96	54.6088								1893.96	50.811								1893.96	78.4271								1893.96	50.5023
1894.88	59.9407								1894.88	49.4671								1894.88	83.7465								1894.88	79.1699
1895.8	45.2727								1895.8	50.7899								1895.8	83.7326								1895.8	70.5042
1896.72	55.2713								1896.72	50.1127								1896.72	73.7187								1896.72	52.5051
1897.63	45.27								1897.63	51.4355								1897.63	83.7048								1897.63	61.1727
1898.55	55.2686								1898.55	53.425								1898.55	77.6909								1898.55	60.507
1899.47	53.9339								1899.47	52.0811								1899.47	66.3436								1899.47	68.508
1900.38	58.5992								1900.38	57.4039								1900.38	83.663								1900.38	67.1756
1901.3	51.9312								1901.3	50.06								1901.3	65.6491								1901.3	68.5099
1902.22	47.2631								1902.22	54.7161								1902.22	80.3019								1902.22	61.8442
1903.13	45.9284								1903.13	56.7056								1903.13	71.6213								1903.13	60.5118
1904.05	59.9271								1904.05	50.0284								1904.05	90.274								1904.05	62.5128
1904.96	53.9257								1904.96	58.6845								1904.96	87.5935								1904.96	61.847
1905.88	56.591								1905.88	49.3407								1905.88	78.2462								1905.88	67.1813
1906.8	46.5896								1906.8	51.3301								1906.8	79.5656								1906.8	69.1823
1907.71	51.2549								1907.71	59.3196								1907.71	81.5517								1907.71	67.1832
1908.63	50.5869								1908.63	57.9757								1908.63	83.5378								1908.63	55.8509
1909.54	50.5855								1909.54	38.6318								1909.54	79.5239								1909.54	62.5185
1910.46	56.5842								1910.46	49.9546								1910.46	83.51								1910.46	52.5194
1911.38	48.5828								1911.38	48.6107								1911.38	74.8294								1911.38	56.5204
1912.29	45.2481								1912.29	53.2669								1912.29	78.1488								1912.29	55.188
1913.21	57.2467								1913.21	48.5897								1913.21	81.4682								1913.21	50.5223
1914.12	54.5787								1914.12	51.9125								1914.12	80.7876								1914.12	70.5232
1915.04	47.244								1915.04	47.9019								1915.04	79.4404								1915.04	60.5242
1915.95	61.2426								1915.95	53.2247								1915.95	80.7598								1915.95	72.5252
1916.86	47.9079								1916.86	42.5475								1916.86	84.0792								1916.86	48.5261
1917.78	41.2399								1917.78	47.2036								1917.78	77.3986								1917.78	69.1937
1918.69	55.2385								1918.69	49.1931								1918.69	82.718								1918.69	57.1947
1919.61	45.2371								1919.61	58.5159								1919.61	61.3708								1919.61	63.1956
1920.52	49.2358								1920.52	56.5054								1920.52	79.3569								1920.52	53.8633
1921.44	49.2344								1921.44	53.1615								1921.44	80.0096								1921.44	57.8642
1922.35	54.5664								1922.35	49.8176								1922.35	81.329								1922.35	57.1985
1923.27	47.2317								1923.27	53.1404								1923.27	77.9818								1923.27	60.5328
1924.18	54.5636								1924.18	52.4632								1924.18	85.3012								1924.18	53.2004
1925.09	51.2289								1925.09	44.4527								1925.09	73.2873								1925.09	61.2014
1926.01	46.5609								1926.01	50.4421								1926.01	77.2734								1926.01	68.5356
1926.92	52.5595								1926.92	50.4316								1926.92	84.5928								1926.92	70.5366
1927.83	53.8915								1927.83	55.0877								1927.83	73.9122								1927.83	67.2042
1928.75	53.2234								1928.75	50.4105								1928.75	75.2316								1928.75	64.5385
1929.66	55.2221								1929.66	47.0666								1929.66	85.2177								1929.66	78.5394
1930.57	50.554								1930.57	53.7228								1930.57	77.8705								1930.57	55.2071
1931.49	49.886								1931.49	45.7122								1931.49	67.8566								1931.49	69.208
1932.4	53.8846								1932.4	51.035								1932.4	85.176								1932.4	57.209
1933.31	48.5499								1933.31	54.3578								1933.31	65.1621								1933.31	54.5433
1934.22	43.2152								1934.22	38.3473								1934.22	75.8148								1934.22	58.5442
1935.14	51.8805								1935.14	54.3367								1935.14	89.1342								1935.14	62.5452
1936.05	50.5458								1936.05	45.6595								1936.05	73.787								1936.05	61.8795
1936.96	63.2111								1936.96	52.3157								1936.96	81.1064								1936.96	63.2138
1937.88	65.8764								1937.88	44.3051								1937.88	71.0925								1937.88	72.548
1938.79	44.5417								1938.79	52.9612								1938.79	67.0786								1938.79	57.2157
1939.7	56.5404								1939.7	47.6174								1939.7	71.7313								1939.7	52.5499
1940.61	43.8723								1940.61	48.2735								1940.61	83.7174								1940.61	61.8842
1941.52	42.5376								1941.52	50.9296								1941.52	81.0368								1941.52	61.8852
1942.44	49.8696								1942.44	49.5858								1942.44	61.6896								1942.44	51.8861
1943.35	53.2015								1943.35	54.9085								1943.35	79.6756								1943.35	55.8871
1944.26	55.2002								1944.26	47.5647								1944.26	81.6617								1944.26	62.5547
1945.17	54.5321								1945.17	46.2208								1945.17	66.9811								1945.17	63.2223
1946.08	41.8641								1946.08	44.8769								1946.08	68.9672								1946.08	44.5566
1946.99	67.1961								1946.99	57.5331								1946.99	71.62								1946.99	68.5576
1947.9	57.1947								1947.9	50.8559								1947.9	74.2727								1947.9	54.5585
1948.82	57.86								1948.82	56.8453								1948.82	79.5921								1948.82	54.5595
1949.73	59.8586								1949.73	43.5014								1949.73	68.2449								1949.73	60.5604
1950.64	48.5239								1950.64	48.8242								1950.64	74.8976								1950.64	57.8947
1951.55	49.1892								1951.55	52.147								1951.55	77.5504								1951.55	58.5623
1952.46	57.8545								1952.46	41.4698								1952.46	73.5365								1952.46	62.5633
1953.37	46.5198								1953.37	58.7926								1953.37	74.1892								1953.37	61.8976
1954.28	48.5185								1954.28	51.4487								1954.28	73.5086								1954.28	59.2319
1955.19	41.1838								1955.19	44.1049								1955.19	67.4947								1955.19	52.5662
1956.1	47.1824								1956.1	49.4277								1956.1	67.4808								1956.1	51.2338
1957.01	60.5144								1957.01	40.0838								1957.01	78.8002								1957.01	63.2347
1957.92	65.1796								1957.92	56.0733								1957.92	69.453								1957.92	62.569
1958.83	53.1783								1958.83	42.7294								1958.83	70.7724								1958.83	43.9033
1959.74	39.1769								1959.74	50.7188								1959.74	84.7585								1959.74	80.5709
1960.65	65.1756								1960.65	43.375								1960.65	74.0779								1960.65	54.5719
1961.56	49.1742								1961.56	51.3644								1961.56	66.7306								1961.56	60.5728
1962.47	51.8395								1962.47	59.3539								1962.47	78.05								1962.47	55.9071
1963.38	49.8381								1963.38	58.6767								1963.38	76.7028								1963.38	57.2414
1964.29	53.1701								1964.29	46.6661								1964.29	84.6889								1964.29	67.909
1965.2	57.8354								1965.2	53.3223								1965.2	68.675								1965.2	51.91
1966.11	45.834								1966.11	51.3117								1966.11	81.9944								1966.11	63.9109
1967.02	51.166								1967.02	45.9679								1967.02	73.9805								1967.02	60.5785
1967.93	55.1646								1967.93	53.9573								1967.93	77.2999								1967.93	63.2462
1968.83	49.8299								1968.83	45.9468								1968.83	75.286								1968.83	50.5805
1969.74	39.1619								1969.74	43.9362								1969.74	71.9387								1969.74	59.2481
1970.65	58.4938								1970.65	50.5924								1970.65	70.5915								1970.65	55.249
1971.56	57.1591								1971.56	43.2485								1971.56	75.9109								1971.56	55.9166
1972.47	56.4911								1972.47	51.9046								1972.47	65.897								1972.47	63.2509
1973.38	53.8231								1973.38	42.5608								1973.38	81.8831								1973.38	69.2519
1974.29	36.4883								1974.29	51.8835								1974.29	67.2025								1974.29	63.2528
1975.19	53.8203								1975.19	43.873								1975.19	68.5219								1975.19	47.2538
1976.1	45.8189								1976.1	45.8625								1976.1	67.8413								1976.1	58.5881
1977.01	57.1509								1977.01	48.5186								1977.01	66.4941								1977.01	53.2557
1977.92	51.1495								1977.92	45.8414								1977.92	68.4801								1977.92	66.59
1978.83	61.1482								1978.83	47.8309								1978.83	67.1329								1978.83	67.2576
1979.73	49.1468								1979.73	47.1536								1979.73	78.4523								1979.73	54.5919
1980.64	45.8121								1980.64	51.1431								1980.64	79.7717								1980.64	67.2595
1981.55	58.4774								1981.55	49.1326								1981.55	67.7578								1981.55	56.5938
1982.45	35.8094								1982.45	43.122								1982.45	74.4106								1982.45	67.2614
1983.36	44.4747								1983.36	53.7782								1983.36	77.0633								1983.36	70.5957
1984.27	47.14								1984.27	50.4343								1984.27	75.7161								1984.27	51.93
1985.18	56.4719								1985.18	49.0904								1985.18	79.7021								1985.18	59.2643
1986.08	50.4706								1986.08	51.0799								1986.08	77.6882								1986.08	73.2652
1986.99	47.1359								1986.99	47.0693								1986.99	73.0076								1986.99	55.2662
1987.9	47.1345								1987.9	52.3921								1987.9	76.3271								1987.9	61.2671
1988.8	53.1331								1988.8	44.3816								1988.8	72.9798								1988.8	51.9348
1989.71	46.4651								1989.71	53.0377								1989.71	82.2992								1989.71	57.9357
1990.61	55.797								1990.61	42.3605								1990.61	64.2853								1990.61	59.9367
1991.52	40.4623								1991.52	55.6833								1991.52	74.9381								1991.52	77.271
1992.43	57.7943								1992.43	47.6728								1992.43	78.2575								1992.43	61.2719
1993.33	56.4596								1993.33	49.6622								1993.33	80.9102								1993.33	57.9395
1994.24	45.7916								1994.24	42.3184								1994.24	80.2296								1994.24	51.2738
1995.15	53.1235								1995.15	46.9745								1995.15	62.2157								1995.15	59.2748
1996.05	55.1222								1996.05	50.2973								1996.05	58.8685								1996.05	63.2757
1996.96	47.1208								1996.96	54.9534								1996.96	70.8546								1996.96	67.9433
1997.86	47.7861								1997.86	47.6095								1997.86	72.174								1997.86	63.9443
1998.77	43.7847								1998.77	49.599								1998.77	64.1601								1998.77	55.2786
1999.67	55.7834								1999.67	54.2551								1999.67	76.1462								1999.67	55.9462
2000.58	59.1153								2000.58	46.9112								2000.58	73.4656								2000.58	55.2805
2001.48	49.114								2001.48	50.9007								2001.48	73.4517								2001.48	60.6148
2002.39	53.1126								2002.39	46.8902								2002.39	66.7711								2002.39	54.6157
2003.29	49.1112								2003.29	58.213								2003.29	77.4238								2003.29	57.2834
2004.2	59.1099								2004.2	35.5358								2004.2	75.4099								2004.2	63.2843
2005.1	51.1085								2005.1	52.8586								2005.1	65.396								2005.1	57.9519
2006.01	50.4405								2006.01	43.5147								2006.01	85.3821								2006.01	57.2862
2006.91	57.7724								2006.91	49.5041								2006.91	73.3682								2006.91	53.2872
2007.82	45.771								2007.82	52.1603								2007.82	68.0209								2007.82	52.6215
2008.72	52.4363								2008.72	46.8164								2008.72	79.3403								2008.72	59.2891
2009.63	52.435								2009.63	44.8059								2009.63	73.3264								2009.63	57.9567
2010.53	53.1003								2010.53	49.462								2010.53	69.9792								2010.53	64.6243
2011.43	57.7656								2011.43	48.7848								2011.43	67.2986								2011.43	53.9586
2012.34	43.7642								2012.34	46.7742								2012.34	73.2847								2012.34	57.9596
2013.24	45.7628								2013.24	48.097								2013.24	71.9374								2013.24	59.9605
2014.14	47.7615								2014.14	48.7532								2014.14	59.2568								2014.14	55.9615
2015.05	47.0934								2015.05	44.7426								2015.05	72.5762								2015.05	63.2958
2015.95	50.4254								2015.95	53.3988								2015.95	69.8957								2015.95	71.2967
2016.85	44.424								2016.85	44.7215								2016.85	66.5484								2016.85	55.2977
2017.76	53.0893								2017.76	44.711								2017.76	71.2012								2017.76	54.632
2018.66	42.4213								2018.66	42.0338								2018.66	66.5206								2018.66	50.6329
2019.56	47.0866								2019.56	49.3566								2019.56	61.84								2019.56	57.3005
2020.47	51.0852								2020.47	62.0127								2020.47	70.4927								2020.47	60.6348
2021.37	42.4172								2021.37	51.3355								2021.37	68.4788								2021.37	65.3024
2022.27	63.7491								2022.27	56.6583								2022.27	67.1316								2022.27	59.3034
2023.18	58.4144								2023.18	44.6478								2023.18	81.1176								2023.18	49.3043
2024.08	53.0797								2024.08	46.6372								2024.08	71.1037								2024.08	58.6386
2024.98	49.745								2024.98	55.2934								2024.98	85.7565								2024.98	46.6396
2025.88	55.7437								2025.88	37.2828								2025.88	63.0759								2025.88	51.3072
2026.79	52.409								2026.79	51.2723								2026.79	68.3953								2026.79	51.3082
2027.69	56.4076								2027.69	40.5951								2027.69	78.3814								2027.69	65.3091
2028.59	49.7396								2028.59	48.5845								2028.59	72.3675								2028.59	53.3101
2029.49	39.7382								2029.49	55.9073								2029.49	59.0202								2029.49	57.9777
2030.39	53.7368								2030.39	54.5635								2030.39	87.0063								2030.39	59.9786
2031.3	57.0688								2031.3	35.8863								2031.3	73.6591								2031.3	66.6462
2032.2	62.4008								2032.2	42.5424								2032.2	79.6452								2032.2	68.6472
2033.1	44.3994								2033.1	48.5318								2033.1	71.6312								2033.1	63.3148
2034	60.398								2034	50.5213								2034	74.284								2034	63.9824
2034.9	58.3967								2034.9	51.1774								2034.9	80.2701								2034.9	53.9834
2035.8	47.7286								2035.8	55.8336								2035.8	80.2562								2035.8	64.651
2036.71	43.7272								2036.71	39.1564								2036.71	64.2422								2036.71	76.652
2037.61	57.0592								2037.61	41.1458								2037.61	76.895								2037.61	61.3196
2038.51	48.3912								2038.51	43.1353								2038.51	67.5477								2038.51	67.9872
2039.41	50.3898								2039.41	55.7914								2039.41	77.5338								2039.41	55.3215
2040.31	52.3884								2040.31	45.7809								2040.31	76.8532								2040.31	55.9891
2041.21	45.7204								2041.21	40.437								2041.21	60.1727								2041.21	65.9901
2042.11	51.719								2042.11	40.4264								2042.11	77.4921								2042.11	69.991
2043.01	57.7177								2043.01	41.7492								2043.01	60.8115								2043.01	69.3253
2043.91	59.7163								2043.91	48.4054								2043.91	62.7976								2043.91	53.9929
2044.81	46.3816								2044.81	49.7282								2044.81	76.7837								2044.81	55.3272
2045.71	46.3802								2045.71	55.7176								2045.71	80.1031								2045.71	55.3282
2046.61	49.7122								2046.61	44.3738								2046.61	64.7558								2046.61	54.6625
2047.51	42.3775								2047.51	46.3632								2047.51	71.4086								2047.51	52.6634
2048.41	50.3761								2048.41	48.3527								2048.41	67.3947								2048.41	56.6644
2049.31	48.3748								2049.31	45.6755								2049.31	72.0474								2049.31	58.6653
2050.21	53.7067								2050.21	53.6649								2050.21	65.3668								2050.21	57.9996
2051.11	47.7054								2051.11	41.6544								2051.11	69.3529								2051.11	53.3339
2052.01	45.704								2052.01	45.6439								2052.01	64.0057								2052.01	68.6682
2052.91	42.3693								2052.91	49.6333								2052.91	73.3251								2052.91	58.6691
2053.81	55.0346								2053.81	48.2894								2053.81	80.6445								2053.81	56.6701
2054.71	39.0332								2054.71	47.6122								2054.71	71.9639								2054.71	66.671
2055.6	43.0318								2055.6	42.2684								2055.6	79.95								2055.6	51.3387
2056.5	47.0305								2056.5	50.2578								2056.5	75.2694								2056.5	60.0063
2057.4	47.6958								2057.4	50.2473								2057.4	73.2555								2057.4	66.6739
2058.3	48.3611								2058.3	49.5701								2058.3	81.9082								2058.3	62.0082
2059.2	36.3597								2059.2	47.5595								2059.2	69.2277								2059.2	63.3425
2060.1	52.3583								2060.1	46.2157								2060.1	63.8804								2060.1	64.6768
2061	55.0236								2061	59.5385								2061	60.5332								2061	56.0111
2061.9	49.6889								2061.9	47.5279								2061.9	55.8526								2061.9	55.3453
2062.79	43.0209								2062.79	41.5174								2062.79	79.172								2062.79	65.3463
2063.69	53.0195								2063.69	46.1735								2063.69	68.4914								2063.69	61.3472
[truncated: 2,450 more rows]
