# Supplementary material for: Facilitating two-electron oxygen reduction with pyrrolic nitrogen sites for electrochemical hydrogen peroxide production
Source: Nat Commun. 2023 Jul 22;14:4430. doi: 10.1038/s41467-023-40118-y (PMC10363113; doi:10.1038/s41467-023-40118-y)
Supplement: Supplementary file 3 — Source Data [file 41467_2023_40118_MOESM3_ESM.zip › Source Data/Figure2.xlsx]

## Sheet: Figure2c
P-NMG-5 XPS N1s
x	raw	g	pn	pl	back	pipei
408	4777.8	4859.07	4820	4832.7	4820	4871.77
407.9	4871.7	4860.79	4819.83	4833.08	4819.83	4874.03
407.8	4895.8	4862.59	4819.66	4833.47	4819.66	4876.41
407.7	4861.4	4864.5	4819.48	4833.89	4819.48	4878.91
407.6	4843	4866.46	4819.25	4834.27	4819.25	4881.48
407.5	4877.1	4868.52	4819	4834.67	4819	4884.18
407.4	4876.9	4870.7	4818.77	4835.11	4818.77	4887.04
407.3	4884.7	4872.98	4818.51	4835.55	4818.51	4890.02
407.2	4900.1	4875.33	4818.18	4835.95	4818.18	4893.1
407.1	4946.7	4877.81	4817.85	4836.38	4817.85	4896.34
407	4888.7	4880.41	4817.49	4836.82	4817.49	4899.74
406.9	4907.8	4883.13	4817.1	4837.26	4817.1	4903.29
406.8	4940.5	4886.02	4816.71	4837.73	4816.71	4907.04
406.7	4896.7	4889.13	4816.37	4838.29	4816.37	4911.05
406.6	4857.1	4892.39	4816.01	4838.87	4816.01	4915.25
406.5	4921.1	4895.83	4815.63	4839.47	4815.63	4919.67
406.4	4943.6	4899.49	4815.27	4840.13	4815.27	4924.35
406.3	4905.7	4903.32	4814.86	4840.78	4814.86	4929.25
406.2	4968	4907.28	4814.35	4841.39	4814.35	4934.32
406.1	5008.7	4911.43	4813.79	4841.98	4813.79	4939.63
406	5016.9	4915.8	4813.19	4842.6	4813.19	4945.21
405.9	4984	4920.42	4812.58	4843.25	4812.58	4951.09
405.8	4936.1	4925.34	4811.96	4843.95	4811.96	4957.32
405.7	4966.8	4930.59	4811.38	4844.74	4811.38	4963.95
405.6	4953.1	4936.2	4810.83	4845.61	4810.83	4970.99
405.5	4961.4	4942.16	4810.27	4846.55	4810.27	4978.44
405.4	4992	4948.43	4809.66	4847.49	4809.66	4986.27
405.3	5017.8	4955.06	4809	4848.46	4809	4994.53
405.2	5035.5	4962.04	4808.26	4849.42	4808.26	5003.2
405.1	5082	4969.38	4807.43	4850.36	4807.43	5012.31
405	5105.6	4977.16	4806.55	4851.32	4806.55	5021.94
404.9	5066	4985.46	4805.66	4852.36	4805.66	5032.16
404.8	5027	4994.35	4804.8	4853.51	4804.8	5043.07
404.7	4991.4	5003.88	4803.96	4854.77	4803.96	5054.7
404.6	5032.5	5014.05	4803.1	4856.1	4803.1	5067.05
404.5	5144.6	5024.89	4802.2	4857.5	4802.2	5080.19
404.4	5115.1	5036.45	4801.25	4858.95	4801.25	5094.15
404.3	5109.1	5048.76	4800.21	4860.41	4800.21	5108.96
404.2	5131.6	5061.89	4799.07	4861.89	4799.07	5124.71
404.1	5182.5	5075.92	4797.83	4863.4	4797.83	5141.48
404	5302.1	5090.91	4796.47	4864.91	4796.47	5159.35
403.9	5307.2	5107.02	4795.03	4866.48	4795.03	5178.47
403.8	5236.4	5124.42	4793.56	4868.16	4793.56	5199.02
403.7	5171	5143.25	4792.07	4869.99	4792.07	5221.17
403.6	5198.5	5163.72	4790.62	4872.02	4790.62	5245.12
403.5	5239	5185.95	4789.15	4874.21	4789.15	5271.01
403.4	5321.5	5210.08	4787.6	4876.51	4787.6	5299
403.3	5374.7	5236.28	4785.91	4878.89	4785.91	5329.26
403.2	5376.3	5264.8	4784.07	4881.35	4784.07	5362.08
403.1	5436	5295.95	4782.08	4883.9	4782.08	5397.77
403	5467.2	5330.08	4779.95	4886.58	4779.95	5436.72
402.9	5549.5	5367.65	4777.71	4889.45	4777.71	5479.38
402.8	5528.7	5409.13	4775.4	4892.57	4775.4	5526.29
402.7	5492.4	5455.04	4772.99	4895.94	4772.99	5577.99
402.6	5584.3	5506	4770.46	4899.58	4770.46	5635.12
402.5	5647	5562.74	4767.86	4903.59	4767.86	5698.47
402.4	5644.1	5626.01	4765.13	4907.94	4765.13	5768.82
402.3	5737	5696.56	4762.13	4912.55	4762.13	5846.98
402.2	5918.3	5775.34	4758.85	4917.47	4758.85	5933.95
402.1	6019.3	5863.31	4755.25	4922.72	4755.25	6030.78
402	6151.1	5961.37	4751.26	4928.32	4751.26	6138.43
401.9	6251.1	6070.36	4746.92	4934.38	4746.92	6257.82
401.8	6298.2	6190.69	4742.2	4940.99	4742.2	6389.47
401.7	6503.6	6321.96	4736.97	4948.1	4736.97	6533.1
401.6	6839.7	6462.82	4731.26	4955.9	4731.26	6687.46
401.5	6896.2	6610.12	4725.05	4964.51	4725.05	6849.57
401.4	7032.9	6758.34	4718.22	4973.97	4718.22	7014.08
401.3	7279.5	6899.49	4710.86	4984.56	4710.85	7173.2
401.2	7342.7	7023.19	4703.09	4996.66	4703.09	7316.76
401.1	7453.2	7117.67	4694.94	5010.55	4694.94	7433.28
401	7477.8	7172.28	4686.53	5026.63	4686.52	7512.4
400.9	7440.4	7180.08	4677.96	5045.39	4677.94	7547.54
400.8	7496.2	7132.07	4669.36	5067.35	4669.32	7530.15
400.7	7378	7029.34	4660.82	5093.09	4660.73	7461.79
400.6	7359.8	6883.67	4652.41	5123.2	4652.2	7354.88
400.5	7334.9	6710.07	4644.31	5158.45	4643.86	7225.1
400.4	7093.4	6523.14	4636.75	5199.7	4635.82	7087.96
400.3	6977	6334.81	4629.95	5247.75	4628.07	6956.36
400.2	6862.3	6153.53	4624.34	5303.46	4620.66	6840.02
400.1	6789	5984.5	4620.6	5367.65	4613.61	6745.52
400	6696.5	5830.16	4619.69	5440.75	4606.85	6676.91
399.9	6607.4	5691.2	4623.14	5522.7	4600.3	6636.45
399.8	6602.2	5567.14	4633.24	5612.44	4593.89	6625.04
399.7	6597.4	5456.94	4653.21	5707.27	4587.58	6642.26
399.6	6596.9	5359.1	4687.18	5802.09	4581.2	6685.97
399.5	6787.3	5272.14	4740.35	5889.11	4574.63	6752.34
399.4	6885.5	5194.67	4818.74	5958.5	4567.83	6836.25
399.3	6949.7	5125.34	4928.55	6000.24	4560.69	6932.75
399.2	7105.6	5063.02	5075.4	6007.5	4553.19	7039.54
399.1	7157.1	5006.82	5263.22	5968.45	4545.41	7147.68
399	7201.2	4955.91	5492.76	5881.45	4537.38	7255.36
398.9	7260.2	4909.47	5760.25	5759.89	4529.01	7371.59
398.8	7466	4866.8	6056.66	5619.69	4520.23	7502.69
398.7	7734.6	4827.32	6367.46	5474.77	4510.99	7647.56
398.6	7848.6	4790.45	6673.21	5334.84	4501.2	7796.11
398.5	8075.8	4755.84	6951.47	5205.55	4490.88	7931.1
398.4	8060.6	4723.35	7179.36	5089.46	4480.24	8031.69
398.3	7931.7	4692.86	7336.31	4987.06	4469.46	8077.31
398.2	7929.6	4664.2	7407.06	4897.6	4458.62	8051.61
398.1	7883.1	4637.34	7384.07	4819.91	4447.91	7945.5
398	7832.5	4612.25	7268.68	4752.65	4437.48	7758.62
397.9	7553.2	4588.9	7070.88	4694.51	4427.47	7499.35
397.8	7201.4	4567.34	6807.87	4644.37	4418.07	7183.44
397.7	6888.6	4547.68	6501.51	4601.32	4409.51	6831.48
397.6	6472.5	4530.01	6175.23	4564.59	4402.01	6465.81
397.5	6085.9	4514.28	5850.95	4533.4	4395.6	6107.43
397.4	5755.3	4500.37	5546.81	4507.01	4390.24	5773.71
397.3	5457.4	4488.17	5275.89	4484.81	4385.9	5477.06
397.2	5208.6	4477.43	5045.52	4466.12	4382.4	5224.28
397.1	5099.1	4468.02	4858.09	4450.48	4379.67	5017.26
397	4816.7	4459.81	4711.83	4437.45	4377.61	4853.87
396.9	4648.4	4452.58	4602.14	4426.58	4376.07	4729.16
396.8	4613.1	4446.18	4523	4417.51	4374.93	4636.83
396.7	4545	4440.52	4468.05	4409.99	4374.15	4570.26
396.6	4523.6	4435.39	4431.2	4403.66	4373.54	4523.18
396.5	4528.1	4430.62	4407.25	4398.23	4372.96	4490.18
396.4	4595.5	4426.2	4392.17	4393.59	4372.43	4467.11
396.3	4524.6	4422.12	4382.96	4389.64	4371.96	4450.8
396.2	4458.9	4418.34	4377.48	4386.29	4371.54	4439.03
396.1	4428	4414.87	4374.31	4383.48	4371.2	4430.25
396	4395.9	4411.78	4372.59	4381.21	4371.02	4423.54
395.9	4350.3	4408.98	4371.71	4379.38	4370.94	4418.2
395.8	4355.3	4406.4	4371.24	4377.85	4370.87	4413.74
395.7	4424.9	4403.97	4370.97	4376.55	4370.8	4409.89
395.6	4441.9	4401.69	4370.8	4375.45	4370.72	4406.49
395.5	4409.3	4399.53	4370.64	4374.48	4370.61	4403.43
395.4	4410.3	4397.46	4370.47	4373.63	4370.46	4400.64
395.3	4410.4	4395.55	4370.34	4372.92	4370.33	4398.14
395.2	4384.2	4393.82	4370.27	4372.37	4370.27	4395.92
395.1	4338.3	4392.21	4370.22	4371.93	4370.22	4393.91
395	4342.6	4390.73	4370.2	4371.58	4370.2	4392.11

## Sheet: Figure2d
P-NMG-10 XPS N1s
x	raw	g	pn	pl	back	pipei
408	3366.1	3393.91	3366.45	3376.52	3366.45	3403.99
407.9	3348.27	3391.84	3362.96	3373.58	3362.96	3402.46
407.8	3375.08	3393.27	3362.91	3374.1	3362.91	3404.46
407.7	3362.41	3394.76	3362.84	3374.63	3362.84	3406.55
407.6	3382.31	3396.31	3362.76	3375.18	3362.76	3408.74
407.5	3384.66	3397.95	3362.67	3375.77	3362.67	3411.05
407.4	3352.09	3399.66	3362.56	3376.36	3362.56	3413.46
407.3	3412.73	3401.4	3362.4	3376.95	3362.4	3415.95
407.2	3444.82	3403.21	3362.2	3377.52	3362.2	3418.53
407.1	3453.2	3405.09	3361.98	3378.13	3361.98	3421.24
407	3412.06	3407.04	3361.71	3378.73	3361.71	3424.06
406.9	3420.64	3409.12	3361.47	3379.4	3361.47	3427.05
406.8	3384.19	3411.36	3361.25	3380.15	3361.25	3430.25
406.7	3389.75	3413.73	3361.05	3380.97	3361.05	3433.64
406.6	3421.17	3416.25	3360.86	3381.85	3360.86	3437.23
406.5	3397.92	3418.9	3360.67	3382.78	3360.67	3441.01
406.4	3429.75	3421.64	3360.42	3383.72	3360.42	3444.94
406.3	3465.66	3424.49	3360.13	3384.68	3360.13	3449.05
406.2	3466.6	3427.47	3359.79	3385.67	3359.79	3453.34
406.1	3479.93	3430.56	3359.41	3386.68	3359.41	3457.83
406	3478.79	3433.81	3359	3387.73	3359	3462.54
405.9	3478.19	3437.22	3358.57	3388.84	3358.57	3467.5
405.8	3485.96	3440.81	3358.11	3390.02	3358.11	3472.71
405.7	3511.76	3444.59	3357.65	3391.27	3357.65	3478.21
405.6	3489.25	3448.57	3357.16	3392.58	3357.16	3484
405.5	3517.59	3452.75	3356.65	3393.98	3356.65	3490.09
405.4	3509.41	3457.14	3356.1	3395.44	3356.1	3496.48
405.3	3546.93	3461.77	3355.53	3396.99	3355.53	3503.23
405.2	3531.26	3466.66	3354.96	3398.65	3354.96	3510.34
405.1	3495.41	3471.83	3354.4	3400.43	3354.4	3517.87
405	3508.34	3477.27	3353.8	3402.31	3353.8	3525.78
404.9	3552.29	3482.98	3353.17	3404.29	3353.17	3534.1
404.8	3609.85	3488.96	3352.48	3406.34	3352.48	3542.83
404.7	3622.51	3495.17	3351.68	3408.44	3351.68	3551.94
404.6	3667.47	3501.63	3350.76	3410.58	3350.76	3561.45
404.5	3692.46	3508.42	3349.8	3412.84	3349.8	3571.46
404.4	3619.43	3515.62	3348.85	3415.27	3348.85	3582.04
404.3	3604.62	3523.23	3347.89	3417.89	3347.89	3593.23
404.2	3609.72	3531.32	3346.97	3420.73	3346.97	3605.08
404.1	3614.34	3539.89	3346.06	3423.78	3346.06	3617.62
404	3664.59	3548.94	3345.13	3427.04	3345.13	3630.85
403.9	3639.13	3558.49	3344.18	3430.49	3344.18	3644.8
403.8	3634.91	3568.54	3343.17	3434.12	3343.17	3659.49
403.7	3710.49	3579.13	3342.1	3437.94	3342.1	3674.97
403.6	3708.14	3590.34	3340.99	3441.99	3340.99	3691.34
403.5	3716.05	3602.25	3339.85	3446.28	3339.85	3708.67
403.4	3688.24	3614.95	3338.69	3450.84	3338.69	3727.1
403.3	3669.08	3628.62	3337.54	3455.72	3337.54	3746.8
403.2	3683.62	3643.4	3336.37	3460.91	3336.37	3767.94
403.1	3727.5	3659.5	3335.15	3466.38	3335.15	3790.74
403	3801.07	3677.19	3333.82	3472.12	3333.82	3815.49
402.9	3851.12	3696.87	3332.35	3478.09	3332.35	3842.61
402.8	3900.9	3719.1	3330.72	3484.31	3330.72	3872.69
402.7	3933.07	3744.63	3328.97	3490.84	3328.97	3906.51
402.6	3926.57	3774.39	3327.1	3497.71	3327.1	3945
402.5	3982.38	3809.43	3325.1	3504.94	3325.1	3989.27
402.4	4061.24	3850.98	3322.97	3512.59	3322.97	4040.6
402.3	4092.66	3900.35	3320.71	3520.69	3320.71	4100.33
402.2	4141.04	3958.79	3318.26	3529.25	3318.26	4169.78
402.1	4237.05	4027.37	3315.59	3538.33	3315.59	4250.12
402	4324.42	4106.75	3312.66	3548.01	3312.65	4342.1
401.9	4481.41	4196.85	3309.42	3558.39	3309.42	4445.83
401.8	4575.28	4296.57	3305.84	3569.61	3305.83	4560.36
401.7	4700.7	4403.47	3301.89	3581.93	3301.88	4683.51
401.6	4815.75	4513.52	3297.56	3595.62	3297.56	4811.59
401.5	4927.44	4621.21	3292.86	3611.1	3292.85	4939.46
401.4	5087.1	4719.83	3287.79	3628.84	3287.78	5060.9
401.3	5154.44	4802.33	3282.38	3649.43	3282.36	5169.42
401.2	5239.26	4862.47	3276.66	3673.52	3276.63	5259.4
401.1	5311.49	4896.19	3270.68	3701.86	3270.63	5327.46
401	5331.73	4902.68	3264.51	3735.19	3264.44	5373.51
400.9	5387.74	4868.37	3258.18	3774.21	3258.06	5384.64
400.8	5422.31	4782.25	3251.83	3819.6	3251.64	5350.41
400.7	5295.81	4653.4	3245.59	3871.86	3245.27	5280.31
400.6	5185.59	4494.58	3239.56	3931.17	3239.02	5187.25
400.5	5094.47	4319.88	3233.92	3997.42	3233.04	5085.16
400.4	4939.63	4142.37	3228.85	4070.03	3227.36	4986.52
400.3	4879.2	3972.52	3224.45	4147.8	3221.97	4900.84
400.2	4814	3817.62	3220.89	4229.08	3216.78	4834.03
400.1	4814.47	3681.9	3218.53	4311.75	3211.78	4788.61
400	4767.04	3566.85	3217.84	4393.32	3206.89	4764.23
399.9	4739.83	3472.04	3219.56	4471.07	3202.03	4758.61
399.8	4802.81	3395.72	3224.79	4542.28	3197.15	4768.49
399.7	4824.99	3335.51	3235.1	4604.45	3192.24	4790.59
399.6	4851.86	3288.74	3252.62	4655.48	3187.26	4822.32
399.5	4841.81	3252.74	3280.03	4693.92	3182.17	4862.36
399.4	4910.49	3225.18	3320.75	4719.16	3176.97	4911.15
399.3	4947.81	3204	3378.73	4731.5	3171.64	4970.94
399.2	5023.52	3187.49	3458.29	4732.16	3166.15	5045.64
399.1	5085.29	3174.22	3563.54	4716.27	3160.39	5133.24
399	5259.97	3163.14	3697.76	4674.74	3154.33	5226.97
398.9	5380.9	3153.49	3862.19	4609.22	3147.98	5328.93
398.8	5400.2	3144.7	4054.36	4522.51	3141.31	5438.94
398.7	5512.03	3136.3	4266.45	4418.26	3134.25	5552.51
398.6	5709.61	3128.07	4484.22	4300.82	3126.85	5659.41
398.5	5772.6	3119.91	4687	4174.85	3119.2	5743.36
398.4	5761.88	3111.71	4850.49	4044.9	3111.3	5784.5
398.3	5773.87	3103.51	4953.92	3915.32	3103.28	5766.19
398.2	5682.41	3095.44	4991.66	3789.96	3095.31	5686.44
398.1	5585.33	3087.64	4985.18	3672	3087.57	5569.69
398	5358.73	3080.23	4919.08	3563.78	3080.19	5402.71
397.9	5127.71	3073.32	4786.64	3466.85	3073.3	5180.21
397.8	4939.83	3067	4604.11	3381.98	3066.99	4919.1
397.7	4710.82	3061.38	4391.87	3309.32	3061.37	4639.83
397.6	4408.84	3056.51	4170.19	3248.47	3056.51	4362.15
397.5	4092.53	3052.42	3955.97	3198.58	3052.42	4102.13
397.4	3846.23	3049.13	3761.23	3158.58	3049.13	3870.69
397.3	3603.15	3046.57	3592.81	3127.18	3046.57	3673.42
397.2	3486.16	3044.61	3453.09	3103	3044.61	3511.49
397.1	3414.74	3043.14	3341.33	3084.74	3043.14	3382.93
397	3286.57	3042.04	3254.76	3071.19	3042.04	3283.9
396.9	3226.06	3041.2	3189.6	3061.29	3041.2	3209.69
396.8	3172.06	3040.58	3141.9	3054.2	3040.58	3155.51
396.7	3122.21	3040.15	3107.87	3049.23	3040.15	3116.94
396.6	3102.51	3039.83	3084.15	3045.78	3039.83	3090.1
396.5	3106.53	3039.59	3068	3043.42	3039.59	3071.84
396.4	3090.79	3039.42	3057.27	3041.85	3039.42	3059.7
396.3	3049.92	3039.28	3050.26	3040.8	3039.28	3051.78
396.2	3077.12	3039.18	3045.8	3040.11	3039.18	3046.73
396.1	3030.08	3039.14	3043.05	3039.7	3039.14	3043.61
396	3018.29	3039.11	3041.37	3039.45	3039.11	3041.71
395.9	3063.12	3039.07	3040.35	3039.26	3039.07	3040.55
395.8	3077.99	3039.05	3039.76	3039.16	3039.05	3039.87
395.7	3042.21	3039.02	3039.4	3039.08	3039.02	3039.47
395.6	3041.68	3038.96	3039.17	3039	3038.96	3039.2
395.5	3056.82	3038.9	3039.01	3038.92	3038.9	3039.03
395.4	3070.02	3038.86	3038.91	3038.87	3038.86	3038.92
395.3	3064.66	3038.81	3038.83	3038.81	3038.81	3038.84
395.2	3039.53	3038.73	3038.75	3038.74	3038.73	3038.75
395.1	3083.95	3038.65	3038.66	3038.65	3038.65	3038.66
395	3055.28	3038.58	3038.58	3038.58	3038.58	3038.58

## Sheet: Figure2e
P-NMG-15 XPS N1s
x	raw	g	pn	pl	back	pipei
408	4140.2	4180.45	4155.08	4162.75	4155.08	4188.12
407.9	4107.1	4181.88	4155.01	4163.13	4155	4190.01
407.8	4119.1	4183.39	4154.93	4163.53	4154.92	4192
407.7	4147.5	4184.99	4154.85	4163.96	4154.84	4194.12
407.6	4237.3	4186.62	4154.69	4164.35	4154.68	4196.29
407.5	4271.5	4188.27	4154.45	4164.68	4154.44	4198.52
407.4	4229.2	4189.97	4154.14	4164.98	4154.13	4200.82
407.3	4211.7	4191.74	4153.8	4165.27	4153.79	4203.24
407.2	4204	4193.64	4153.45	4165.61	4153.44	4205.83
407.1	4233.9	4195.74	4153.17	4166.05	4153.16	4208.65
407	4171.2	4198.06	4152.97	4166.61	4152.95	4211.74
406.9	4115.6	4200.5	4152.74	4167.2	4152.72	4215
406.8	4241.5	4203.1	4152.52	4167.83	4152.49	4218.46
406.7	4204.1	4205.82	4152.24	4168.46	4152.21	4222.09
406.6	4309.9	4208.65	4151.89	4169.08	4151.86	4225.89
406.5	4267.1	4211.64	4151.53	4169.73	4151.49	4229.91
406.4	4140.3	4214.85	4151.18	4170.46	4151.14	4234.21
406.3	4216.3	4218.2	4150.76	4171.19	4150.72	4238.72
406.2	4302.7	4221.82	4150.39	4172.02	4150.34	4243.55
406.1	4247.3	4225.68	4150.02	4172.94	4149.96	4248.71
406	4254.9	4229.74	4149.6	4173.88	4149.54	4254.14
405.9	4217.1	4234.06	4149.18	4174.89	4149.1	4259.91
405.8	4215.8	4238.68	4148.78	4176.02	4148.69	4266.08
405.7	4268.2	4243.63	4148.41	4177.26	4148.32	4272.67
405.6	4196.6	4248.89	4148.03	4178.59	4147.93	4279.66
405.5	4271	4254.4	4147.59	4179.95	4147.46	4287.01
405.4	4323.4	4260.2	4147.07	4181.35	4146.93	4294.76
405.3	4314.1	4266.31	4146.49	4182.79	4146.33	4302.94
405.2	4365.7	4272.67	4145.76	4184.21	4145.58	4311.49
405.1	4406.7	4279.42	4145.01	4185.73	4144.8	4320.56
405	4311.8	4286.62	4144.28	4187.4	4144.03	4330.23
404.9	4303.9	4294.23	4143.47	4189.14	4143.19	4340.45
404.8	4412.1	4302.3	4142.64	4190.99	4142.32	4351.29
404.7	4417.5	4310.92	4141.82	4193.02	4141.46	4362.85
404.6	4377.4	4320.05	4140.97	4195.18	4140.55	4375.1
404.5	4375.2	4329.75	4140.1	4197.5	4139.62	4388.11
404.4	4329.1	4340.1	4139.26	4200.03	4138.71	4401.97
404.3	4390.8	4351.08	4138.39	4202.73	4137.76	4416.68
404.2	4453.4	4362.72	4137.48	4205.58	4136.76	4432.27
404.1	4459.2	4375.07	4136.55	4208.64	4135.72	4448.81
404	4412.1	4388.07	4135.49	4211.8	4134.55	4466.27
403.9	4536.4	4401.83	4134.37	4215.13	4133.28	4484.76
403.8	4508.7	4416.46	4133.24	4218.71	4132	4504.41
403.7	4476.9	4431.98	4132.08	4222.53	4130.66	4525.27
403.6	4539.7	4448.42	4130.84	4226.54	4129.21	4547.37
403.5	4555.6	4465.87	4129.56	4230.8	4127.69	4570.85
403.4	4643.6	4484.42	4128.2	4235.31	4126.06	4595.8
403.3	4655.2	4504.18	4126.78	4240.07	4124.33	4622.37
403.2	4625.9	4525.41	4125.35	4245.17	4122.55	4650.83
403.1	4600.3	4548.31	4123.87	4250.57	4120.66	4681.43
403	4703.7	4573.31	4122.38	4256.34	4118.71	4714.62
402.9	4725.9	4600.93	4120.87	4262.47	4116.66	4750.95
402.8	4784.6	4631.94	4119.34	4269	4114.52	4791.24
402.7	4764	4667.29	4117.71	4275.85	4112.19	4836.48
402.6	4854.6	4708.41	4116.07	4283.14	4109.75	4888.13
402.5	4864.9	4756.9	4114.4	4290.87	4107.16	4947.84
402.4	4920	4814.57	4112.7	4299.04	4104.41	5017.5
402.3	5024.3	4883.26	4110.91	4307.64	4101.42	5098.98
402.2	5097.5	4964.52	4108.96	4316.6	4098.09	5193.91
402.1	5343.1	5059.32	4106.77	4325.89	4094.32	5303.33
402	5487.2	5167.74	4104.41	4335.6	4090.16	5427.44
401.9	5488.3	5288.4	4101.93	4345.83	4085.6	5564.96
401.8	5587.8	5418.1	4099.23	4356.57	4080.53	5712.84
401.7	5823.9	5552.05	4096.45	4368.06	4075.03	5866.48
401.6	5956.5	5683.84	4093.61	4380.46	4069.08	6019.75
401.5	6123.4	5806.09	4090.65	4393.95	4062.57	6165.55
401.4	6297.2	5911.5	4087.65	4408.87	4055.49	6297.04
401.3	6384.5	5994.01	4084.75	4425.75	4047.92	6408.67
401.2	6520.2	6049.63	4082.03	4445.16	4039.85	6497.12
401.1	6647.4	6077.59	4079.72	4467.9	4031.42	6562.38
401	6633.8	6080.56	4078.09	4494.87	4022.77	6607.98
400.9	6560.6	6043.95	4077.34	4526.91	4013.99	6620.23
400.8	6561.2	5948.53	4077.76	4564.87	4005.19	6580.78
400.7	6494.7	5802.02	4079.75	4609.49	3996.61	6498.04
400.6	6282	5615.95	4083.57	4661.01	3988.28	6383.98
400.5	6235.6	5404.3	4089.56	4719.24	3980.26	6252.58
400.4	6049.7	5181.69	4098.16	4783.38	3972.65	6117.93
400.3	5934.3	4961.63	4109.88	4851.9	3965.48	5992.46
400.2	5811.5	4755.08	4125.23	4922.41	3958.6	5885.53
400.1	5808.9	4570.04	4145.18	4992.08	3952.04	5803.22
400	5741.2	4411.03	4170.91	5057.62	3945.69	5748.18
399.9	5709.8	4279.47	4204.16	5115.72	3939.45	5720.46
399.8	5746.7	4174.28	4247.27	5163.43	3933.16	5718.65
399.7	5845	4092.8	4303.53	5198.81	3926.88	5741.38
399.6	5780.2	4031.34	4376.86	5221.08	3920.55	5788.19
399.5	5782.4	3985.83	4471.67	5230.82	3914.03	5860.26
399.4	5960.1	3952.41	4592.58	5230.22	3907.26	5960.7
399.3	6080.7	3927.79	4743.63	5217.88	3900.23	6088.84
399.2	6191.5	3909.19	4927.11	5176.16	3892.87	6226.72
399.1	6252	3894.46	5142.43	5105.3	3885.08	6372.03
399	6360.8	3882.16	5385.1	5009.68	3876.93	6523.08
398.9	6472.2	3871.17	5645.74	4894.98	3868.34	6675.21
398.8	6681.9	3860.86	5910.37	4767.79	3859.37	6820.28
398.7	6718	3850.63	6161.3	4634.65	3849.87	6946.83
398.6	6987.6	3840.2	6379.85	4501.71	3839.82	7042.11
398.5	7132.9	3829.55	6549.88	4374.39	3829.37	7095.09
398.4	7023.8	3818.69	6661.58	4256.76	3818.61	7099.82
398.3	7085.9	3807.71	6715.2	4151.57	3807.68	7059.14
398.2	6917.1	3796.87	6723.6	4060.38	3796.86	6987.14
398.1	6772.4	3786.34	6685.55	3983.48	3786.33	6882.7
398	6652.3	3776.2	6556.26	3920.19	3776.2	6700.26
397.9	6405	3766.67	6345.12	3869.35	3766.67	6447.8
397.8	6138.7	3757.92	6070.99	3829.41	3757.92	6142.48
397.7	5734.4	3750.07	5757.07	3798.66	3750.07	5805.66
397.6	5409.1	3743.25	5427.61	3775.49	3743.25	5459.85
397.5	5099.9	3737.45	5104.71	3758.34	3737.45	5125.6
397.4	4864.1	3732.73	4806.23	3745.95	3732.73	4819.44
397.3	4516.8	3728.94	4544.16	3737.1	3728.94	4552.32
397.2	4360.3	3725.97	4324.78	3730.89	3725.97	4329.7
397.1	4170.6	3723.71	4149.14	3726.6	3723.71	4152.04
397	4049.5	3722.05	4014.41	3723.72	3722.05	4016.08
396.9	3953.5	3720.84	3915.17	3721.78	3720.84	3916.11
396.8	3856.1	3719.99	3844.93	3720.5	3719.99	3845.44
396.7	3827.6	3719.39	3797.08	3719.66	3719.39	3797.35
396.6	3804.5	3718.95	3765.69	3719.1	3718.95	3765.83
396.5	3792.7	3718.62	3745.81	3718.69	3718.62	3745.88
396.4	3807.2	3718.32	3733.62	3718.36	3718.32	3733.66
396.3	3795.7	3718.08	3726.41	3718.1	3718.08	3726.43
396.2	3751.3	3717.91	3722.29	3717.92	3717.91	3722.3
396.1	3696	3717.82	3720.05	3717.82	3717.82	3720.06
396	3666.7	3717.78	3718.88	3717.79	3717.78	3718.89
395.9	3732.8	3717.76	3718.28	3717.76	3717.76	3718.29
395.8	3777.9	3722.99	3723.23	3722.99	3722.99	3723.23
395.7	3715.4	3728.22	3728.33	3728.22	3728.22	3728.33
395.6	3737.4	3733.45	3733.5	3733.45	3733.45	3733.5
395.5	3809.5	3738.68	3738.7	3738.68	3738.68	3738.7
395.4	3700	3744.16	3744.17	3744.16	3744.16	3744.17
395.3	3731.1	3749.65	3749.65	3749.65	3749.65	3749.65
395.2	3777.3	3755.13	3755.13	3755.13	3755.13	3755.13
395.1	3848.3	3760.62	3760.62	3760.62	3760.62	3760.62
395	3735.2	3766.1	3766.1	3766.1	3766.1	3766.1

## Sheet: Figure2f
The relative contents of nitrogen species
	Graphitic	Pyrrolic	Pyridinic
P-NMG-5	48.1	23.3	28.6
P-NMG-10	26.71	50.27	23.02
P-NMG-15	36.1	26.4	37.5

## Sheet: Figure2g
N K-edge XANES
	P-NMG-5	P-NMG-10	P-NMG-15
390	-0.01665	0.15609	0.02324
390.05	-0.01306	0.13728	0.02947
390.1	-0.00963	0.12048	0.03473
390.15	-0.00638	0.10569	0.03901
390.2	-0.00329	0.09291	0.04233
390.25	-0.00037928	0.08214	0.04467
390.3	0.00232	0.07338	0.04604
390.35	0.00526	0.06662	0.04644
390.4	0.00758	0.0642	0.04647
390.45	0.01009	0.063	0.0453
390.5	0.01223	0.06309	0.04241
390.55	0.01197	0.06423	0.03792
390.6	0.01173	0.06508	0.03202
390.65	0.00993	0.06615	0.02456
390.7	0.00801	0.06728	0.01681
390.75	0.00657	0.0661	0.00895
390.8	0.00322	0.0668	0.00202
390.85	0.00191	0.06688	-0.00298
390.9	0.000724511	0.06327	-0.00529
390.95	-0.000574331	0.06013	-0.00455
391	-1.01227e-05	0.05562	-0.000722266
391.05	-0.00208	0.04987	0.00656
391.1	-0.000518325	0.04741	0.01535
391.15	-0.000371703	0.04405	0.02458
391.2	0.00155	0.04196	0.0326
391.25	0.00512	0.04147	0.03907
391.3	0.00551	0.04118	0.04279
391.35	0.00943	0.04441	0.04301
391.4	0.01157	0.04795	0.04093
391.45	0.0142	0.0512	0.03563
391.5	0.01621	0.05634	0.02878
391.55	0.0175	0.05745	0.02104
391.6	0.01913	0.06048	0.01398
391.65	0.01982	0.05951	0.00815
391.7	0.01972	0.05961	0.00433
391.75	0.01958	0.05762	0.00329
391.8	0.01693	0.05666	0.00347
391.85	0.01518	0.05456	0.00574
391.9	0.01401	0.05076	0.00941
391.95	0.01212	0.05043	0.01473
392	0.01079	0.04697	0.02021
392.05	0.00958	0.04923	0.02606
392.1	0.00944	0.04854	0.03231
392.15	0.01036	0.0503	0.03752
392.2	0.01111	0.05131	0.04232
392.25	0.01211	0.04977	0.04559
392.3	0.01231	0.05212	0.04814
392.35	0.01265	0.04777	0.04853
392.4	0.0136	0.04744	0.04709
392.45	0.01291	0.04256	0.04378
392.5	0.01228	0.04	0.03854
392.55	0.01112	0.03624	0.03283
392.6	0.01076	0.03238	0.02654
392.65	0.00992	0.03243	0.0209
392.7	0.01008	0.02915	0.01587
392.75	0.00968	0.03314	0.01313
392.8	0.00993	0.03282	0.01226
392.85	0.01021	0.03724	0.0128
392.9	0.01153	0.03976	0.01516
392.95	0.01093	0.04196	0.01824
393	0.01005	0.04457	0.02246
393.05	0.00956	0.04246	0.0257
393.1	0.00752	0.04369	0.02811
393.15	0.00619	0.04101	0.02912
393.2	0.00464	0.0393	0.02862
393.25	0.00306	0.03679	0.0267
393.3	0.00158	0.0359	0.02333
393.35	0.000760732	0.03538	0.01937
393.4	0.00157	0.03486	0.01488
393.45	0.000734931	0.03731	0.01067
393.5	0.00189	0.03727	0.00636
393.55	0.00278	0.0399	0.00266
393.6	0.00378	0.03986	-2.84978e-05
393.65	0.00461	0.03689	-0.00183
393.7	0.00524	0.03325	-0.0023
393.75	0.00404	0.02865	-0.00263
393.8	0.00206	0.02546	-0.00269
393.85	0.000418467	0.02047	-0.00306
393.9	-0.00178	0.0148	-0.00438
393.95	-0.00503	0.01222	-0.00669
394	-0.00756	0.01095	-0.01016
394.05	-0.01037	0.01024	-0.01466
394.1	-0.01306	0.01093	-0.01963
394.15	-0.01406	0.0125	-0.02426
394.2	-0.01371	0.01307	-0.02781
394.25	-0.01271	0.01354	-0.02935
394.3	-0.0097	0.01367	-0.02856
394.35	-0.00468	0.01214	-0.02524
394.4	-0.000582387	0.01235	-0.0196
394.45	0.00385	0.01256	-0.01263
394.5	0.00791	0.01297	-0.00512
394.55	0.0108	0.01201	0.0015
394.6	0.0127	0.01158	0.00595
394.65	0.01409	0.01445	0.00737
394.7	0.01506	0.01757	0.00494
394.75	0.01451	0.02066	-0.000872502
394.8	0.0149	0.02401	-0.0086
394.85	0.01458	0.02485	-0.01731
394.9	0.01404	0.02587	-0.02594
394.95	0.01296	0.02592	-0.03318
395	0.01196	0.02797	-0.03803
395.05	0.0104	0.02758	-0.04019
395.1	0.00749	0.02709	-0.03893
395.15	0.00737	0.02553	-0.03471
395.2	0.00665	0.02215	-0.02771
395.25	0.00682	0.02049	-0.01962
395.3	0.00626	0.01852	-0.0113
395.35	0.0064	0.02121	-0.00405
395.4	0.00553	0.02289	0.00166
395.45	0.00366	0.02562	0.0064
395.5	0.00269	0.02722	0.01019
395.55	-0.000617747	0.02701	0.01286
395.6	-0.00241	0.03134	0.01416
395.65	-0.00388	0.03183	0.01468
395.7	-0.004	0.03578	0.01418
395.75	-0.00491	0.03365	0.01273
395.8	-0.00576	0.03347	0.011
395.85	-0.00549	0.02997	0.00837
395.9	-0.00683	0.02706	0.00535
395.95	-0.00642	0.02691	0.000756776
396	-0.00715	0.02442	-0.00423
396.05	-0.0076	0.02525	-0.00982
396.1	-0.00761	0.0236	-0.0144
396.15	-0.00556	0.02353	-0.01694
396.2	-0.00349	0.02378	-0.01726
396.25	-0.00219	0.02552	-0.01512
396.3	0.000618251	0.03158	-0.01102
396.35	0.00264	0.03379	-0.00445
396.4	0.00419	0.04077	0.00345
396.45	0.00412	0.04417	0.01228
396.5	0.00449	0.05129	0.02062
396.55	0.00303	0.05543	0.02736
396.6	0.00284	0.0624	0.03189
396.65	0.00351	0.06837	0.03323
396.7	0.00246	0.07119	0.03248
396.75	0.00337	0.07231	0.02909
396.8	0.00375	0.07459	0.02515
396.85	0.00619	0.07383	0.02075
396.9	0.00773	0.07691	0.01699
396.95	0.01154	0.07658	0.01409
397	0.01591	0.07956	0.01287
397.05	0.02028	0.07991	0.01451
397.1	0.02646	0.08352	0.01862
397.15	0.03246	0.08753	0.02558
397.2	0.03964	0.09216	0.03444
397.25	0.04797	0.09754	0.04558
397.3	0.05778	0.10609	0.05839
397.35	0.06949	0.11694	0.07332
397.4	0.0828	0.13119	0.09033
397.45	0.0988	0.14857	0.10887
397.5	0.11664	0.17259	0.13009
397.55	0.13729	0.19702	0.15312
397.6	0.16085	0.22941	0.17901
397.65	0.18725	0.26104	0.20703
397.7	0.21586	0.29941	0.23826
397.75	0.2474	0.33819	0.27281
397.8	0.28043	0.37896	0.31024
397.85	0.3167	0.42129	0.35036
397.9	0.35455	0.4628	0.39215
397.95	0.39445	0.5048	0.43546
398	0.43528	0.54886	0.47913
398.05	0.47678	0.59165	0.52296
398.1	0.51934	0.63591	0.56513
398.15	0.56218	0.67613	0.60515
398.2	0.60381	0.7167	0.64301
398.25	0.64422	0.75196	0.67808
398.3	0.68252	0.78515	0.71065
398.35	0.7202	0.81356	0.73985
398.4	0.75235	0.8373	0.76639
398.45	0.78316	0.8582	0.79017
398.5	0.80652	0.87173	0.81091
398.55	0.82792	0.88457	0.82898
398.6	0.84314	0.89172	0.84451
398.65	0.85543	0.89563	0.85811
398.7	0.86209	0.89667	0.86947
398.75	0.8643	0.89386	0.87883
398.8	0.86481	0.89175	0.88577
398.85	0.86105	0.88562	0.89098
398.9	0.85546	0.88159	0.89474
398.95	0.84821	0.8731	0.8968
399	0.83927	0.86639	0.89634
399.05	0.83151	0.8578	0.89269
399.1	0.82246	0.84891	0.88616
399.15	0.8155	0.84144	0.87667
399.2	0.80627	0.83035	0.86455
399.25	0.79912	0.82255	0.85139
399.3	0.79282	0.81057	0.83788
399.35	0.78688	0.79968	0.82537
399.4	0.78146	0.7892	0.81413
399.45	0.77779	0.78169	0.8054
399.5	0.77465	0.77766	0.79938
399.55	0.77378	0.77682	0.79656
399.6	0.77259	0.78136	0.79667
399.65	0.77584	0.78735	0.79864
399.7	0.77569	0.79908	0.80102
399.75	0.77892	0.80972	0.80261
399.8	0.77789	0.82204	0.80273
399.85	0.77694	0.83147	0.80014
399.9	0.77238	0.83765	0.795
399.95	0.76693	0.83924	0.78748
400	0.75911	0.83255	0.77727
400.05	0.74881	0.82205	0.76486
400.1	0.73785	0.80476	0.74997
400.15	0.72572	0.78427	0.73383
400.2	0.71111	0.76124	0.71613
400.25	0.69707	0.73741	0.69843
400.3	0.68057	0.71413	0.68129
400.35	0.66563	0.69335	0.66587
400.4	0.65025	0.67669	0.65244
400.45	0.63776	0.66277	0.64133
400.5	0.62656	0.65532	0.63332
400.55	0.6174	0.65179	0.62806
400.6	0.61257	0.65338	0.62713
400.65	0.61071	0.65641	0.63005
400.7	0.61161	0.66189	0.63689
400.75	0.61675	0.67092	0.64695
400.8	0.62289	0.6792	0.6596
400.85	0.63429	0.69112	0.67466
400.9	0.64721	0.70379	0.69092
400.95	0.66467	0.71801	0.70954
401	0.6825	0.7346	0.72974
401.05	0.70332	0.75456	0.75225
401.1	0.72623	0.77585	0.77524
401.15	0.74921	0.79952	0.79847
401.2	0.77187	0.82501	0.82115
401.25	0.79409	0.84907	0.84198
401.3	0.81331	0.87232	0.86141
401.35	0.83147	0.89099	0.87776
401.4	0.84508	0.90691	0.89092
401.45	0.85597	0.91725	0.89956
401.5	0.8615	0.92072	0.90394
401.55	0.864	0.92055	0.90365
401.6	0.86208	0.91341	0.89901
401.65	0.85607	0.90347	0.89148
401.7	0.848	0.89012	0.88095
401.75	0.83606	0.87515	0.86888
401.8	0.82264	0.85952	0.85421
401.85	0.80795	0.84514	0.83852
401.9	0.79287	0.83095	0.82157
401.95	0.77668	0.81661	0.80398
402	0.76011	0.80453	0.78697
402.05	0.7448	0.79277	0.77044
402.1	0.72873	0.78269	0.75521
402.15	0.71454	0.77194	0.74075
402.2	0.70018	0.76222	0.72824
402.25	0.68648	0.75283	0.71663
402.3	0.67343	0.74127	0.70659
402.35	0.6623	0.73235	0.69813
402.4	0.65171	0.72282	0.69081
402.45	0.64197	0.71399	0.68487
402.5	0.63308	0.70566	0.67922
402.55	0.62513	0.69763	0.67475
402.6	0.61812	0.68902	0.67093
402.65	0.6118	0.67993	0.66854
402.7	0.60612	0.6715	0.66778
402.75	0.60166	0.66428	0.66792
402.8	0.59839	0.65709	0.6685
402.85	0.59585	0.65017	0.66878
402.9	0.59259	0.64433	0.66895
402.95	0.59023	0.63821	0.66735
403	0.5868	0.63153	0.66465
403.05	0.58394	0.62747	0.66067
403.1	0.5804	0.62272	0.65524
403.15	0.57601	0.61697	0.64858
403.2	0.57261	0.61167	0.64093
403.25	0.57049	0.60829	0.63353
403.3	0.57064	0.6058	0.62658
403.35	0.57204	0.60363	0.62091
403.4	0.57448	0.60382	0.61616
403.45	0.57851	0.60721	0.61202
403.5	0.58578	0.61142	0.60881
403.55	0.59352	0.61629	0.60696
403.6	0.6024	0.62253	0.60698
403.65	0.60885	0.62824	0.60823
403.7	0.61649	0.63382	0.61172
403.75	0.62309	0.64024	0.61745
403.8	0.62859	0.64716	0.62527
403.85	0.63342	0.6532	0.6355
403.9	0.63656	0.66107	0.64815
403.95	0.64244	0.67124	0.66318
404	0.64852	0.68096	0.67922
404.05	0.65578	0.69266	0.69608
404.1	0.66367	0.70651	0.71288
404.15	0.67175	0.72105	0.72976
404.2	0.68416	0.73493	0.74722
404.25	0.6969	0.74739	0.76526
404.3	0.71154	0.76006	0.78374
404.35	0.72632	0.77193	0.80125
404.4	0.74327	0.7821	0.81838
404.45	0.76304	0.79419	0.83425
404.5	0.78385	0.80621	0.84906
404.55	0.80472	0.81791	0.86282
404.6	0.82554	0.83142	0.87514
404.65	0.8456	0.84524	0.88594
404.7	0.86655	0.86147	0.89457
404.75	0.8863	0.88026	0.90279
404.8	0.90585	0.90068	0.91097
404.85	0.9248	0.92029	0.92108
404.9	0.9463	0.94262	0.93401
404.95	0.96826	0.96514	0.95049
405	0.99081	0.9878	0.9706
405.05	1.0127	1.0113	0.9935
405.1	1.03439	1.03029	1.01999
405.15	1.05664	1.0544	1.04841
405.2	1.07714	1.0735	1.0793
405.25	1.0986	1.09484	1.1107
405.3	1.11765	1.11361	1.14152
405.35	1.13802	1.13124	1.17079
405.4	1.1588	1.15086	1.19751
405.45	1.1786	1.16748	1.22229
405.5	1.19931	1.18718	1.24424
405.55	1.22014	1.20325	1.26476
405.6	1.24179	1.22467	1.28335
405.65	1.26371	1.24301	1.30155
405.7	1.28533	1.26228	1.31949
405.75	1.30748	1.28251	1.33761
405.8	1.32751	1.3005	1.35656
405.85	1.3489	1.32521	1.3756
405.9	1.37048	1.34412	1.39612
405.95	1.39083	1.36875	1.4161
406	1.41242	1.38758	1.43659
406.05	1.43424	1.41019	1.4569
406.1	1.45581	1.43145	1.47686
406.15	1.47737	1.45258	1.4966
406.2	1.49779	1.47693	1.51575
406.25	1.51831	1.49674	1.53534
406.3	1.53668	1.52069	1.55477
406.35	1.55592	1.53874	1.57571
406.4	1.57412	1.5605	1.59726
406.45	1.59107	1.57811	1.61898
406.5	1.60936	1.59572	1.63991
406.55	1.62672	1.61282	1.65947
406.6	1.64418	1.62542	1.6779
406.65	1.66041	1.63974	1.69374
406.7	1.67554	1.64695	1.70842
406.75	1.69034	1.6596	1.72055
406.8	1.70303	1.66667	1.73071
406.85	1.71654	1.67904	1.7396
406.9	1.72838	1.68974	1.74724
406.95	1.74122	1.70125	1.75494
407	1.75225	1.71482	1.76301
407.05	1.7625	1.72663	1.77255
407.1	1.77352	1.74496	1.78284
407.15	1.78263	1.75701	1.79294
407.2	1.79122	1.77389	1.80282
407.25	1.79835	1.78563	1.81176
407.3	1.80345	1.79799	1.81997
407.35	1.80838	1.8071	1.82657
407.4	1.80993	1.81198	1.83181
407.45	1.81149	1.81928	1.83458
407.5	1.80956	1.82127	1.83538
407.55	1.80785	1.82548	1.83451
407.6	1.80598	1.82551	1.83123
407.65	1.80298	1.82548	1.82737
407.7	1.80006	1.82409	1.82296
407.75	1.7977	1.82103	1.81883
407.8	1.7943	1.82093	1.81509
407.85	1.79166	1.81493	1.81142
407.9	1.78786	1.81197	1.80907
407.95	1.78506	1.80531	1.807
408	1.78085	1.80073	1.8068
408.05	1.77752	1.7947	1.80723
408.1	1.77511	1.78905	1.80866
408.15	1.77082	1.78626	1.81015
408.2	1.76636	1.7828	1.81157
408.25	1.76171	1.78005	1.81273
408.3	1.75498	1.77983	1.81281
408.35	1.74948	1.77619	1.81284
408.4	1.74202	1.77635	1.81154
408.45	1.73649	1.77171	1.80931
408.5	1.72935	1.77096	1.80538
408.55	1.72424	1.76474	1.79959
408.6	1.72001	1.76021	1.79245
408.65	1.71431	1.75509	1.7832
408.7	1.70999	1.74718	1.77359
408.75	1.70512	1.74135	1.76253
408.8	1.69995	1.73137	1.75166
408.85	1.69569	1.72591	1.74054
408.9	1.68988	1.71686	1.73102
408.95	1.68545	1.71149	1.72349
409	1.67895	1.70646	1.71829
409.05	1.67336	1.69935	1.71568
409.1	1.66646	1.69726	1.71491
409.15	1.66088	1.69002	1.71615
409.2	1.65523	1.69011	1.718
409.25	1.65065	1.68357	1.72044
409.3	1.64754	1.68279	1.7224
409.35	1.64439	1.67782	1.72331
409.4	1.64357	1.67251	1.72298
409.45	1.64103	1.66825	1.72078
409.5	1.6401	1.66062	1.71745
409.55	1.63694	1.65902	1.71251
409.6	1.63429	1.65141	1.70776
409.65	1.63091	1.6508	1.70257
409.7	1.62661	1.645	1.69759
409.75	1.62394	1.64434	1.69271
409.8	1.61916	1.6425	1.68873
409.85	1.61628	1.64129	1.68565
409.9	1.61186	1.6436	1.68322
409.95	1.60962	1.64026	1.68198
410	1.60635	1.64345	1.68109
410.05	1.60391	1.63921	1.68108
410.1	1.60255	1.64069	1.68114
410.15	1.60125	1.63773	1.68166
410.2	1.60201	1.63799	1.68197
410.25	1.60198	1.63789	1.682
410.3	1.60361	1.63528	1.68202
410.35	1.604	1.63655	1.68127
410.4	1.60594	1.63168	1.67995
410.45	1.60684	1.63373	1.67774
410.5	1.60744	1.6288	1.67547
410.55	1.60792	1.62968	1.67224
410.6	1.60739	1.62684	1.66896
410.65	1.60873	1.625	1.66576
410.7	1.60838	1.62544	1.66287
410.75	1.61039	1.62234	1.66086
410.8	1.61032	1.62503	1.65936
410.85	1.61169	1.62205	1.65923
410.9	1.61234	1.62618	1.65961
410.95	1.6131	1.6249	1.66155
411	1.61414	1.62781	1.6642
411.05	1.61401	1.62775	1.66756
411.1	1.6157	1.62675	1.67055
411.15	1.61566	1.62805	1.67256
411.2	1.61677	1.62359	1.67321
411.25	1.61626	1.62459	1.67134
411.3	1.6158	1.61909	1.66799
411.35	1.61478	1.61851	1.66226
411.4	1.61307	1.61325	1.6551
411.45	1.61249	1.6109	1.64621
411.5	1.61002	1.60764	1.63695
411.55	1.6098	1.60302	1.62825
411.6	1.60823	1.60474	1.62083
411.65	1.60839	1.6019	1.61642
411.7	1.60703	1.60294	1.61431
411.75	1.60616	1.59974	1.61545
411.8	1.60468	1.59779	1.61807
411.85	1.60195	1.59489	1.62204
411.9	1.59975	1.58954	1.62615
411.95	1.59589	1.58628	1.62971
412	1.59386	1.5786	1.63223
412.05	1.59081	1.57384	1.63206
412.1	1.5898	1.56594	1.62963
412.15	1.5883	1.56243	1.62383
412.2	1.58735	1.55691	1.61662
412.25	1.58719	1.55456	1.60789
412.3	1.58576	1.55726	1.59941
412.35	1.58632	1.55665	1.59201
412.4	1.58507	1.55844	1.58595
412.45	1.5858	1.56058	1.58217
412.5	1.58605	1.56231	1.5797
412.55	1.58758	1.56726	1.57936
412.6	1.58741	1.56805	1.58017
412.65	1.58627	1.57219	1.58245
412.7	1.58287	1.57187	1.58461
412.75	1.57651	1.57381	1.58632
412.8	1.57073	1.57361	1.5872
412.85	1.56186	1.57292	1.58661
412.9	1.55437	1.57214	1.58568
412.95	1.5459	1.56893	1.58369
413	1.54026	1.56852	1.58193
413.05	1.53481	1.56193	1.57975
413.1	1.5303	1.5606	1.57775
413.15	1.52764	1.55723	1.57574
413.2	1.5237	1.55466	1.57359
413.25	1.52282	1.55376	1.57166
413.3	1.52211	1.54898	1.56946
413.35	1.52311	1.54901	1.56739
413.4	1.52377	1.54388	1.5642
413.45	1.52562	1.54404	1.56104
413.5	1.52813	1.53952	1.55695
413.55	1.52893	1.53768	1.55273
413.6	1.53032	1.53455	1.54854
413.65	1.52926	1.5306	1.54454
413.7	1.52873	1.52986	1.54121
413.75	1.5272	1.52577	1.53807
413.8	1.5281	1.5297	1.5358
413.85	1.52659	1.52746	1.53381
413.9	1.52679	1.5305	1.53238
413.95	1.52717	1.52963	1.53147
414	1.52753	1.53034	1.5311
414.05	1.52847	1.53087	1.53102
414.1	1.52835	1.52829	1.53078
414.15	1.52868	1.52879	1.53093
414.2	1.52753	1.5222	1.53036
414.25	1.5285	1.52085	1.53018
414.3	1.52831	1.51316	1.52973
414.35	1.52586	1.50964	1.52968
414.4	1.52443	1.50438	1.52956
414.45	1.52007	1.50008	1.52963
414.5	1.5169	1.49812	1.53
414.55	1.51167	1.49209	1.53047
414.6	1.50758	1.49236	1.53154
414.65	1.50178	1.48804	1.5331
414.7	1.4979	1.48958	1.53485
414.75	1.49441	1.48818	1.53612
414.8	1.49074	1.48926	1.53658
414.85	1.48727	1.49003	1.53577
414.9	1.48456	1.48962	1.53328
414.95	1.48213	1.49378	1.5296
415	1.47938	1.49276	1.52436
415.05	1.47749	1.49669	1.51822
415.1	1.47532	1.49649	1.5111
415.15	1.47262	1.4977	1.50411
415.2	1.47098	1.49501	1.4976
415.25	1.46868	1.4928	1.4926
415.3	1.46586	1.49128	1.48958
415.35	1.46246	1.48695	1.48856
415.4	1.45965	1.48522	1.48919
415.45	1.4561	1.48063	1.49115
415.5	1.45303	1.47849	1.4937
415.55	1.45078	1.47399	1.49649
415.6	1.44805	1.47204	1.49895
415.65	1.44666	1.47015	1.50082
415.7	1.44583	1.46632	1.50172
415.75	1.44542	1.46584	1.50178
415.8	1.44464	1.46413	1.5009
415.85	1.44402	1.46347	1.49973
415.9	1.44328	1.46273	1.49868
415.95	1.44166	1.46505	1.49806
416	1.44052	1.46656	1.49786
416.05	1.43851	1.46938	1.49796
416.1	1.43631	1.47156	1.49821
416.15	1.434	1.47396	1.49836
416.2	1.43133	1.47501	1.49792
416.25	1.42877	1.47338	1.497
416.3	1.42577	1.47216	1.49511
416.35	1.42365	1.46735	1.49282
416.4	1.4214	1.46166	1.48996
416.45	1.41976	1.45865	1.4874
416.5	1.41825	1.45489	1.48496
416.55	1.41733	1.45072	1.4837
416.6	1.41604	1.44752	1.48359
416.65	1.4147	1.44476	1.48422
416.7	1.41364	1.44073	1.48545
416.75	1.41221	1.43877	1.48653
416.8	1.41093	1.4342	1.48735
416.85	1.40992	1.43387	1.48701
416.9	1.40933	1.43123	1.4852
416.95	1.40898	1.43026	1.48175
417	1.40846	1.42964	1.47699
417.05	1.40831	1.4279	1.47156
417.1	1.40844	1.4294	1.46568
417.15	1.409	1.43166	1.46081
417.2	1.40932	1.43417	1.45688
417.25	1.41008	1.43359	1.45534
417.3	1.41096	1.43472	1.45536
417.35	1.41132	1.43294	1.45686
417.4	1.41056	1.43095	1.45906
417.45	1.40852	1.42924	1.46113
417.5	1.40609	1.42549	1.46272
417.55	1.40207	1.42697	1.46239
417.6	1.39949	1.42428	1.45977
417.65	1.39579	1.42671	1.45453
417.7	1.39434	1.42558	1.44715
417.75	1.39228	1.42771	1.43776
417.8	1.39152	1.42942	1.4274
417.85	1.39164	1.42999	1.41754
417.9	1.39146	1.43252	1.40888
417.95	1.39282	1.43062	1.4027
418	1.39337	1.43316	1.39877
418.05	1.39569	1.43022	1.39773
418.1	1.39827	1.4316	1.39904
418.15	1.40157	1.42952	1.40274
418.2	1.40594	1.42827	1.40831
418.25	1.40827	1.42813	1.4146
418.3	1.41153	1.42542	1.42089
418.35	1.41244	1.42671	1.42641
418.4	1.41253	1.42247	1.43076
418.45	1.41243	1.42328	1.43358
418.5	1.41038	1.42043	1.43513
418.55	1.40953	1.41773	1.43576
418.6	1.40821	1.41607	1.43544
418.65	1.40746	1.41187	1.43432
418.7	1.40596	1.41217	1.43248
418.75	1.40379	1.40977	1.43031
418.8	1.40201	1.41235	1.42795
418.85	1.39888	1.41267	1.4257
418.9	1.39682	1.41453	1.42374
418.95	1.39481	1.41721	1.42169
419	1.39305	1.41744	1.41965
419.05	1.39248	1.4186	1.41764
419.1	1.39236	1.41602	1.41593
419.15	1.39224	1.41517	1.41467
419.2	1.39167	1.41041	1.41393
419.25	1.39115	1.40151	1.41403
419.3	1.39009	1.3955	1.41452
419.35	1.38926	1.3854	1.41561
419.4	1.38794	1.38129	1.41684
419.45	1.38719	1.37613	1.41836
419.5	1.38584	1.37541	1.41961
419.55	1.38595	1.37559	1.42029
419.6	1.38495	1.37545	1.42022
419.65	1.38326	1.37908	1.41873
419.7	1.38087	1.37762	1.41624
419.75	1.37828	1.3801	1.41245
419.8	1.37432	1.37878	1.40794
419.85	1.37116	1.37879	1.40259
419.9	1.36749	1.37577	1.39704
419.95	1.36536	1.37005	1.39163
420	1.36276	1.36793	1.38637
420.05	1.36269	1.36182	1.38214
420.1	1.36165	1.36087	1.37848
420.15	1.36035	1.35779	1.37606
420.2	1.36031	1.35722	1.37393
420.25	1.35976	1.35647	1.37249
420.3	1.35955	1.35414	1.37135
420.35	1.35901	1.35486	1.37033
420.4	1.35863	1.35132	1.3697
420.45	1.35758	1.35148	1.36891
420.5	1.35625	1.34887	1.36853
420.55	1.35518	1.34781	1.36786
420.6	1.35272	1.34661	1.36766
420.65	1.34994	1.34425	1.36717
420.7	1.34756	1.34417	1.36682
420.75	1.34509	1.34433	1.36688
420.8	1.34251	1.34377	1.36667
420.85	1.34132	1.34365	1.36623
420.9	1.33944	1.34299	1.36475
420.95	1.3385	1.34225	1.36277
421	1.33672	1.33955	1.35974
421.05	1.33673	1.33791	1.35587
421.1	1.33383	1.33452	1.35131
421.15	1.33253	1.32991	1.34627
421.2	1.33116	1.32565	1.34105
421.25	1.3298	1.32043	1.3356
421.3	1.32858	1.31806	1.3306
421.35	1.32666	1.31318	1.3256
421.4	1.32421	1.3131	1.3217
421.45	1.32078	1.31338	1.31847
421.5	1.31841	1.31142	1.31576
421.55	1.31665	1.31267	1.31336
421.6	1.31448	1.31372	1.31139
421.65	1.31327	1.31451	1.30997
421.7	1.31292	1.31542	1.30889
421.75	1.31264	1.31459	1.30839
421.8	1.31278	1.31261	1.30833
421.85	1.31225	1.30731	1.30887
421.9	1.31052	1.30247	1.30951
421.95	1.30868	1.29674	1.31033
422	1.30688	1.29128	1.3108
422.05	1.305	1.28539	1.31064
422.1	1.30157	1.28146	1.30985
422.15	1.29908	1.27677	1.30773
422.2	1.2951	1.27322	1.30451
422.25	1.29128	1.2719	1.30007
422.3	1.2867	1.27293	1.29499
422.35	1.28165	1.27226	1.28952
422.4	1.27562	1.27382	1.28418
422.45	1.27028	1.27253	1.2794
422.5	1.26511	1.27148	1.2754
422.55	1.25997	1.26989	1.27255
422.6	1.25554	1.26696	1.27072
422.65	1.25176	1.26596	1.27004
422.7	1.24829	1.26161	1.27004
422.75	1.24505	1.26005	1.27086
422.8	1.24287	1.25605	1.27228
422.85	1.23967	1.25376	1.27416
422.9	1.23763	1.25216	1.276
422.95	1.23525	1.24937	1.27743
423	1.2336	1.24869	1.27817
423.05	1.23099	1.24502	1.27813
423.1	1.22889	1.24353	1.27707
423.15	1.22677	1.24064	1.27472
423.2	1.22411	1.23787	1.27102
423.25	1.22258	1.2365	1.26573
423.3	1.21993	1.23249	1.25922
423.35	1.21842	1.23176	1.25173
423.4	1.21671	1.22825	1.24407
423.45	1.21558	1.22773	1.23719
423.5	1.21472	1.22622	1.23165
423.55	1.21419	1.22481	1.22782
423.6	1.2145	1.22421	1.22537
423.65	1.21423	1.22101	1.22445
423.7	1.21359	1.22082	1.22494
423.75	1.21326	1.21821	1.22687
423.8	1.21091	1.21714	1.22965
423.85	1.20887	1.2164	1.23254
423.9	1.20538	1.21409	1.23517
423.95	1.20128	1.21414	1.23678
424	1.1975	1.21068	1.23766
424.05	1.19227	1.21066	1.23776
424.1	1.18933	1.20748	1.23771
424.15	1.18429	1.20512	1.23789
424.2	1.18189	1.20241	1.23771
424.25	1.17763	1.19784	1.23716
424.3	1.17449	1.19617	1.23561
424.35	1.17177	1.19183	1.233
424.4	1.16857	1.18971	1.22929
424.45	1.16678	1.18516	1.22431
424.5	1.16364	1.18075	1.21808
424.55	1.16247	1.17676	1.21031
424.6	1.1606	1.1708	1.20155
424.65	1.15895	1.16789	1.19188
424.7	1.15733	1.16271	1.18244
424.75	1.15438	1.16049	1.17406
424.8	1.15213	1.1559	1.16735
424.85	1.14972	1.15469	1.16269
424.9	1.14663	1.15348	1.15943
424.95	1.14444	1.15548	1.15784
425	1.14051	1.15869	1.15709
425.05	1.13958	1.16187	1.15663
425.1	1.1359	1.16319	1.15629
425.15	1.13378	1.16426	1.15542
425.2	1.13086	1.16252	1.15418
425.25	1.12778	1.16209	1.1519
425.3	1.12597	1.15902	1.14906
425.35	1.12196	1.15818	1.14556
425.4	1.12003	1.15386	1.14236
425.45	1.11629	1.15141	1.13989
425.5	1.11362	1.14673	1.13826
425.55	1.11273	1.14618	1.13778
425.6	1.11051	1.14303	1.13812
425.65	1.11048	1.14285	1.13935
425.7	1.11087	1.14031	1.14087
425.75	1.11347	1.13807	1.14207
425.8	1.11656	1.13455	1.14319
425.85	1.11796	1.13135	1.14348
425.9	1.12048	1.12778	1.14309
425.95	1.11983	1.12542	1.14135
426	1.12032	1.12168	1.13852
426.05	1.11863	1.11853	1.13452
426.1	1.11567	1.11291	1.12982
426.15	1.11396	1.10987	1.12469
426.2	1.11109	1.10551	1.11924
426.25	1.11108	1.10344	1.11376
426.3	1.10795	1.09877	1.10836
426.35	1.10643	1.0949	1.10334
426.4	1.10395	1.09218	1.09882
426.45	1.10209	1.08857	1.09497
426.5	1.10087	1.08803	1.09219
426.55	1.09892	1.08648	1.09019
426.6	1.0993	1.08718	1.08894
426.65	1.10019	1.08852	1.08827
426.7	1.10139	1.08859	1.088
426.75	1.10374	1.0891	1.08805
426.8	1.10232	1.08791	1.08821
426.85	1.10269	1.08797	1.08833
426.9	1.09989	1.08632	1.08811
426.95	1.09733	1.08365	1.08737
427	1.0951	1.08037	1.08631
427.05	1.09182	1.07657	1.08513
427.1	1.09098	1.07447	1.08393
427.15	1.08983	1.07178	1.08313
427.2	1.0884	1.0709	1.08228
427.25	1.08897	1.0715	1.08149
427.3	1.08632	1.07225	1.08041
427.35	1.08711	1.07636	1.07928
427.4	1.08394	1.07698	1.07765
427.45	1.08394	1.07941	1.07551
427.5	1.08272	1.07844	1.07276
427.55	1.08103	1.07817	1.06918
427.6	1.08051	1.07524	1.06509
427.65	1.07894	1.07244	1.06071
427.7	1.07608	1.06855	1.05667
427.75	1.07494	1.06461	1.05336
427.8	1.07118	1.06059	1.05082
427.85	1.07122	1.05753	1.04934
427.9	1.06652	1.05436	1.04806
427.95	1.06569	1.05393	1.04718
428	1.06286	1.05321	1.04622
428.05	1.06019	1.05462	1.04497
428.1	1.05833	1.0551	1.04313
428.15	1.05527	1.05497	1.04043
428.2	1.0523	1.0551	1.03719
428.25	1.05082	1.05466	1.03345
428.3	1.04888	1.05386	1.02989
428.35	1.04918	1.05386	1.027
428.4	1.0466	1.05195	1.0251
428.45	1.048	1.05115	1.02465
428.5	1.04769	1.04847	1.02526
428.55	1.04706	1.04744	1.02702
428.6	1.04778	1.04655	1.02907
428.65	1.04762	1.04508	1.03134
428.7	1.04808	1.04522	1.03349
428.75	1.0487	1.0432	1.03493
428.8	1.04979	1.04245	1.03577
428.85	1.05216	1.03861	1.03569
428.9	1.05196	1.03656	1.03508
428.95	1.0549	1.0333	1.03408
429	1.05471	1.02949	1.03279
429.05	1.05561	1.02694	1.03172
429.1	1.05766	1.02339	1.03078
429.15	1.05627	1.02141	1.0305
429.2	1.05634	1.02001	1.03048
429.25	1.05444	1.02098	1.03076
429.3	1.05373	1.0228	1.03115
429.35	1.05164	1.0234	1.03154
429.4	1.04849	1.0266	1.03203
429.45	1.04703	1.02763	1.03217
429.5	1.04367	1.02867	1.0323
429.55	1.04172	1.02934	1.03221
429.6	1.04066	1.02993	1.03187
429.65	1.03687	1.03078	1.03137
429.7	1.03633	1.02969	1.03047
429.75	1.0341	1.03002	1.02963
429.8	1.03347	1.02921	1.02875
429.85	1.03333	1.02872	1.02804
429.9	1.03237	1.03022	1.02742
429.95	1.03385	1.02973	1.02672
430	1.03248	1.0306	1.02642
430.05	1.03338	1.02922	1.02613
430.1	1.03282	1.02854	1.02617
430.15	1.03003	1.02695	1.02637
430.2	1.02804	1.02359	1.02696
430.25	1.02546	1.02218	1.02778
430.3	1.02218	1.01884	1.0285
430.35	1.02083	1.01682	1.02937
430.4	1.01712	1.01537	1.03006
430.45	1.01764	1.01398	1.03068
430.5	1.01506	1.01554	1.03127
430.55	1.01639	1.01679	1.03147
430.6	1.01639	1.02121	1.03155
430.65	1.01598	1.02381	1.03124
430.7	1.0183	1.02835	1.03118
430.75	1.01909	1.03167	1.03084
430.8	1.02011	1.03357	1.03045
430.85	1.02256	1.03651	1.02991
430.9	1.02286	1.03533	1.02906
430.95	1.02526	1.03364	1.02792
431	1.02394	1.02914	1.02635
431.05	1.02465	1.02523	1.02453
431.1	1.02361	1.02123	1.02242
431.15	1.02142	1.01585	1.02006
431.2	1.0202	1.01345	1.01772
431.25	1.0167	1.00962	1.01507
431.3	1.01444	1.00811	1.0127
431.35	1.01264	1.00647	1.01056
431.4	1.01082	1.00633	1.00899
431.45	1.01097	1.00682	1.00761
431.5	1.00934	1.00722	1.00642
431.55	1.01156	1.00859	1.00525
431.6	1.01128	1.00866	1.00418
431.65	1.01286	1.00709	1.00337
431.7	1.01471	1.00742	1.00289
431.75	1.01548	1.0066	1.00282
431.8	1.01708	1.00641	1.00337
431.85	1.01757	1.00601	1.00421
431.9	1.01833	1.00597	1.00532
431.95	1.01805	1.00592	1.00655
432	1.01606	1.00587	1.00799
432.05	1.01647	1.00657	1.00949
432.1	1.01336	1.00833	1.01075
432.15	1.01309	1.0094	1.01171
432.2	1.01096	1.01186	1.01218
432.25	1.00988	1.01352	1.01211
432.3	1.00946	1.01668	1.0119
432.35	1.0088	1.01747	1.01135
432.4	1.00987	1.02008	1.01074
432.45	1.00964	1.02168	1.01
432.5	1.01052	1.02232	1.00914
432.55	1.01247	1.0239	1.00793
432.6	1.01214	1.02229	1.00653
432.65	1.01452	1.02201	1.00535
432.7	1.01427	1.01988	1.00421
432.75	1.01579	1.0181	1.00334
432.8	1.0157	1.01646	1.00285
432.85	1.01613	1.0141	1.00288
432.9	1.0175	1.01391	1.00349
432.95	1.01626	1.01385	1.00455
433	1.01737	1.01398	1.00623
433.05	1.01696	1.01537	1.00798
433.1	1.01685	1.01632	1.00986
433.15	1.01763	1.01897	1.01158
433.2	1.0157	1.01987	1.01285
433.25	1.0157	1.02207	1.01388
433.3	1.01266	1.02237	1.01461
433.35	1.01142	1.02277	1.01539
433.4	1.00954	1.02284	1.01595
433.45	1.00655	1.02129	1.01644
433.5	1.00599	1.02119	1.0171
433.55	1.00374	1.02013	1.01761
433.6	1.00356	1.02035	1.01817
433.65	1.00278	1.02053	1.01836
433.7	1.00234	1.0202	1.01819
433.75	1.00402	1.02159	1.01753
433.8	1.00323	1.02187	1.01639
433.85	1.00634	1.02286	1.01494
433.9	1.00771	1.02468	1.01307
433.95	1.01038	1.02488	1.01138
434	1.01365	1.02632	1.00984
434.05	1.01584	1.0261	1.00885
434.1	1.01966	1.02713	1.00858
434.15	1.02091	1.02714	1.00889
434.2	1.02313	1.02739	1.01022
434.25	1.02433	1.02777	1.01217
434.3	1.02386	1.02805	1.01473
434.35	1.02528	1.02849	1.01762
434.4	1.02396	1.02837	1.02047
434.45	1.02429	1.02896	1.02328
434.5	1.02406	1.03033	1.02556
434.55	1.02403	1.03135	1.0273
434.6	1.0252	1.03341	1.02826
434.65	1.02334	1.03369	1.02849
434.7	1.0243	1.03507	1.02794
434.75	1.02258	1.03689	1.02669
434.8	1.02223	1.03682	1.0251
434.85	1.0219	1.03791	1.02295
434.9	1.02121	1.0369	1.02085
434.95	1.02215	1.0373	1.01855
435	1.022	1.03641	1.01605
435.05	1.02397	1.03487	1.01358
435.1	1.02544	1.03458	1.01057
435.15	1.02616	1.03379	1.00762
435.2	1.02919	1.03463	1.00507
435.25	1.0299	1.0347	1.00326
435.3	1.03331	1.0352	1.00272
435.35	1.03561	1.03625	1.0031
435.4	1.03864	1.0379	1.00467
435.45	1.04199	1.04108	1.00721
435.5	1.04391	1.04075	1.01047
435.55	1.0481	1.04396	1.01395
435.6	1.04873	1.046	1.01709
435.65	1.05033	1.04723	1.019
435.7	1.05101	1.04913	1.01898
435.75	1.05102	1.04814	1.01699
435.8	1.05195	1.0493	1.01254
435.85	1.05056	1.04735	1.00713
435.9	1.05087	1.0464	1.00203
435.95	1.04983	1.04477	0.99781
436	1.04886	1.0424	0.9956
436.05	1.04935	1.0417	0.99518
436.1	1.04689	1.04142	0.99709
436.15	1.04723	1.04137	1.00119
436.2	1.04606	1.04201	1.00699
436.25	1.04662	1.04599	1.01411
436.3	1.04718	1.05055	1.02136
436.35	1.04689	1.05389	1.02791
436.4	1.04904	1.05966	1.03314
436.45	1.04871	1.06209	1.03688
436.5	1.05031	1.06611	1.03897
436.55	1.05239	1.06838	1.04036
436.6	1.05338	1.06991	1.04151
436.65	1.05662	1.0714	1.0423
436.7	1.05722	1.07091	1.04307
436.75	1.06111	1.07119	1.04364
436.8	1.0629	1.07085	1.04421
436.85	1.06469	1.06918	1.04495
436.9	1.06706	1.07023	1.04574
436.95	1.06645	1.06938	1.04669
437	1.06805	1.07089	1.04757
437.05	1.06738	1.07021	1.04842
437.1	1.06697	1.07068	1.04945
437.15	1.06677	1.07012	1.05071
437.2	1.0652	1.07028	1.05212
437.25	1.06732	1.07093	1.05404
437.3	1.06696	1.07045	1.05615
437.35	1.06961	1.07086	1.05833
437.4	1.07303	1.07123	1.06027
437.45	1.0753	1.07139	1.06207
437.5	1.08069	1.07279	1.0634
437.55	1.08329	1.07285	1.0644
437.6	1.08779	1.075	1.06506
437.65	1.08983	1.07588	1.06545
437.7	1.09106	1.07895	1.06587
437.75	1.09323	1.08071	1.06634
437.8	1.09174	1.08098	1.06711
437.85	1.09235	1.08311	1.06828
437.9	1.09036	1.08359	1.06963
437.95	1.08887	1.0854	1.07152
438	1.08855	1.08701	1.07346
438.05	1.08623	1.08834	1.07551
438.1	1.08646	1.09205	1.07735
438.15	1.08402	1.09367	1.07875
438.2	1.08446	1.09723	1.07941
438.25	1.08485	1.09986	1.07928
438.3	1.08477	1.10231	1.07859
438.35	1.08787	1.10593	1.07723
438.4	1.08919	1.10713	1.07564
438.45	1.09213	1.10758	1.07398
438.5	1.09403	1.10497	1.07251
438.55	1.09423	1.10393	1.07161
438.6	1.09549	1.10185	1.07127
438.65	1.09286	1.09927	1.07195
438.7	1.09324	1.09861	1.0734
438.75	1.09057	1.0962	1.0757
438.8	1.0908	1.097	1.07865
438.85	1.09192	1.09596	1.08184
438.9	1.09279	1.09687	1.08525
438.95	1.09589	1.09892	1.0887
439	1.0974	1.10006	1.09213
439.05	1.10013	1.10412	1.0951
439.1	1.10289	1.10552	1.09765
439.15	1.10355	1.10791	1.09976
439.2	1.10653	1.10998	1.1012
439.25	1.10653	1.11178	1.10228
439.3	1.1086	1.11458	1.10284
439.35	1.11012	1.11595	1.10328
439.4	1.11196	1.11876	1.10351
439.45	1.11433	1.11924	1.10354
439.5	1.11489	1.12069	1.10333
439.55	1.11658	1.12075	1.10278
439.6	1.11616	1.12083	1.10195
439.65	1.11506	1.12128	1.10074
439.7	1.11359	1.1215	1.09849
439.75	1.11011	1.12154	1.09569
439.8	1.10653	1.12137	1.09233
439.85	1.10225	1.12101	1.08841
439.9	1.09727	1.12046	1.08393
439.95	1.09158	1.11971	1.07891
440	1.0852	1.11876	1.07332
