# Supplementary material for: Facilitating two-electron oxygen reduction with pyrrolic nitrogen sites for electrochemical hydrogen peroxide production
Source: Nat Commun. 2023 Jul 22;14:4430. doi: 10.1038/s41467-023-40118-y (PMC10363113; doi:10.1038/s41467-023-40118-y)
Supplement: Supplementary file 3 — Source Data [file 41467_2023_40118_MOESM3_ESM.zip › Source Data/Figure3.xlsx]

## Sheet: Figure3a
CV
	Ar		O2
potenial	I	potenial	I
-0.023	-2.75e-05	-0.023	-0.000696
-0.022	-2.259e-05	-0.022	-0.0006911
-0.021	-1.963e-05	-0.021	-0.0006873
-0.02	-1.758e-05	-0.02	-0.0006847
-0.019	-1.59e-05	-0.019	-0.0006831
-0.018	-1.448e-05	-0.018	-0.0006819
-0.017	-1.318e-05	-0.017	-0.0006811
-0.016	-1.204e-05	-0.016	-0.0006796
-0.015	-1.102e-05	-0.015	-0.0006783
-0.014	-1.012e-05	-0.014	-0.0006772
-0.013	-9.33e-06	-0.013	-0.0006771
-0.012	-8.593e-06	-0.012	-0.0006761
-0.011	-7.941e-06	-0.011	-0.0006749
-0.01	-7.339e-06	-0.01	-0.0006735
-0.009	-6.719e-06	-0.009	-0.0006724
-0.008	-6.208e-06	-0.008	-0.0006718
-0.007	-5.715e-06	-0.007	-0.0006715
-0.006	-5.206e-06	-0.006	-0.0006723
-0.005	-4.756e-06	-0.005	-0.000671
-0.004	-4.359e-06	-0.004	-0.0006691
-0.003	-3.909e-06	-0.003	-0.0006695
-0.002	-3.538e-06	-0.002	-0.0006696
-0.001	-3.126e-06	-0.001	-0.0006677
0	-2.791e-06	0	-0.0006663
0.001	-2.44e-06	0.001	-0.0006666
0.002	-2.157e-06	0.002	-0.0006656
0.003	-1.886e-06	0.003	-0.0006645
0.004	-1.547e-06	0.004	-0.0006646
0.005	-1.279e-06	0.005	-0.0006651
0.006	-1.043e-06	0.006	-0.0006652
0.007	-8.222e-07	0.007	-0.0006645
0.008	-5.968e-07	0.008	-0.0006633
0.009	-4.02e-07	0.009	-0.0006621
0.01	-1.222e-07	0.01	-0.0006623
0.011	3.942e-08	0.011	-0.0006633
0.012	2.483e-07	0.012	-0.0006628
0.013	4.698e-07	0.013	-0.0006623
0.014	6.204e-07	0.014	-0.000662
0.015	8.222e-07	0.015	-0.0006606
0.016	9.909e-07	0.016	-0.0006586
0.017	1.093e-06	0.017	-0.0006592
0.018	1.346e-06	0.018	-0.0006599
0.019	1.468e-06	0.019	-0.0006602
0.02	1.579e-06	0.02	-0.0006602
0.021	1.711e-06	0.021	-0.0006604
0.022	1.847e-06	0.022	-0.0006596
0.023	1.989e-06	0.023	-0.0006591
0.024	2.125e-06	0.024	-0.000659
0.025	2.207e-06	0.025	-0.0006586
0.026	2.341e-06	0.026	-0.0006581
0.027	2.439e-06	0.027	-0.0006577
0.028	2.58e-06	0.028	-0.0006568
0.029	2.708e-06	0.029	-0.0006572
0.03	2.772e-06	0.03	-0.0006571
0.031	2.906e-06	0.031	-0.0006561
0.032	2.989e-06	0.032	-0.0006563
0.033	3.072e-06	0.033	-0.0006554
0.034	3.158e-06	0.034	-0.0006545
0.035	3.312e-06	0.035	-0.0006542
0.036	3.386e-06	0.036	-0.0006538
0.037	3.523e-06	0.037	-0.0006537
0.038	3.549e-06	0.038	-0.0006539
0.039	3.65e-06	0.039	-0.0006535
0.04	3.749e-06	0.04	-0.0006527
0.041	3.794e-06	0.041	-0.0006535
0.042	3.897e-06	0.042	-0.0006528
0.043	3.949e-06	0.043	-0.0006522
0.044	4.003e-06	0.044	-0.0006518
0.045	4.105e-06	0.045	-0.000651
0.046	4.165e-06	0.046	-0.0006507
0.047	4.223e-06	0.047	-0.0006509
0.048	4.237e-06	0.048	-0.0006516
0.049	4.316e-06	0.049	-0.0006513
0.05	4.425e-06	0.05	-0.0006513
0.051	4.479e-06	0.051	-0.0006512
0.052	4.529e-06	0.052	-0.0006494
0.053	4.587e-06	0.053	-0.0006492
0.054	4.63e-06	0.054	-0.0006491
0.055	4.69e-06	0.055	-0.0006489
0.056	4.761e-06	0.056	-0.0006484
0.057	4.773e-06	0.057	-0.0006487
0.058	4.847e-06	0.058	-0.000649
0.059	5e-06	0.059	-0.0006489
0.06	4.989e-06	0.06	-0.0006484
0.061	5.029e-06	0.061	-0.0006479
0.062	5.033e-06	0.062	-0.0006472
0.063	5.096e-06	0.063	-0.0006466
0.064	5.145e-06	0.064	-0.0006494
0.065	5.22e-06	0.065	-0.0006471
0.066	5.277e-06	0.066	-0.0006471
0.067	5.302e-06	0.067	-0.0006473
0.068	5.338e-06	0.068	-0.0006471
0.069	5.369e-06	0.069	-0.0006466
0.07	5.393e-06	0.07	-0.0006457
0.071	5.425e-06	0.071	-0.0006452
0.072	5.492e-06	0.072	-0.0006457
0.073	5.513e-06	0.073	-0.0006447
0.074	5.558e-06	0.074	-0.0006453
0.075	5.629e-06	0.075	-0.0006455
0.076	5.609e-06	0.076	-0.000645
0.077	5.689e-06	0.077	-0.0006448
0.078	5.689e-06	0.078	-0.0006444
0.079	5.753e-06	0.079	-0.0006453
0.08	5.754e-06	0.08	-0.0006438
0.081	5.84e-06	0.081	-0.0006432
0.082	5.812e-06	0.082	-0.0006434
0.083	5.813e-06	0.083	-0.0006439
0.084	5.897e-06	0.084	-0.0006434
0.085	5.922e-06	0.085	-0.0006427
0.086	5.937e-06	0.086	-0.0006427
0.087	5.953e-06	0.087	-0.000643
0.088	5.989e-06	0.088	-0.0006423
0.089	5.979e-06	0.089	-0.0006422
0.09	5.984e-06	0.09	-0.0006417
0.091	5.992e-06	0.091	-0.0006418
0.092	6.059e-06	0.092	-0.0006413
0.093	6.082e-06	0.093	-0.0006405
0.094	6.133e-06	0.094	-0.0006399
0.095	6.154e-06	0.095	-0.00064
0.096	6.166e-06	0.096	-0.0006399
0.097	6.138e-06	0.097	-0.0006405
0.098	6.195e-06	0.098	-0.0006401
0.099	6.223e-06	0.099	-0.0006389
0.1	6.248e-06	0.1	-0.0006389
0.101	6.282e-06	0.101	-0.0006388
0.102	6.301e-06	0.102	-0.0006386
0.103	6.329e-06	0.103	-0.0006384
0.104	6.34e-06	0.104	-0.0006377
0.105	6.333e-06	0.105	-0.0006378
0.106	6.405e-06	0.106	-0.0006373
0.107	6.379e-06	0.107	-0.0006381
0.108	6.445e-06	0.108	-0.0006373
0.109	6.459e-06	0.109	-0.0006372
0.11	6.416e-06	0.11	-0.0006375
0.111	6.4e-06	0.111	-0.0006364
0.112	6.45e-06	0.112	-0.0006353
0.113	6.436e-06	0.113	-0.0006344
0.114	6.459e-06	0.114	-0.000635
0.115	6.479e-06	0.115	-0.0006357
0.116	6.467e-06	0.116	-0.0006347
0.117	6.502e-06	0.117	-0.0006345
0.118	6.531e-06	0.118	-0.0006341
0.119	6.535e-06	0.119	-0.0006333
0.12	6.571e-06	0.12	-0.0006338
0.121	6.559e-06	0.121	-0.0006321
0.122	6.605e-06	0.122	-0.0006324
0.123	6.587e-06	0.123	-0.0006336
0.124	6.601e-06	0.124	-0.0006336
0.125	6.621e-06	0.125	-0.0006324
0.126	6.615e-06	0.126	-0.0006318
0.127	6.611e-06	0.127	-0.0006322
0.128	6.661e-06	0.128	-0.0006312
0.129	6.655e-06	0.129	-0.0006304
0.13	6.661e-06	0.13	-0.0006311
0.131	6.687e-06	0.131	-0.0006312
0.132	6.689e-06	0.132	-0.0006315
0.133	6.706e-06	0.133	-0.000631
0.134	6.714e-06	0.134	-0.0006296
0.135	6.701e-06	0.135	-0.0006299
0.136	6.731e-06	0.136	-0.0006295
0.137	6.722e-06	0.137	-0.0006284
0.138	6.8e-06	0.138	-0.0006283
0.139	6.8e-06	0.139	-0.0006293
0.14	6.805e-06	0.14	-0.0006287
0.141	6.774e-06	0.141	-0.0006287
0.142	6.8e-06	0.142	-0.000629
0.143	6.791e-06	0.143	-0.0006283
0.144	6.807e-06	0.144	-0.0006275
0.145	6.867e-06	0.145	-0.0006273
0.146	6.916e-06	0.146	-0.0006267
0.147	6.85e-06	0.147	-0.0006263
0.148	6.815e-06	0.148	-0.0006265
0.149	6.768e-06	0.149	-0.0006272
0.15	6.85e-06	0.15	-0.0006269
0.151	6.89e-06	0.151	-0.0006259
0.152	6.89e-06	0.152	-0.0006254
0.153	6.891e-06	0.153	-0.0006249
0.154	6.879e-06	0.154	-0.0006246
0.155	6.86e-06	0.155	-0.0006237
0.156	6.881e-06	0.156	-0.0006226
0.157	6.899e-06	0.157	-0.0006224
0.158	6.954e-06	0.158	-0.0006231
0.159	6.959e-06	0.159	-0.0006223
0.16	6.917e-06	0.16	-0.0006216
0.161	6.87e-06	0.161	-0.000622
0.162	6.799e-06	0.162	-0.0006215
0.163	6.834e-06	0.163	-0.0006217
0.164	6.899e-06	0.164	-0.0006218
0.165	6.895e-06	0.165	-0.0006221
0.166	6.899e-06	0.166	-0.0006228
0.167	6.92e-06	0.167	-0.000622
0.168	6.925e-06	0.168	-0.000621
0.169	6.929e-06	0.169	-0.0006212
0.17	6.923e-06	0.17	-0.0006207
0.171	6.861e-06	0.171	-0.0006193
0.172	6.918e-06	0.172	-0.0006197
0.173	6.925e-06	0.173	-0.000619
0.174	6.929e-06	0.174	-0.0006187
0.175	6.914e-06	0.175	-0.0006186
0.176	6.92e-06	0.176	-0.0006196
0.177	6.89e-06	0.177	-0.0006186
0.178	6.94e-06	0.178	-0.0006184
0.179	6.966e-06	0.179	-0.0006177
0.18	7.015e-06	0.18	-0.0006169
0.181	7.039e-06	0.181	-0.0006167
0.182	7.007e-06	0.182	-0.0006174
0.183	7.015e-06	0.183	-0.0006167
0.184	6.984e-06	0.184	-0.0006163
0.185	6.99e-06	0.185	-0.0006153
0.186	6.993e-06	0.186	-0.0006147
0.187	7.034e-06	0.187	-0.0006151
0.188	6.996e-06	0.188	-0.0006149
0.189	6.999e-06	0.189	-0.000614
0.19	6.969e-06	0.19	-0.000614
0.191	6.993e-06	0.191	-0.0006139
0.192	6.988e-06	0.192	-0.000615
0.193	6.984e-06	0.193	-0.0006152
0.194	6.999e-06	0.194	-0.0006149
0.195	6.997e-06	0.195	-0.0006137
0.196	7.024e-06	0.196	-0.0006129
0.197	6.981e-06	0.197	-0.0006127
0.198	7.006e-06	0.198	-0.0006117
0.199	7.003e-06	0.199	-0.0006115
0.2	7.018e-06	0.2	-0.000612
0.201	6.981e-06	0.201	-0.0006114
0.202	7.029e-06	0.202	-0.0006101
0.203	7.015e-06	0.203	-0.0006096
0.204	7.01e-06	0.204	-0.0006103
0.205	7.032e-06	0.205	-0.0006115
0.206	7.005e-06	0.206	-0.0006111
0.207	7.025e-06	0.207	-0.00061
0.208	7.005e-06	0.208	-0.0006091
0.209	6.951e-06	0.209	-0.0006087
0.21	6.858e-06	0.21	-0.0006074
0.211	7.015e-06	0.211	-0.0006085
0.212	7.02e-06	0.212	-0.000609
0.213	7.051e-06	0.213	-0.0006084
0.214	7.041e-06	0.214	-0.0006075
0.215	6.962e-06	0.215	-0.0006065
0.216	7.032e-06	0.216	-0.0006064
0.217	6.988e-06	0.217	-0.0006049
0.218	6.984e-06	0.218	-0.0006049
0.219	6.996e-06	0.219	-0.0006051
0.22	7.027e-06	0.22	-0.0006063
0.221	6.976e-06	0.221	-0.0006053
0.222	7.003e-06	0.222	-0.0006048
0.223	7.003e-06	0.223	-0.0006041
0.224	7.037e-06	0.224	-0.0006042
0.225	7.027e-06	0.225	-0.0006044
0.226	7.02e-06	0.226	-0.0006039
0.227	6.984e-06	0.227	-0.0006028
0.228	7.085e-06	0.228	-0.000602
0.229	7.063e-06	0.229	-0.0006019
0.23	6.993e-06	0.23	-0.0006014
0.231	6.973e-06	0.231	-0.000601
0.232	7.005e-06	0.232	-0.0006011
0.233	7.011e-06	0.233	-0.0006009
0.234	7.028e-06	0.234	-0.0006005
0.235	7.033e-06	0.235	-0.0006011
0.236	7.037e-06	0.236	-0.0005996
0.237	7.037e-06	0.237	-0.0005994
0.238	7.018e-06	0.238	-0.0005997
0.239	6.958e-06	0.239	-0.0005997
0.24	6.929e-06	0.24	-0.0006001
0.241	6.963e-06	0.241	-0.0005994
0.242	6.98e-06	0.242	-0.0005982
0.243	6.988e-06	0.243	-0.0005978
0.244	7.028e-06	0.244	-0.0005988
0.245	6.999e-06	0.245	-0.0005997
0.246	6.989e-06	0.246	-0.0005991
0.247	7.01e-06	0.247	-0.0005983
0.248	6.969e-06	0.248	-0.0005972
0.249	6.928e-06	0.249	-0.0005955
0.25	6.971e-06	0.25	-0.0005953
0.251	6.988e-06	0.251	-0.0005957
0.252	6.983e-06	0.252	-0.0005952
0.253	6.961e-06	0.253	-0.0005942
0.254	6.924e-06	0.254	-0.0005945
0.255	6.969e-06	0.255	-0.0005947
0.256	7.01e-06	0.256	-0.0005941
0.257	6.966e-06	0.257	-0.0005938
0.258	6.958e-06	0.258	-0.000595
0.259	6.95e-06	0.259	-0.0005947
0.26	6.996e-06	0.26	-0.0005938
0.261	6.967e-06	0.261	-0.000593
0.262	6.912e-06	0.262	-0.0005935
0.263	6.928e-06	0.263	-0.0005933
0.264	6.946e-06	0.264	-0.0005931
0.265	6.944e-06	0.265	-0.0005927
0.266	7.057e-06	0.266	-0.0005925
0.267	6.97e-06	0.267	-0.0005922
0.268	6.902e-06	0.268	-0.0005921
0.269	6.915e-06	0.269	-0.000592
0.27	6.928e-06	0.27	-0.0005914
0.271	6.888e-06	0.271	-0.0005901
0.272	6.901e-06	0.272	-0.000589
0.273	6.916e-06	0.273	-0.0005896
0.274	6.929e-06	0.274	-0.0005895
0.275	6.898e-06	0.275	-0.0005889
0.276	6.859e-06	0.276	-0.0005884
0.277	6.862e-06	0.277	-0.0005885
0.278	6.878e-06	0.278	-0.0005892
0.279	6.895e-06	0.279	-0.0005886
0.28	6.914e-06	0.28	-0.0005879
0.281	6.925e-06	0.281	-0.0005878
0.282	6.906e-06	0.282	-0.0005882
0.283	6.883e-06	0.283	-0.0005887
0.284	6.852e-06	0.284	-0.0005887
0.285	6.832e-06	0.285	-0.0005869
0.286	6.832e-06	0.286	-0.0005863
0.287	6.87e-06	0.287	-0.0005858
0.288	6.865e-06	0.288	-0.0005858
0.289	6.861e-06	0.289	-0.0005854
0.29	6.869e-06	0.29	-0.0005859
0.291	6.873e-06	0.291	-0.0005851
0.292	6.871e-06	0.292	-0.0005838
0.293	6.838e-06	0.293	-0.0005829
0.294	6.836e-06	0.294	-0.0005829
0.295	6.818e-06	0.295	-0.0005827
0.296	6.844e-06	0.296	-0.0005826
0.297	6.821e-06	0.297	-0.0005822
0.298	6.805e-06	0.298	-0.000583
0.299	6.865e-06	0.299	-0.000583
0.3	6.812e-06	0.3	-0.0005825
0.301	6.795e-06	0.301	-0.0005813
0.302	6.738e-06	0.302	-0.0005799
0.303	6.732e-06	0.303	-0.0005799
0.304	6.805e-06	0.304	-0.000581
0.305	6.817e-06	0.305	-0.0005803
0.306	6.78e-06	0.306	-0.0005795
0.307	6.752e-06	0.307	-0.0005785
0.308	6.802e-06	0.308	-0.0005785
0.309	6.765e-06	0.309	-0.0005784
0.31	6.77e-06	0.31	-0.000579
0.311	6.797e-06	0.311	-0.0005786
0.312	6.754e-06	0.312	-0.0005783
0.313	6.731e-06	0.313	-0.0005767
0.314	6.754e-06	0.314	-0.0005764
0.315	6.763e-06	0.315	-0.000577
0.316	6.712e-06	0.316	-0.0005773
0.317	6.752e-06	0.317	-0.0005767
0.318	6.756e-06	0.318	-0.0005763
0.319	6.74e-06	0.319	-0.000576
0.32	6.712e-06	0.32	-0.0005751
0.321	6.713e-06	0.321	-0.0005751
0.322	6.71e-06	0.322	-0.0005759
0.323	6.67e-06	0.323	-0.0005747
0.324	6.691e-06	0.324	-0.0005742
0.325	6.714e-06	0.325	-0.0005736
0.326	6.69e-06	0.326	-0.0005736
0.327	6.679e-06	0.327	-0.0005738
0.328	6.664e-06	0.328	-0.0005742
0.329	6.648e-06	0.329	-0.000573
0.33	6.657e-06	0.33	-0.0005732
0.331	6.662e-06	0.331	-0.0005731
0.332	6.642e-06	0.332	-0.0005724
0.333	6.65e-06	0.333	-0.0005722
0.334	6.605e-06	0.334	-0.0005728
0.335	6.612e-06	0.335	-0.0005725
0.336	6.607e-06	0.336	-0.000572
0.337	6.593e-06	0.337	-0.0005716
0.338	6.626e-06	0.338	-0.0005711
0.339	6.585e-06	0.339	-0.000571
0.34	6.59e-06	0.34	-0.0005714
0.341	6.608e-06	0.341	-0.0005704
0.342	6.575e-06	0.342	-0.0005698
0.343	6.588e-06	0.343	-0.0005693
0.344	6.554e-06	0.344	-0.0005692
0.345	6.582e-06	0.345	-0.000569
0.346	6.574e-06	0.346	-0.0005697
0.347	6.589e-06	0.347	-0.0005688
0.348	6.558e-06	0.348	-0.0005683
0.349	6.568e-06	0.349	-0.000569
0.35	6.565e-06	0.35	-0.0005683
0.351	6.549e-06	0.351	-0.0005674
0.352	6.534e-06	0.352	-0.0005673
0.353	6.567e-06	0.353	-0.0005667
0.354	6.572e-06	0.354	-0.0005669
0.355	6.563e-06	0.355	-0.0005666
0.356	6.582e-06	0.356	-0.0005671
0.357	6.569e-06	0.357	-0.0005658
0.358	6.504e-06	0.358	-0.0005657
0.359	6.515e-06	0.359	-0.0005656
0.36	6.524e-06	0.36	-0.0005657
0.361	6.494e-06	0.361	-0.0005661
0.362	6.522e-06	0.362	-0.0005656
0.363	6.497e-06	0.363	-0.0005642
0.364	6.469e-06	0.364	-0.0005646
0.365	6.477e-06	0.365	-0.000565
0.366	6.504e-06	0.366	-0.0005647
0.367	6.488e-06	0.367	-0.0005638
0.368	6.565e-06	0.368	-0.0005632
0.369	6.517e-06	0.369	-0.0005638
0.37	6.467e-06	0.37	-0.0005638
0.371	6.451e-06	0.371	-0.0005628
0.372	6.431e-06	0.372	-0.0005626
0.373	6.425e-06	0.373	-0.000563
0.374	6.423e-06	0.374	-0.000563
0.375	6.385e-06	0.375	-0.0005627
0.376	6.448e-06	0.376	-0.0005621
0.377	6.425e-06	0.377	-0.0005631
0.378	6.403e-06	0.378	-0.0005624
0.379	6.409e-06	0.379	-0.0005623
0.38	6.396e-06	0.38	-0.0005612
0.381	6.4e-06	0.381	-0.0005608
0.382	6.374e-06	0.382	-0.0005611
0.383	6.374e-06	0.383	-0.0005614
0.384	6.4e-06	0.384	-0.0005597
0.385	6.38e-06	0.385	-0.0005599
0.386	6.422e-06	0.386	-0.0005603
0.387	6.377e-06	0.387	-0.0005606
0.388	6.363e-06	0.388	-0.0005596
0.389	6.351e-06	0.389	-0.0005585
0.39	6.37e-06	0.39	-0.0005576
0.391	6.357e-06	0.391	-0.0005573
0.392	6.362e-06	0.392	-0.0005585
0.393	6.243e-06	0.393	-0.0005588
0.394	6.232e-06	0.394	-0.0005583
0.395	6.286e-06	0.395	-0.0005579
0.396	6.333e-06	0.396	-0.0005578
0.397	6.326e-06	0.397	-0.0005577
0.398	6.305e-06	0.398	-0.0005577
0.399	6.288e-06	0.399	-0.0005575
0.4	6.314e-06	0.4	-0.0005564
0.401	6.335e-06	0.401	-0.0005566
0.402	6.3e-06	0.402	-0.0005567
0.403	6.298e-06	0.403	-0.0005564
0.404	6.24e-06	0.404	-0.000556
0.405	6.259e-06	0.405	-0.0005551
0.406	6.218e-06	0.406	-0.0005552
0.407	6.224e-06	0.407	-0.0005557
0.408	6.241e-06	0.408	-0.0005563
0.409	6.258e-06	0.409	-0.0005561
0.41	6.221e-06	0.41	-0.000555
0.411	6.191e-06	0.411	-0.0005552
0.412	6.211e-06	0.412	-0.0005551
0.413	6.281e-06	0.413	-0.0005548
0.414	6.252e-06	0.414	-0.0005552
0.415	6.197e-06	0.415	-0.0005552
0.416	6.217e-06	0.416	-0.0005546
0.417	6.192e-06	0.417	-0.0005544
0.418	6.187e-06	0.418	-0.000554
0.419	6.195e-06	0.419	-0.0005538
0.42	6.173e-06	0.42	-0.0005536
0.421	6.183e-06	0.421	-0.000553
0.422	6.161e-06	0.422	-0.0005532
0.423	6.186e-06	0.423	-0.0005524
0.424	6.188e-06	0.424	-0.0005516
0.425	6.19e-06	0.425	-0.0005523
0.426	6.151e-06	0.426	-0.0005523
0.427	6.175e-06	0.427	-0.0005527
0.428	6.143e-06	0.428	-0.0005524
0.429	6.118e-06	0.429	-0.0005518
0.43	6.13e-06	0.43	-0.0005512
0.431	6.127e-06	0.431	-0.000551
0.432	6.085e-06	0.432	-0.0005509
0.433	6.109e-06	0.433	-0.0005511
0.434	6.079e-06	0.434	-0.0005522
0.435	6.051e-06	0.435	-0.0005514
0.436	6.061e-06	0.436	-0.0005506
0.437	6.075e-06	0.437	-0.0005504
0.438	6.059e-06	0.438	-0.0005507
0.439	6.071e-06	0.439	-0.0005502
0.44	6.08e-06	0.44	-0.0005488
0.441	6.074e-06	0.441	-0.0005486
0.442	6.094e-06	0.442	-0.000549
0.443	6.063e-06	0.443	-0.0005494
0.444	6.082e-06	0.444	-0.0005495
0.445	6.1e-06	0.445	-0.0005487
0.446	6.036e-06	0.446	-0.0005484
0.447	5.981e-06	0.447	-0.0005484
0.448	6.034e-06	0.448	-0.0005479
0.449	6.053e-06	0.449	-0.000548
0.45	6.039e-06	0.45	-0.0005473
0.451	6.034e-06	0.451	-0.000546
0.452	6.012e-06	0.452	-0.0005467
0.453	6.019e-06	0.453	-0.0005464
0.454	6.018e-06	0.454	-0.0005455
0.455	6.035e-06	0.455	-0.0005458
0.456	6.005e-06	0.456	-0.0005455
0.457	5.998e-06	0.457	-0.0005443
0.458	5.988e-06	0.458	-0.0005439
0.459	6.006e-06	0.459	-0.0005441
0.46	5.988e-06	0.46	-0.000544
0.461	5.986e-06	0.461	-0.0005451
0.462	5.982e-06	0.462	-0.0005446
0.463	5.953e-06	0.463	-0.0005435
0.464	5.934e-06	0.464	-0.0005433
0.465	5.97e-06	0.465	-0.000543
0.466	5.942e-06	0.466	-0.0005427
0.467	5.908e-06	0.467	-0.0005417
0.468	5.924e-06	0.468	-0.0005418
0.469	5.938e-06	0.469	-0.0005423
0.47	5.867e-06	0.47	-0.0005418
0.471	5.884e-06	0.471	-0.0005421
0.472	5.915e-06	0.472	-0.0005418
0.473	5.904e-06	0.473	-0.000541
0.474	5.909e-06	0.474	-0.0005399
0.475	5.943e-06	0.475	-0.00054
0.476	5.928e-06	0.476	-0.00054
0.477	5.902e-06	0.477	-0.0005399
0.478	5.893e-06	0.478	-0.0005397
0.479	5.904e-06	0.479	-0.0005393
0.48	5.876e-06	0.48	-0.0005383
0.481	5.931e-06	0.481	-0.0005385
0.482	5.89e-06	0.482	-0.0005381
0.483	5.858e-06	0.483	-0.0005376
0.484	5.887e-06	0.484	-0.0005376
0.485	5.886e-06	0.485	-0.0005376
0.486	5.875e-06	0.486	-0.0005372
0.487	5.879e-06	0.487	-0.0005368
0.488	5.836e-06	0.488	-0.0005365
0.489	5.852e-06	0.489	-0.0005358
0.49	5.837e-06	0.49	-0.0005358
0.491	5.843e-06	0.491	-0.0005345
0.492	5.819e-06	0.492	-0.0005344
0.493	5.842e-06	0.493	-0.0005347
0.494	5.834e-06	0.494	-0.0005344
0.495	5.848e-06	0.495	-0.0005333
0.496	5.826e-06	0.496	-0.0005327
0.497	5.826e-06	0.497	-0.000533
0.498	5.78e-06	0.498	-0.0005323
0.499	5.76e-06	0.499	-0.0005317
0.5	5.773e-06	0.5	-0.0005311
0.501	5.784e-06	0.501	-0.0005307
0.502	5.782e-06	0.502	-0.0005303
0.503	5.783e-06	0.503	-0.000531
0.504	5.824e-06	0.504	-0.0005295
0.505	5.808e-06	0.505	-0.0005294
0.506	5.765e-06	0.506	-0.000529
0.507	5.789e-06	0.507	-0.0005284
0.508	5.744e-06	0.508	-0.0005275
0.509	5.692e-06	0.509	-0.0005272
0.51	5.694e-06	0.51	-0.0005272
0.511	5.722e-06	0.511	-0.0005257
0.512	5.762e-06	0.512	-0.0005242
0.513	5.738e-06	0.513	-0.0005246
0.514	5.738e-06	0.514	-0.0005243
0.515	5.744e-06	0.515	-0.000523
0.516	5.75e-06	0.516	-0.0005217
0.517	5.755e-06	0.517	-0.0005217
0.518	5.707e-06	0.518	-0.0005227
0.519	5.729e-06	0.519	-0.0005215
0.52	5.704e-06	0.52	-0.0005208
0.521	5.666e-06	0.521	-0.0005204
0.522	5.698e-06	0.522	-0.0005199
0.523	5.73e-06	0.523	-0.0005194
0.524	5.715e-06	0.524	-0.0005186
0.525	5.702e-06	0.525	-0.0005177
0.526	5.696e-06	0.526	-0.0005174
0.527	5.703e-06	0.527	-0.0005168
0.528	5.696e-06	0.528	-0.0005158
0.529	5.726e-06	0.529	-0.0005145
0.53	5.696e-06	0.53	-0.0005142
0.531	5.665e-06	0.531	-0.0005133
0.532	5.667e-06	0.532	-0.0005131
0.533	5.666e-06	0.533	-0.0005131
0.534	5.61e-06	0.534	-0.0005128
0.535	5.65e-06	0.535	-0.0005119
0.536	5.636e-06	0.536	-0.0005116
0.537	5.639e-06	0.537	-0.0005112
0.538	5.664e-06	0.538	-0.0005096
0.539	5.664e-06	0.539	-0.0005088
0.54	5.637e-06	0.54	-0.0005075
0.541	5.659e-06	0.541	-0.0005067
0.542	5.686e-06	0.542	-0.0005057
0.543	5.64e-06	0.543	-0.0005047
0.544	5.607e-06	0.544	-0.0005041
0.545	5.601e-06	0.545	-0.0005031
0.546	5.588e-06	0.546	-0.000503
0.547	5.584e-06	0.547	-0.0005023
0.548	5.58e-06	0.548	-0.0005017
0.549	5.588e-06	0.549	-0.0005014
0.55	5.543e-06	0.55	-0.0004995
0.551	5.619e-06	0.551	-0.000498
0.552	5.603e-06	0.552	-0.0004973
0.553	5.573e-06	0.553	-0.0004962
0.554	5.582e-06	0.554	-0.0004951
0.555	5.575e-06	0.555	-0.0004943
0.556	5.543e-06	0.556	-0.0004937
0.557	5.569e-06	0.557	-0.0004921
0.558	5.559e-06	0.558	-0.000491
0.559	5.55e-06	0.559	-0.0004901
0.56	5.534e-06	0.56	-0.0004905
0.561	5.521e-06	0.561	-0.0004893
0.562	5.524e-06	0.562	-0.0004878
0.563	5.528e-06	0.563	-0.0004866
0.564	5.535e-06	0.564	-0.0004855
0.565	5.501e-06	0.565	-0.0004834
0.566	5.513e-06	0.566	-0.0004823
0.567	5.501e-06	0.567	-0.0004811
0.568	5.502e-06	0.568	-0.0004796
0.569	5.527e-06	0.569	-0.0004788
0.57	5.525e-06	0.57	-0.0004781
0.571	5.509e-06	0.571	-0.0004776
0.572	5.468e-06	0.572	-0.0004758
0.573	5.51e-06	0.573	-0.0004748
0.574	5.491e-06	0.574	-0.0004733
0.575	5.472e-06	0.575	-0.0004716
0.576	5.511e-06	0.576	-0.0004709
0.577	5.476e-06	0.577	-0.0004696
0.578	5.483e-06	0.578	-0.0004679
0.579	5.48e-06	0.579	-0.0004663
0.58	5.417e-06	0.58	-0.0004656
0.581	5.436e-06	0.581	-0.0004643
0.582	5.439e-06	0.582	-0.0004623
0.583	5.436e-06	0.583	-0.0004606
0.584	5.472e-06	0.584	-0.0004595
0.585	5.441e-06	0.585	-0.0004582
0.586	5.455e-06	0.586	-0.0004567
0.587	5.491e-06	0.587	-0.0004546
0.588	5.467e-06	0.588	-0.0004532
0.589	5.423e-06	0.589	-0.0004523
0.59	5.406e-06	0.59	-0.0004511
0.591	5.387e-06	0.591	-0.0004493
0.592	5.42e-06	0.592	-0.0004477
0.593	5.459e-06	0.593	-0.0004459
0.594	5.446e-06	0.594	-0.0004444
0.595	5.42e-06	0.595	-0.0004427
0.596	5.415e-06	0.596	-0.0004421
0.597	5.431e-06	0.597	-0.0004409
0.598	5.418e-06	0.598	-0.0004389
0.599	5.409e-06	0.599	-0.0004371
0.6	5.42e-06	0.6	-0.0004349
0.601	5.424e-06	0.601	-0.0004329
0.602	5.424e-06	0.602	-0.0004318
0.603	5.418e-06	0.603	-0.0004294
0.604	5.382e-06	0.604	-0.0004278
0.605	5.427e-06	0.605	-0.0004263
0.606	5.453e-06	0.606	-0.0004243
0.607	5.489e-06	0.607	-0.0004221
0.608	5.444e-06	0.608	-0.0004208
0.609	5.44e-06	0.609	-0.0004191
0.61	5.423e-06	0.61	-0.000417
0.611	5.43e-06	0.611	-0.0004155
0.612	5.402e-06	0.612	-0.0004138
0.613	5.401e-06	0.613	-0.0004125
0.614	5.405e-06	0.614	-0.0004107
0.615	5.399e-06	0.615	-0.0004085
0.616	5.383e-06	0.616	-0.0004069
0.617	5.402e-06	0.617	-0.000405
0.618	5.409e-06	0.618	-0.0004025
0.619	5.415e-06	0.619	-0.0004004
0.62	5.416e-06	0.62	-0.000399
0.621	5.407e-06	0.621	-0.000397
0.622	5.394e-06	0.622	-0.000395
0.623	5.402e-06	0.623	-0.000393
0.624	5.402e-06	0.624	-0.0003909
0.625	5.432e-06	0.625	-0.0003889
0.626	5.482e-06	0.626	-0.0003867
0.627	5.476e-06	0.627	-0.000385
0.628	5.419e-06	0.628	-0.0003828
0.629	5.453e-06	0.629	-0.0003808
0.63	5.413e-06	0.63	-0.0003787
0.631	5.42e-06	0.631	-0.0003762
0.632	5.437e-06	0.632	-0.0003739
0.633	5.413e-06	0.633	-0.0003719
0.634	5.413e-06	0.634	-0.0003697
0.635	5.405e-06	0.635	-0.0003676
0.636	5.42e-06	0.636	-0.0003657
0.637	5.435e-06	0.637	-0.0003637
0.638	5.425e-06	0.638	-0.0003618
0.639	5.443e-06	0.639	-0.0003594
0.64	5.431e-06	0.64	-0.000357
0.641	5.436e-06	0.641	-0.0003549
0.642	5.478e-06	0.642	-0.0003527
0.643	5.458e-06	0.643	-0.0003509
0.644	5.46e-06	0.644	-0.0003486
0.645	5.453e-06	0.645	-0.000346
0.646	5.46e-06	0.646	-0.0003438
0.647	5.471e-06	0.647	-0.000342
0.648	5.478e-06	0.648	-0.0003395
0.649	5.437e-06	0.649	-0.0003373
0.65	5.493e-06	0.65	-0.0003351
0.651	5.484e-06	0.651	-0.0003332
0.652	5.447e-06	0.652	-0.0003311
0.653	5.468e-06	0.653	-0.0003287
0.654	5.505e-06	0.654	-0.0003266
0.655	5.489e-06	0.655	-0.0003243
0.656	5.496e-06	0.656	-0.0003219
0.657	5.512e-06	0.657	-0.00032
0.658	5.532e-06	0.658	-0.0003175
0.659	5.528e-06	0.659	-0.0003151
0.66	5.534e-06	0.66	-0.000313
0.661	5.524e-06	0.661	-0.0003107
0.662	5.502e-06	0.662	-0.0003082
0.663	5.525e-06	0.663	-0.0003063
0.664	5.524e-06	0.664	-0.0003041
0.665	5.534e-06	0.665	-0.0003018
0.666	5.569e-06	0.666	-0.0002992
0.667	5.541e-06	0.667	-0.0002971
0.668	5.539e-06	0.668	-0.0002951
0.669	5.553e-06	0.669	-0.0002931
0.67	5.519e-06	0.67	-0.0002909
0.671	5.561e-06	0.671	-0.0002887
0.672	5.565e-06	0.672	-0.0002864
0.673	5.579e-06	0.673	-0.0002837
0.674	5.563e-06	0.674	-0.0002811
0.675	5.587e-06	0.675	-0.0002791
0.676	5.569e-06	0.676	-0.000277
0.677	5.54e-06	0.677	-0.0002748
0.678	5.532e-06	0.678	-0.0002729
0.679	5.554e-06	0.679	-0.0002705
0.68	5.566e-06	0.68	-0.0002684
0.681	5.582e-06	0.681	-0.0002666
0.682	5.601e-06	0.682	-0.0002645
0.683	5.636e-06	0.683	-0.0002621
0.684	5.611e-06	0.684	-0.0002599
0.685	5.584e-06	0.685	-0.0002576
0.686	5.604e-06	0.686	-0.0002555
0.687	5.647e-06	0.687	-0.0002535
0.688	5.629e-06	0.688	-0.0002514
0.689	5.629e-06	0.689	-0.0002492
0.69	5.599e-06	0.69	-0.0002468
0.691	5.647e-06	0.691	-0.0002446
0.692	5.64e-06	0.692	-0.0002425
0.693	5.662e-06	0.693	-0.0002401
0.694	5.666e-06	0.694	-0.0002381
0.695	5.685e-06	0.695	-0.0002359
0.696	5.667e-06	0.696	-0.0002336
0.697	5.683e-06	0.697	-0.0002312
0.698	5.7e-06	0.698	-0.0002291
0.699	5.723e-06	0.699	-0.0002272
0.7	5.685e-06	0.7	-0.0002252
0.701	5.686e-06	0.701	-0.0002231
0.702	5.728e-06	0.702	-0.000221
0.703	5.711e-06	0.703	-0.0002189
0.704	5.711e-06	0.704	-0.0002168
0.705	5.726e-06	0.705	-0.0002146
0.706	5.739e-06	0.706	-0.0002123
0.707	5.75e-06	0.707	-0.0002101
0.708	5.768e-06	0.708	-0.0002082
0.709	5.759e-06	0.709	-0.0002059
0.71	5.766e-06	0.71	-0.0002037
0.711	5.759e-06	0.711	-0.0002017
0.712	5.764e-06	0.712	-0.0001996
0.713	5.728e-06	0.713	-0.0001975
0.714	5.777e-06	0.714	-0.0001955
0.715	5.814e-06	0.715	-0.0001933
0.716	5.795e-06	0.716	-0.000191
0.717	5.795e-06	0.717	-0.0001887
0.718	5.782e-06	0.718	-0.0001865
0.719	5.803e-06	0.719	-0.0001845
0.72	5.811e-06	0.72	-0.0001827
0.721	5.813e-06	0.721	-0.0001809
0.722	5.81e-06	0.722	-0.0001788
0.723	5.824e-06	0.723	-0.0001768
0.724	5.81e-06	0.724	-0.0001747
0.725	5.795e-06	0.725	-0.0001725
0.726	5.807e-06	0.726	-0.0001705
0.727	5.841e-06	0.727	-0.0001687
0.728	5.819e-06	0.728	-0.0001667
0.729	5.828e-06	0.729	-0.0001647
0.73	5.846e-06	0.73	-0.0001625
0.731	5.837e-06	0.731	-0.0001603
0.732	5.851e-06	0.732	-0.0001581
0.733	5.884e-06	0.733	-0.0001563
0.734	5.886e-06	0.734	-0.0001543
0.735	5.873e-06	0.735	-0.0001522
0.736	5.914e-06	0.736	-0.0001502
0.737	5.885e-06	0.737	-0.0001481
0.738	5.903e-06	0.738	-0.0001461
0.739	5.921e-06	0.739	-0.000144
0.74	5.941e-06	0.74	-0.000142
0.741	5.934e-06	0.741	-0.0001399
0.742	5.93e-06	0.742	-0.0001379
0.743	5.924e-06	0.743	-0.0001357
0.744	5.923e-06	0.744	-0.0001337
0.745	5.948e-06	0.745	-0.0001317
0.746	5.945e-06	0.746	-0.0001297
0.747	5.953e-06	0.747	-0.0001277
0.748	5.966e-06	0.748	-0.0001258
0.749	5.971e-06	0.749	-0.0001239
0.75	5.946e-06	0.75	-0.0001218
0.751	5.96e-06	0.751	-0.0001199
0.752	5.972e-06	0.752	-0.0001178
0.753	5.963e-06	0.753	-0.0001158
0.754	5.964e-06	0.754	-0.0001137
0.755	5.998e-06	0.755	-0.0001116
0.756	5.986e-06	0.756	-0.0001097
0.757	6.016e-06	0.757	-0.0001077
0.758	6.009e-06	0.758	-0.0001057
0.759	6.01e-06	0.759	-0.0001036
0.76	6.037e-06	0.76	-0.0001016
0.761	6.032e-06	0.761	-9.963e-05
0.762	6.05e-06	0.762	-9.762e-05
0.763	6.057e-06	0.763	-9.561e-05
0.764	6.046e-06	0.764	-9.364e-05
0.765	6.045e-06	0.765	-9.167e-05
0.766	6.091e-06	0.766	-8.968e-05
0.767	6.087e-06	0.767	-8.767e-05
0.768	6.08e-06	0.768	-8.57e-05
0.769	6.084e-06	0.769	-8.37e-05
0.77	6.107e-06	0.77	-8.164e-05
0.771	6.094e-06	0.771	-7.971e-05
0.772	6.122e-06	0.772	-7.774e-05
0.773	6.119e-06	0.773	-7.575e-05
0.774	6.123e-06	0.774	-7.381e-05
0.775	6.126e-06	0.775	-7.189e-05
0.776	6.098e-06	0.776	-6.999e-05
0.777	6.148e-06	0.777	-6.811e-05
0.778	6.135e-06	0.778	-6.621e-05
0.779	6.153e-06	0.779	-6.438e-05
0.78	6.15e-06	0.78	-6.261e-05
0.781	6.178e-06	0.781	-6.08e-05
0.782	6.156e-06	0.782	-5.896e-05
0.783	6.17e-06	0.783	-5.715e-05
0.784	6.184e-06	0.784	-5.543e-05
0.785	6.175e-06	0.785	-5.368e-05
0.786	6.206e-06	0.786	-5.195e-05
0.787	6.188e-06	0.787	-5.027e-05
0.788	6.229e-06	0.788	-4.861e-05
0.789	6.215e-06	0.789	-4.695e-05
0.79	6.225e-06	0.79	-4.534e-05
0.791	6.218e-06	0.791	-4.367e-05
0.792	6.229e-06	0.792	-4.204e-05
0.793	6.229e-06	0.793	-4.05e-05
0.794	6.235e-06	0.794	-3.9e-05
0.795	6.217e-06	0.795	-3.752e-05
0.796	6.236e-06	0.796	-3.603e-05
0.797	6.255e-06	0.797	-3.456e-05
0.798	6.244e-06	0.798	-3.319e-05
0.799	6.267e-06	0.799	-3.181e-05
0.8	6.258e-06	0.8	-3.046e-05
0.801	6.271e-06	0.801	-2.917e-05
0.802	6.267e-06	0.802	-2.786e-05
0.803	6.253e-06	0.803	-2.661e-05
0.804	6.284e-06	0.804	-2.537e-05
0.805	6.297e-06	0.805	-2.418e-05
0.806	6.288e-06	0.806	-2.306e-05
0.807	6.289e-06	0.807	-2.192e-05
0.808	6.305e-06	0.808	-2.083e-05
0.809	6.272e-06	0.809	-1.978e-05
0.81	6.3e-06	0.81	-1.874e-05
0.811	6.305e-06	0.811	-1.773e-05
0.812	6.284e-06	0.812	-1.678e-05
0.813	6.293e-06	0.813	-1.585e-05
0.814	6.291e-06	0.814	-1.493e-05
0.815	6.307e-06	0.815	-1.404e-05
0.816	6.303e-06	0.816	-1.319e-05
0.817	6.304e-06	0.817	-1.235e-05
0.818	6.305e-06	0.818	-1.157e-05
0.819	6.304e-06	0.819	-1.084e-05
0.82	6.333e-06	0.82	-1.008e-05
0.821	6.323e-06	0.821	-9.361e-06
0.822	6.303e-06	0.822	-8.701e-06
0.823	6.34e-06	0.823	-8.036e-06
0.824	6.317e-06	0.824	-7.409e-06
0.825	6.305e-06	0.825	-6.794e-06
0.826	6.326e-06	0.826	-6.215e-06
0.827	6.335e-06	0.827	-5.672e-06
0.828	6.328e-06	0.828	-5.124e-06
0.829	6.291e-06	0.829	-4.542e-06
0.83	6.325e-06	0.83	-4.005e-06
0.831	6.327e-06	0.831	-3.541e-06
0.832	6.331e-06	0.832	-3.08e-06
0.833	6.321e-06	0.833	-2.668e-06
0.834	6.323e-06	0.834	-2.249e-06
0.835	6.344e-06	0.835	-1.832e-06
0.836	6.347e-06	0.836	-1.451e-06
0.837	6.345e-06	0.837	-1.086e-06
0.838	6.345e-06	0.838	-7.45e-07
0.839	6.333e-06	0.839	-4.005e-07
0.84	6.348e-06	0.84	-7.962e-08
0.841	6.355e-06	0.841	2.247e-07
0.842	6.34e-06	0.842	5.431e-07
0.843	6.32e-06	0.843	7.946e-07
0.844	6.329e-06	0.844	1.061e-06
0.845	6.357e-06	0.845	1.322e-06
0.846	6.34e-06	0.846	1.544e-06
0.847	6.348e-06	0.847	1.766e-06
0.848	6.344e-06	0.848	1.989e-06
0.849	6.333e-06	0.849	2.208e-06
0.85	6.378e-06	0.85	2.407e-06
0.851	6.341e-06	0.851	2.618e-06
0.852	6.368e-06	0.852	2.812e-06
0.853	6.333e-06	0.853	2.985e-06
0.854	6.356e-06	0.854	3.138e-06
0.855	6.362e-06	0.855	3.308e-06
0.856	6.346e-06	0.856	3.46e-06
0.857	6.362e-06	0.857	3.588e-06
0.858	6.356e-06	0.858	3.723e-06
0.859	6.353e-06	0.859	3.862e-06
0.86	6.342e-06	0.86	3.994e-06
0.861	6.361e-06	0.861	4.109e-06
0.862	6.372e-06	0.862	4.225e-06
0.863	6.361e-06	0.863	4.354e-06
0.864	6.368e-06	0.864	4.452e-06
0.865	6.366e-06	0.865	4.547e-06
0.866	6.365e-06	0.866	4.643e-06
0.867	6.398e-06	0.867	4.731e-06
0.868	6.377e-06	0.868	4.829e-06
0.869	6.352e-06	0.869	4.903e-06
0.87	6.392e-06	0.87	4.973e-06
0.871	6.396e-06	0.871	5.058e-06
0.872	6.393e-06	0.872	5.148e-06
0.873	6.376e-06	0.873	5.2e-06
0.874	6.392e-06	0.874	5.281e-06
0.875	6.409e-06	0.875	5.353e-06
0.876	6.4e-06	0.876	5.415e-06
0.877	6.422e-06	0.877	5.46e-06
0.878	6.417e-06	0.878	5.518e-06
0.879	6.4e-06	0.879	5.584e-06
0.88	6.411e-06	0.88	5.63e-06
0.881	6.389e-06	0.881	5.673e-06
0.882	6.422e-06	0.882	5.723e-06
0.883	6.442e-06	0.883	5.772e-06
0.884	6.437e-06	0.884	5.806e-06
0.885	6.419e-06	0.885	5.857e-06
0.886	6.404e-06	0.886	5.883e-06
0.887	6.426e-06	0.887	5.932e-06
0.888	6.428e-06	0.888	5.956e-06
0.889	6.43e-06	0.889	5.992e-06
0.89	6.444e-06	0.89	6.043e-06
0.891	6.463e-06	0.891	6.064e-06
0.892	6.449e-06	0.892	6.083e-06
0.893	6.476e-06	0.893	6.119e-06
0.894	6.47e-06	0.894	6.143e-06
0.895	6.442e-06	0.895	6.173e-06
0.896	6.457e-06	0.896	6.191e-06
0.897	6.479e-06	0.897	6.206e-06
0.898	6.466e-06	0.898	6.243e-06
0.899	6.474e-06	0.899	6.268e-06
0.9	6.487e-06	0.9	6.289e-06
0.901	6.491e-06	0.901	6.31e-06
0.902	6.502e-06	0.902	6.309e-06
0.903	6.514e-06	0.903	6.342e-06
0.904	6.478e-06	0.904	6.364e-06
0.905	6.512e-06	0.905	6.36e-06
0.906	6.504e-06	0.906	6.403e-06
0.907	6.526e-06	0.907	6.43e-06
0.908	6.51e-06	0.908	6.424e-06
0.909	6.506e-06	0.909	6.451e-06
0.91	6.511e-06	0.91	6.471e-06
0.911	6.522e-06	0.911	6.478e-06
0.912	6.547e-06	0.912	6.486e-06
0.913	6.568e-06	0.913	6.511e-06
0.914	6.535e-06	0.914	6.524e-06
0.915	6.544e-06	0.915	6.54e-06
0.916	6.556e-06	0.916	6.549e-06
0.917	6.557e-06	0.917	6.565e-06
0.918	6.569e-06	0.918	6.559e-06
0.919	6.585e-06	0.919	6.592e-06
0.92	6.581e-06	0.92	6.609e-06
0.921	6.57e-06	0.921	6.59e-06
0.922	6.601e-06	0.922	6.623e-06
0.923	6.615e-06	0.923	6.63e-06
0.924	6.599e-06	0.924	6.637e-06
0.925	6.606e-06	0.925	6.644e-06
0.926	6.634e-06	0.926	6.657e-06
0.927	6.624e-06	0.927	6.668e-06
0.928	6.601e-06	0.928	6.683e-06
0.929	6.61e-06	0.929	6.678e-06
0.93	6.634e-06	0.93	6.694e-06
0.931	6.646e-06	0.931	6.714e-06
0.932	6.666e-06	0.932	6.731e-06
0.933	6.671e-06	0.933	6.739e-06
0.934	6.641e-06	0.934	6.735e-06
0.935	6.635e-06	0.935	6.743e-06
0.936	6.69e-06	0.936	6.753e-06
0.937	6.657e-06	0.937	6.747e-06
0.938	6.689e-06	0.938	6.754e-06
0.939	6.69e-06	0.939	6.777e-06
0.94	6.673e-06	0.94	6.776e-06
0.941	6.699e-06	0.941	6.757e-06
0.942	6.699e-06	0.942	6.783e-06
0.943	6.738e-06	0.943	6.821e-06
0.944	6.716e-06	0.944	6.814e-06
0.945	6.728e-06	0.945	6.824e-06
0.946	6.738e-06	0.946	6.84e-06
0.947	6.752e-06	0.947	6.84e-06
0.948	6.713e-06	0.948	6.826e-06
0.949	6.742e-06	0.949	6.858e-06
0.95	6.736e-06	0.95	6.852e-06
0.951	6.75e-06	0.951	6.865e-06
0.952	6.772e-06	0.952	6.884e-06
0.953	6.748e-06	0.953	6.873e-06
0.954	6.756e-06	0.954	6.883e-06
0.955	6.785e-06	0.955	6.901e-06
0.956	6.798e-06	0.956	6.906e-06
0.957	6.819e-06	0.957	6.899e-06
0.958	6.804e-06	0.958	6.912e-06
0.959	6.783e-06	0.959	6.93e-06
0.96	6.813e-06	0.96	6.923e-06
0.961	6.829e-06	0.961	6.928e-06
0.962	6.828e-06	0.962	6.934e-06
0.963	6.802e-06	0.963	6.943e-06
0.964	6.842e-06	0.964	6.951e-06
0.965	6.841e-06	0.965	6.979e-06
0.966	6.865e-06	0.966	6.984e-06
0.967	6.868e-06	0.967	6.991e-06
0.968	6.902e-06	0.968	6.973e-06
0.969	6.869e-06	0.969	6.996e-06
0.97	6.871e-06	0.97	7.002e-06
0.971	6.888e-06	0.971	7.017e-06
0.972	6.902e-06	0.972	7.017e-06
0.973	6.906e-06	0.973	7.035e-06
0.974	6.917e-06	0.974	7.025e-06
0.975	6.917e-06	0.975	7.026e-06
0.976	6.935e-06	0.976	7.051e-06
0.977	6.277e-06	0.977	6.376e-06
0.976	5.236e-06	0.976	5.216e-06
0.975	5.018e-06	0.975	4.908e-06
0.974	4.869e-06	0.974	4.697e-06
0.973	4.719e-06	0.973	4.553e-06
0.972	4.621e-06	0.972	4.415e-06
0.971	4.519e-06	0.971	4.266e-06
0.97	4.412e-06	0.97	4.147e-06
0.969	4.345e-06	0.969	4.039e-06
0.968	4.262e-06	0.968	3.938e-06
0.967	4.169e-06	0.967	3.845e-06
0.966	4.1e-06	0.966	3.763e-06
0.965	4.031e-06	0.965	3.675e-06
0.964	3.95e-06	0.964	3.577e-06
0.963	3.86e-06	0.963	3.486e-06
0.962	3.83e-06	0.962	3.423e-06
0.961	3.773e-06	0.961	3.346e-06
0.96	3.702e-06	0.96	3.288e-06
0.959	3.663e-06	0.959	3.216e-06
0.958	3.596e-06	0.958	3.139e-06
0.957	3.536e-06	0.957	3.066e-06
0.956	3.492e-06	0.956	3.006e-06
0.955	3.454e-06	0.955	2.938e-06
0.954	3.373e-06	0.954	2.859e-06
0.953	3.338e-06	0.953	2.806e-06
0.952	3.29e-06	0.952	2.754e-06
0.951	3.221e-06	0.951	2.688e-06
0.95	3.181e-06	0.95	2.627e-06
0.949	3.149e-06	0.949	2.568e-06
0.948	3.093e-06	0.948	2.517e-06
0.947	3.048e-06	0.947	2.46e-06
0.946	3.019e-06	0.946	2.396e-06
0.945	2.953e-06	0.945	2.35e-06
0.944	2.886e-06	0.944	2.289e-06
0.943	2.879e-06	0.943	2.259e-06
0.942	2.836e-06	0.942	2.201e-06
0.941	2.773e-06	0.941	2.157e-06
0.94	2.743e-06	0.94	2.109e-06
0.939	2.698e-06	0.939	2.066e-06
0.938	2.648e-06	0.938	1.993e-06
0.937	2.623e-06	0.937	1.964e-06
0.936	2.576e-06	0.936	1.91e-06
0.935	2.542e-06	0.935	1.872e-06
0.934	2.519e-06	0.934	1.823e-06
0.933	2.461e-06	0.933	1.78e-06
0.932	2.433e-06	0.932	1.715e-06
0.931	2.386e-06	0.931	1.67e-06
0.93	2.363e-06	0.93	1.632e-06
0.929	2.321e-06	0.929	1.605e-06
0.928	2.3e-06	0.928	1.55e-06
0.927	2.237e-06	0.927	1.511e-06
0.926	2.21e-06	0.926	1.452e-06
0.925	2.163e-06	0.925	1.405e-06
0.924	2.141e-06	0.924	1.389e-06
0.923	2.127e-06	0.923	1.339e-06
0.922	2.073e-06	0.922	1.293e-06
0.921	2.055e-06	0.921	1.253e-06
0.92	2.002e-06	0.92	1.198e-06
0.919	1.983e-06	0.919	1.16e-06
0.918	1.929e-06	0.918	1.122e-06
0.917	1.909e-06	0.917	1.089e-06
0.916	1.871e-06	0.916	1.035e-06
0.915	1.855e-06	0.915	1.014e-06
0.914	1.813e-06	0.914	9.562e-07
0.913	1.778e-06	0.913	9.105e-07
0.912	1.72e-06	0.912	8.64e-07
0.911	1.716e-06	0.911	8.348e-07
0.91	1.72e-06	0.91	7.915e-07
0.909	1.648e-06	0.909	7.497e-07
0.908	1.636e-06	0.908	7.016e-07
0.907	1.609e-06	0.907	6.606e-07
0.906	1.575e-06	0.906	6.062e-07
0.905	1.577e-06	0.905	5.715e-07
0.904	1.531e-06	0.904	5.203e-07
0.903	1.505e-06	0.903	4.746e-07
0.902	1.463e-06	0.902	4.367e-07
0.901	1.43e-06	0.901	3.973e-07
0.9	1.398e-06	0.9	3.327e-07
0.899	1.385e-06	0.899	2.838e-07
0.898	1.372e-06	0.898	2.483e-07
0.897	1.327e-06	0.897	1.868e-07
0.896	1.285e-06	0.896	1.387e-07
0.895	1.283e-06	0.895	8.75e-08
0.894	1.246e-06	0.894	4.099e-08
0.893	1.22e-06	0.893	-2.128e-08
0.892	1.219e-06	0.892	-5.991e-08
0.891	1.163e-06	0.891	-1.285e-07
0.89	1.13e-06	0.89	-1.703e-07
0.889	1.143e-06	0.889	-2.231e-07
0.888	1.089e-06	0.888	-2.743e-07
0.887	1.059e-06	0.887	-3.532e-07
0.886	1.045e-06	0.886	-3.989e-07
0.885	9.972e-07	0.885	-4.738e-07
0.884	9.673e-07	0.884	-5.085e-07
0.883	9.696e-07	0.883	-5.952e-07
0.882	9.349e-07	0.882	-6.488e-07
0.881	9.089e-07	0.881	-7.229e-07
0.88	8.94e-07	0.88	-7.828e-07
0.879	8.585e-07	0.879	-8.34e-07
0.878	8.467e-07	0.878	-9.058e-07
0.877	8.23e-07	0.877	-9.893e-07
0.876	8.049e-07	0.876	-1.049e-06
0.875	7.442e-07	0.875	-1.153e-06
0.874	7.26e-07	0.874	-1.227e-06
0.873	7.221e-07	0.873	-1.313e-06
0.872	7.032e-07	0.872	-1.383e-06
0.871	6.63e-07	0.871	-1.466e-06
0.87	6.653e-07	0.87	-1.562e-06
0.869	6.283e-07	0.869	-1.655e-06
0.868	5.975e-07	0.868	-1.737e-06
0.867	5.81e-07	0.867	-1.843e-06
0.866	5.636e-07	0.866	-1.942e-06
0.865	5.14e-07	0.865	-2.051e-06
0.864	5.085e-07	0.864	-2.177e-06
0.863	5.156e-07	0.863	-2.277e-06
0.862	4.801e-07	0.862	-2.397e-06
0.861	4.186e-07	0.861	-2.537e-06
0.86	4.06e-07	0.86	-2.657e-06
0.859	3.784e-07	0.859	-2.785e-06
0.858	3.476e-07	0.858	-2.942e-06
0.857	3.571e-07	0.857	-3.07e-06
0.856	3.185e-07	0.856	-3.221e-06
0.855	3.067e-07	0.855	-3.382e-06
0.854	2.83e-07	0.854	-3.554e-06
0.853	2.728e-07	0.853	-3.706e-06
0.852	2.467e-07	0.852	-3.88e-06
0.851	2.199e-07	0.851	-4.09e-06
0.85	2.089e-07	0.85	-4.278e-06
0.849	1.695e-07	0.849	-4.512e-06
0.848	1.332e-07	0.848	-4.762e-06
0.847	1.025e-07	0.847	-4.964e-06
0.846	8.671e-08	0.846	-5.201e-06
0.845	5.361e-08	0.845	-5.428e-06
0.844	7.174e-08	0.844	-5.688e-06
0.843	4.651e-08	0.843	-5.929e-06
0.842	-4.73e-09	0.842	-6.193e-06
0.841	-7.095e-09	0.841	-6.467e-06
0.84	-5.834e-08	0.84	-6.762e-06
0.839	-4.099e-08	0.839	-7.054e-06
0.838	-6.701e-08	0.838	-7.375e-06
0.837	-9.066e-08	0.837	-7.707e-06
0.836	-1.261e-07	0.836	-8.067e-06
0.835	-1.6e-07	0.835	-8.408e-06
0.834	-1.624e-07	0.834	-8.766e-06
0.833	-1.931e-07	0.833	-9.155e-06
0.832	-2.483e-07	0.832	-9.575e-06
0.831	-2.215e-07	0.831	-9.991e-06
0.83	-2.641e-07	0.83	-1.043e-05
0.829	-2.767e-07	0.829	-1.089e-05
0.828	-3.059e-07	0.828	-1.137e-05
0.827	-3.169e-07	0.827	-1.185e-05
0.826	-3.137e-07	0.826	-1.235e-05
0.825	-3.784e-07	0.825	-1.289e-05
0.824	-3.942e-07	0.824	-1.344e-05
0.823	-4.178e-07	0.823	-1.405e-05
0.822	-4.139e-07	0.822	-1.466e-05
0.821	-4.509e-07	0.821	-1.531e-05
0.82	-4.675e-07	0.82	-1.596e-05
0.819	-4.888e-07	0.819	-1.663e-05
0.818	-5.187e-07	0.818	-1.733e-05
0.817	-5.518e-07	0.817	-1.807e-05
0.816	-5.597e-07	0.816	-1.882e-05
0.815	-5.763e-07	0.815	-1.961e-05
0.814	-6.307e-07	0.814	-2.043e-05
0.813	-6.511e-07	0.813	-2.127e-05
0.812	-6.472e-07	0.812	-2.214e-05
0.811	-6.866e-07	0.811	-2.305e-05
0.81	-7.126e-07	0.81	-2.396e-05
0.809	-7.473e-07	0.809	-2.492e-05
0.808	-7.41e-07	0.808	-2.591e-05
0.807	-7.662e-07	0.807	-2.691e-05
0.806	-8.088e-07	0.806	-2.798e-05
0.805	-8.309e-07	0.805	-2.906e-05
0.804	-8.396e-07	0.804	-3.019e-05
0.803	-8.892e-07	0.803	-3.136e-05
0.802	-9.097e-07	0.802	-3.253e-05
0.801	-9.365e-07	0.801	-3.372e-05
0.8	-9.893e-07	0.8	-3.498e-05
0.799	-9.854e-07	0.799	-3.623e-05
0.798	-1.019e-06	0.798	-3.753e-05
0.797	-1.034e-06	0.797	-3.885e-05
0.796	-1.031e-06	0.796	-4.022e-05
0.795	-1.075e-06	0.795	-4.158e-05
0.794	-1.092e-06	0.794	-4.302e-05
0.793	-1.111e-06	0.793	-4.455e-05
0.792	-1.171e-06	0.792	-4.606e-05
0.791	-1.2e-06	0.791	-4.754e-05
0.79	-1.239e-06	0.79	-4.908e-05
0.789	-1.228e-06	0.789	-5.067e-05
0.788	-1.238e-06	0.788	-5.223e-05
0.787	-1.269e-06	0.787	-5.381e-05
0.786	-1.318e-06	0.786	-5.545e-05
0.785	-1.372e-06	0.785	-5.709e-05
0.784	-1.361e-06	0.784	-5.882e-05
0.783	-1.385e-06	0.783	-6.051e-05
0.782	-1.424e-06	0.782	-6.223e-05
0.781	-1.443e-06	0.781	-6.397e-05
0.78	-1.47e-06	0.78	-6.569e-05
0.779	-1.498e-06	0.779	-6.747e-05
0.778	-1.555e-06	0.778	-6.925e-05
0.777	-1.577e-06	0.777	-7.104e-05
0.776	-1.574e-06	0.776	-7.291e-05
0.775	-1.592e-06	0.775	-7.479e-05
0.774	-1.667e-06	0.774	-7.665e-05
0.773	-1.681e-06	0.773	-7.851e-05
0.772	-1.736e-06	0.772	-8.038e-05
0.771	-1.754e-06	0.771	-8.227e-05
0.77	-1.767e-06	0.77	-8.426e-05
0.769	-1.816e-06	0.769	-8.627e-05
0.768	-1.819e-06	0.768	-8.82e-05
0.767	-1.864e-06	0.767	-9.014e-05
0.766	-1.912e-06	0.766	-9.214e-05
0.765	-1.909e-06	0.765	-9.412e-05
0.764	-1.971e-06	0.764	-9.61e-05
0.763	-1.995e-06	0.763	-9.807e-05
0.762	-1.991e-06	0.762	-0.0001
0.761	-2.025e-06	0.761	-0.000102
0.76	-2.062e-06	0.76	-0.0001039
0.759	-2.102e-06	0.759	-0.0001059
0.758	-2.136e-06	0.758	-0.0001079
0.757	-2.173e-06	0.757	-0.0001099
0.756	-2.194e-06	0.756	-0.000112
0.755	-2.219e-06	0.755	-0.000114
0.754	-2.248e-06	0.754	-0.0001159
0.753	-2.246e-06	0.753	-0.0001179
0.752	-2.292e-06	0.752	-0.0001199
0.751	-2.314e-06	0.751	-0.0001218
0.75	-2.351e-06	0.75	-0.0001238
0.749	-2.384e-06	0.749	-0.0001259
0.748	-2.414e-06	0.748	-0.0001278
0.747	-2.438e-06	0.747	-0.0001299
0.746	-2.492e-06	0.746	-0.0001319
0.745	-2.506e-06	0.745	-0.0001339
0.744	-2.538e-06	0.744	-0.0001359
0.743	-2.569e-06	0.743	-0.0001379
0.742	-2.624e-06	0.742	-0.0001401
0.741	-2.638e-06	0.741	-0.0001422
0.74	-2.694e-06	0.74	-0.0001443
0.739	-2.691e-06	0.739	-0.0001462
0.738	-2.693e-06	0.738	-0.0001482
0.737	-2.75e-06	0.737	-0.0001502
0.736	-2.768e-06	0.736	-0.0001522
0.735	-2.81e-06	0.735	-0.0001541
0.734	-2.838e-06	0.734	-0.0001563
0.733	-2.869e-06	0.733	-0.0001584
0.732	-2.884e-06	0.732	-0.0001605
0.731	-2.918e-06	0.731	-0.0001626
0.73	-2.974e-06	0.73	-0.0001646
0.729	-2.981e-06	0.729	-0.0001666
0.728	-3.003e-06	0.728	-0.0001687
0.727	-3.029e-06	0.727	-0.0001708
0.726	-3.058e-06	0.726	-0.0001729
0.725	-3.114e-06	0.725	-0.0001749
0.724	-3.126e-06	0.724	-0.0001769
0.723	-3.161e-06	0.723	-0.000179
0.722	-3.192e-06	0.722	-0.000181
0.721	-3.249e-06	0.721	-0.0001831
0.72	-3.255e-06	0.72	-0.0001854
0.719	-3.254e-06	0.719	-0.0001874
0.718	-3.322e-06	0.718	-0.0001896
0.717	-3.343e-06	0.717	-0.0001918
0.716	-3.378e-06	0.716	-0.0001938
0.715	-3.424e-06	0.715	-0.0001958
0.714	-3.444e-06	0.714	-0.0001979
0.713	-3.46e-06	0.713	-0.0001998
0.712	-3.48e-06	0.712	-0.0002022
0.711	-3.523e-06	0.711	-0.0002045
0.71	-3.549e-06	0.71	-0.0002067
0.709	-3.603e-06	0.709	-0.0002088
0.708	-3.59e-06	0.708	-0.000211
0.707	-3.655e-06	0.707	-0.000213
0.706	-3.705e-06	0.706	-0.000215
0.705	-3.733e-06	0.705	-0.0002174
0.704	-3.732e-06	0.704	-0.0002196
0.703	-3.758e-06	0.703	-0.0002218
0.702	-3.813e-06	0.702	-0.0002239
0.701	-3.838e-06	0.701	-0.0002262
0.7	-3.887e-06	0.7	-0.0002285
0.699	-3.897e-06	0.699	-0.0002306
0.698	-3.961e-06	0.698	-0.0002329
0.697	-3.964e-06	0.697	-0.000235
0.696	-3.958e-06	0.696	-0.0002371
0.695	-4.004e-06	0.695	-0.0002393
0.694	-4.078e-06	0.694	-0.0002416
0.693	-4.115e-06	0.693	-0.0002438
0.692	-4.184e-06	0.692	-0.0002462
0.691	-4.224e-06	0.691	-0.0002485
0.69	-4.246e-06	0.69	-0.0002506
0.689	-4.266e-06	0.689	-0.0002526
0.688	-4.281e-06	0.688	-0.0002548
0.687	-4.337e-06	0.687	-0.0002571
0.686	-4.381e-06	0.686	-0.0002595
0.685	-4.426e-06	0.685	-0.0002616
0.684	-4.404e-06	0.684	-0.0002638
0.683	-4.467e-06	0.683	-0.000266
0.682	-4.507e-06	0.682	-0.0002686
0.681	-4.546e-06	0.681	-0.0002708
0.68	-4.603e-06	0.68	-0.0002726
0.679	-4.623e-06	0.679	-0.0002747
0.678	-4.695e-06	0.678	-0.0002773
0.677	-4.684e-06	0.677	-0.0002799
0.676	-4.72e-06	0.676	-0.0002823
0.675	-4.786e-06	0.675	-0.0002846
0.674	-4.832e-06	0.674	-0.000287
0.673	-4.848e-06	0.673	-0.0002892
0.672	-4.883e-06	0.672	-0.0002914
0.671	-4.933e-06	0.671	-0.0002935
0.67	-4.971e-06	0.67	-0.0002958
0.669	-4.987e-06	0.669	-0.0002979
0.668	-5.033e-06	0.668	-0.0003002
0.667	-5.1e-06	0.667	-0.0003026
0.666	-5.102e-06	0.666	-0.0003047
0.665	-5.134e-06	0.665	-0.000307
0.664	-5.168e-06	0.664	-0.0003088
0.663	-5.233e-06	0.663	-0.0003113
0.662	-5.249e-06	0.662	-0.000314
0.661	-5.254e-06	0.661	-0.0003164
0.66	-5.329e-06	0.66	-0.0003188
0.659	-5.35e-06	0.659	-0.0003211
0.658	-5.412e-06	0.658	-0.0003231
0.657	-5.477e-06	0.657	-0.0003254
0.656	-5.467e-06	0.656	-0.0003276
0.655	-5.509e-06	0.655	-0.0003299
0.654	-5.536e-06	0.654	-0.0003325
0.653	-5.553e-06	0.653	-0.0003348
0.652	-5.62e-06	0.652	-0.000337
0.651	-5.643e-06	0.651	-0.0003393
0.65	-5.69e-06	0.65	-0.0003422
0.649	-5.698e-06	0.649	-0.0003442
0.648	-5.75e-06	0.648	-0.0003465
0.647	-5.792e-06	0.647	-0.0003489
0.646	-5.841e-06	0.646	-0.0003509
0.645	-5.869e-06	0.645	-0.0003528
0.644	-5.858e-06	0.644	-0.0003551
0.643	-5.936e-06	0.643	-0.0003579
0.642	-5.99e-06	0.642	-0.00036
0.641	-6.002e-06	0.641	-0.000362
0.64	-6.042e-06	0.64	-0.0003639
0.639	-6.107e-06	0.639	-0.0003661
0.638	-6.123e-06	0.638	-0.0003681
0.637	-6.177e-06	0.637	-0.0003703
0.636	-6.2e-06	0.636	-0.0003724
0.635	-6.223e-06	0.635	-0.0003748
0.634	-6.25e-06	0.634	-0.0003776
0.633	-6.295e-06	0.633	-0.0003795
0.632	-6.357e-06	0.632	-0.0003816
0.631	-6.387e-06	0.631	-0.0003836
0.63	-6.414e-06	0.63	-0.000386
0.629	-6.482e-06	0.629	-0.0003877
0.628	-6.497e-06	0.628	-0.0003901
0.627	-6.527e-06	0.627	-0.0003926
0.626	-6.581e-06	0.626	-0.0003941
0.625	-6.619e-06	0.625	-0.0003957
0.624	-6.684e-06	0.624	-0.0003984
0.623	-6.672e-06	0.623	-0.0004006
0.622	-6.722e-06	0.622	-0.0004023
0.621	-6.758e-06	0.621	-0.0004041
0.62	-6.775e-06	0.62	-0.0004061
0.619	-6.837e-06	0.619	-0.0004079
0.618	-6.89e-06	0.618	-0.0004097
0.617	-6.913e-06	0.617	-0.0004115
0.616	-6.971e-06	0.616	-0.0004133
0.615	-6.994e-06	0.615	-0.0004155
0.614	-7.031e-06	0.614	-0.0004179
0.613	-7.107e-06	0.613	-0.0004204
0.612	-7.174e-06	0.612	-0.0004223
0.611	-7.164e-06	0.611	-0.0004236
0.61	-7.174e-06	0.61	-0.0004255
0.609	-7.235e-06	0.609	-0.0004275
0.608	-7.282e-06	0.608	-0.000429
0.607	-7.288e-06	0.607	-0.0004311
0.606	-7.325e-06	0.606	-0.0004333
0.605	-7.387e-06	0.605	-0.0004345
0.604	-7.412e-06	0.604	-0.0004359
0.603	-7.437e-06	0.603	-0.000437
0.602	-7.5e-06	0.602	-0.0004398
0.601	-7.559e-06	0.601	-0.0004419
0.6	-7.608e-06	0.6	-0.0004437
0.599	-7.629e-06	0.599	-0.0004453
0.598	-7.68e-06	0.598	-0.0004472
0.597	-7.711e-06	0.597	-0.0004484
0.596	-7.731e-06	0.596	-0.0004496
0.595	-7.781e-06	0.595	-0.0004514
0.594	-7.792e-06	0.594	-0.0004524
0.593	-7.845e-06	0.593	-0.0004542
0.592	-7.908e-06	0.592	-0.0004555
0.591	-7.916e-06	0.591	-0.0004575
0.59	-7.956e-06	0.59	-0.0004595
0.589	-7.994e-06	0.589	-0.0004615
0.588	-8.001e-06	0.588	-0.0004634
0.587	-8.032e-06	0.587	-0.0004644
0.586	-8.09e-06	0.586	-0.0004657
0.585	-8.141e-06	0.585	-0.000467
0.584	-8.146e-06	0.584	-0.0004683
0.583	-8.199e-06	0.583	-0.0004708
0.582	-8.263e-06	0.582	-0.0004716
0.581	-8.265e-06	0.581	-0.0004728
0.58	-8.323e-06	0.58	-0.0004744
0.579	-8.392e-06	0.579	-0.0004756
0.578	-8.429e-06	0.578	-0.000477
0.577	-8.427e-06	0.577	-0.000479
0.576	-8.49e-06	0.576	-0.0004805
0.575	-8.519e-06	0.575	-0.0004817
0.574	-8.602e-06	0.574	-0.0004822
0.573	-8.601e-06	0.573	-0.0004839
0.572	-8.667e-06	0.572	-0.0004853
0.571	-8.708e-06	0.571	-0.0004856
0.57	-8.707e-06	0.57	-0.0004868
0.569	-8.758e-06	0.569	-0.0004892
0.568	-8.825e-06	0.568	-0.0004906
0.567	-8.831e-06	0.567	-0.0004916
0.566	-8.876e-06	0.566	-0.0004928
0.565	-8.939e-06	0.565	-0.0004939
0.564	-8.968e-06	0.564	-0.0004954
0.563	-9.049e-06	0.563	-0.0004955
0.562	-9.065e-06	0.562	-0.000497
0.561	-9.092e-06	0.561	-0.000498
0.56	-9.125e-06	0.56	-0.000499
0.559	-9.151e-06	0.559	-0.0004995
0.558	-9.191e-06	0.558	-0.0005012
0.557	-9.227e-06	0.557	-0.0005029
0.556	-9.275e-06	0.556	-0.0005043
0.555	-9.313e-06	0.555	-0.0005049
0.554	-9.372e-06	0.554	-0.0005062
0.553	-9.402e-06	0.553	-0.0005067
0.552	-9.444e-06	0.552	-0.0005073
0.551	-9.459e-06	0.551	-0.0005076
0.55	-9.502e-06	0.55	-0.0005086
0.549	-9.521e-06	0.549	-0.00051
0.548	-9.614e-06	0.548	-0.0005109
0.547	-9.691e-06	0.547	-0.0005111
0.546	-9.708e-06	0.546	-0.0005114
0.545	-9.675e-06	0.545	-0.0005128
0.544	-9.747e-06	0.544	-0.0005141
0.543	-9.761e-06	0.543	-0.0005152
0.542	-9.799e-06	0.542	-0.0005159
0.541	-9.871e-06	0.541	-0.0005169
0.54	-9.903e-06	0.54	-0.0005179
0.539	-9.866e-06	0.539	-0.0005184
0.538	-9.897e-06	0.538	-0.0005197
0.537	-9.919e-06	0.537	-0.0005207
0.536	-1.006e-05	0.536	-0.0005207
0.535	-1.005e-05	0.535	-0.0005211
0.534	-1.01e-05	0.534	-0.0005215
0.533	-1.014e-05	0.533	-0.0005221
0.532	-1.019e-05	0.532	-0.0005229
0.531	-1.021e-05	0.531	-0.0005248
0.53	-1.026e-05	0.53	-0.0005252
0.529	-1.034e-05	0.529	-0.0005258
0.528	-1.035e-05	0.528	-0.0005258
0.527	-1.039e-05	0.527	-0.0005259
0.526	-1.043e-05	0.526	-0.0005275
0.525	-1.047e-05	0.525	-0.0005292
0.524	-1.049e-05	0.524	-0.0005297
0.523	-1.055e-05	0.523	-0.0005306
0.522	-1.052e-05	0.522	-0.0005312
0.521	-1.058e-05	0.521	-0.0005311
0.52	-1.064e-05	0.52	-0.0005319
0.519	-1.069e-05	0.519	-0.0005328
0.518	-1.073e-05	0.518	-0.0005341
0.517	-1.077e-05	0.517	-0.0005342
0.516	-1.085e-05	0.516	-0.0005347
0.515	-1.085e-05	0.515	-0.0005349
0.514	-1.091e-05	0.514	-0.0005345
0.513	-1.098e-05	0.513	-0.0005361
0.512	-1.101e-05	0.512	-0.0005357
0.511	-1.11e-05	0.511	-0.0005359
0.51	-1.107e-05	0.51	-0.0005358
0.509	-1.109e-05	0.509	-0.0005365
0.508	-1.112e-05	0.508	-0.0005382
0.507	-1.119e-05	0.507	-0.0005398
0.506	-1.122e-05	0.506	-0.0005397
0.505	-1.126e-05	0.505	-0.0005397
0.504	-1.131e-05	0.504	-0.0005403
0.503	-1.134e-05	0.503	-0.0005412
0.502	-1.137e-05	0.502	-0.0005416
0.501	-1.143e-05	0.501	-0.0005423
0.5	-1.148e-05	0.5	-0.0005432
0.499	-1.151e-05	0.499	-0.0005423
0.498	-1.156e-05	0.498	-0.000542
0.497	-1.156e-05	0.497	-0.0005423
0.496	-1.16e-05	0.496	-0.0005434
0.495	-1.164e-05	0.495	-0.0005439
0.494	-1.169e-05	0.494	-0.0005437
0.493	-1.176e-05	0.493	-0.0005444
0.492	-1.179e-05	0.492	-0.0005453
0.491	-1.187e-05	0.491	-0.0005461
0.49	-1.19e-05	0.49	-0.0005456
0.489	-1.187e-05	0.489	-0.0005456
0.488	-1.194e-05	0.488	-0.0005465
0.487	-1.2e-05	0.487	-0.0005475
0.486	-1.205e-05	0.486	-0.0005482
0.485	-1.206e-05	0.485	-0.0005479
0.484	-1.208e-05	0.484	-0.0005483
0.483	-1.213e-05	0.483	-0.0005491
0.482	-1.216e-05	0.482	-0.0005497
0.481	-1.221e-05	0.481	-0.0005499
0.48	-1.228e-05	0.48	-0.0005501
0.479	-1.23e-05	0.479	-0.0005509
0.478	-1.236e-05	0.478	-0.0005508
0.477	-1.245e-05	0.477	-0.0005507
0.476	-1.244e-05	0.476	-0.0005512
0.475	-1.25e-05	0.475	-0.0005517
0.474	-1.253e-05	0.474	-0.0005522
0.473	-1.258e-05	0.473	-0.0005525
0.472	-1.267e-05	0.472	-0.0005526
0.471	-1.268e-05	0.471	-0.0005524
0.47	-1.272e-05	0.47	-0.0005534
0.469	-1.277e-05	0.469	-0.000554
0.468	-1.276e-05	0.468	-0.0005546
0.467	-1.284e-05	0.467	-0.0005544
0.466	-1.29e-05	0.466	-0.0005542
0.465	-1.294e-05	0.465	-0.0005548
0.464	-1.298e-05	0.464	-0.000556
0.463	-1.301e-05	0.463	-0.0005563
0.462	-1.305e-05	0.462	-0.0005567
0.461	-1.307e-05	0.461	-0.0005565
0.46	-1.312e-05	0.46	-0.0005556
0.459	-1.317e-05	0.459	-0.0005563
0.458	-1.321e-05	0.458	-0.0005574
0.457	-1.322e-05	0.457	-0.0005579
0.456	-1.326e-05	0.456	-0.000558
0.455	-1.33e-05	0.455	-0.000558
0.454	-1.333e-05	0.454	-0.0005586
0.453	-1.34e-05	0.453	-0.000559
0.452	-1.342e-05	0.452	-0.0005594
0.451	-1.348e-05	0.451	-0.0005587
0.45	-1.351e-05	0.45	-0.0005588
0.449	-1.361e-05	0.449	-0.0005595
0.448	-1.364e-05	0.448	-0.0005598
0.447	-1.366e-05	0.447	-0.00056
0.446	-1.374e-05	0.446	-0.0005601
0.445	-1.375e-05	0.445	-0.0005607
0.444	-1.379e-05	0.444	-0.0005618
0.443	-1.385e-05	0.443	-0.0005617
0.442	-1.387e-05	0.442	-0.000562
0.441	-1.389e-05	0.441	-0.0005608
0.44	-1.396e-05	0.44	-0.0005616
0.439	-1.401e-05	0.439	-0.0005614
0.438	-1.402e-05	0.438	-0.0005616
0.437	-1.406e-05	0.437	-0.0005619
0.436	-1.407e-05	0.436	-0.0005626
0.435	-1.415e-05	0.435	-0.0005628
0.434	-1.42e-05	0.434	-0.0005628
0.433	-1.423e-05	0.433	-0.0005632
0.432	-1.423e-05	0.432	-0.0005631
0.431	-1.427e-05	0.431	-0.0005634
0.43	-1.432e-05	0.43	-0.000564
0.429	-1.439e-05	0.429	-0.0005646
0.428	-1.443e-05	0.428	-0.0005646
0.427	-1.455e-05	0.427	-0.0005651
0.426	-1.46e-05	0.426	-0.0005656
0.425	-1.458e-05	0.425	-0.0005654
0.424	-1.464e-05	0.424	-0.0005653
0.423	-1.466e-05	0.423	-0.0005658
0.422	-1.47e-05	0.422	-0.0005665
0.421	-1.476e-05	0.421	-0.0005667
0.42	-1.483e-05	0.42	-0.0005659
0.419	-1.485e-05	0.419	-0.0005659
0.418	-1.495e-05	0.418	-0.0005658
0.417	-1.499e-05	0.417	-0.0005658
0.416	-1.5e-05	0.416	-0.0005665
0.415	-1.503e-05	0.415	-0.0005668
0.414	-1.508e-05	0.414	-0.0005664
0.413	-1.51e-05	0.413	-0.0005662
0.412	-1.515e-05	0.412	-0.0005676
0.411	-1.517e-05	0.411	-0.0005685
0.41	-1.525e-05	0.41	-0.0005682
0.409	-1.529e-05	0.409	-0.0005681
0.408	-1.535e-05	0.408	-0.0005682
0.407	-1.539e-05	0.407	-0.0005688
0.406	-1.541e-05	0.406	-0.0005695
0.405	-1.546e-05	0.405	-0.00057
0.404	-1.558e-05	0.404	-0.0005696
0.403	-1.556e-05	0.403	-0.0005699
0.402	-1.567e-05	0.402	-0.0005694
0.401	-1.565e-05	0.401	-0.0005698
0.4	-1.573e-05	0.4	-0.0005696
0.399	-1.579e-05	0.399	-0.0005698
0.398	-1.582e-05	0.398	-0.0005696
0.397	-1.585e-05	0.397	-0.0005704
0.396	-1.591e-05	0.396	-0.0005702
0.395	-1.596e-05	0.395	-0.0005706
0.394	-1.6e-05	0.394	-0.0005711
0.393	-1.603e-05	0.393	-0.0005724
0.392	-1.6e-05	0.392	-0.0005724
0.391	-1.605e-05	0.391	-0.0005724
0.39	-1.616e-05	0.39	-0.0005722
0.389	-1.623e-05	0.389	-0.0005725
0.388	-1.622e-05	0.388	-0.000572
0.387	-1.628e-05	0.387	-0.000572
0.386	-1.634e-05	0.386	-0.0005729
0.385	-1.636e-05	0.385	-0.0005734
0.384	-1.64e-05	0.384	-0.0005736
0.383	-1.641e-05	0.383	-0.000574
0.382	-1.649e-05	0.382	-0.0005744
0.381	-1.654e-05	0.381	-0.0005745
0.38	-1.659e-05	0.38	-0.000575
0.379	-1.662e-05	0.379	-0.0005757
0.378	-1.666e-05	0.378	-0.0005757
0.377	-1.667e-05	0.377	-0.0005752
0.376	-1.671e-05	0.376	-0.0005759
0.375	-1.679e-05	0.375	-0.0005767
0.374	-1.681e-05	0.374	-0.0005767
0.373	-1.689e-05	0.373	-0.000576
0.372	-1.696e-05	0.372	-0.0005761
0.371	-1.696e-05	0.371	-0.0005764
0.37	-1.702e-05	0.37	-0.0005764
0.369	-1.705e-05	0.369	-0.0005768
0.368	-1.707e-05	0.368	-0.0005777
0.367	-1.713e-05	0.367	-0.0005777
0.366	-1.716e-05	0.366	-0.0005779
0.365	-1.723e-05	0.365	-0.0005772
0.364	-1.728e-05	0.364	-0.0005772
0.363	-1.736e-05	0.363	-0.0005774
0.362	-1.737e-05	0.362	-0.000577
0.361	-1.742e-05	0.361	-0.0005772
0.36	-1.749e-05	0.36	-0.0005775
0.359	-1.751e-05	0.359	-0.0005779
0.358	-1.752e-05	0.358	-0.0005788
0.357	-1.759e-05	0.357	-0.0005798
0.356	-1.763e-05	0.356	-0.0005796
0.355	-1.768e-05	0.355	-0.0005798
0.354	-1.774e-05	0.354	-0.0005795
0.353	-1.775e-05	0.353	-0.0005796
0.352	-1.783e-05	0.352	-0.0005803
0.351	-1.783e-05	0.351	-0.0005809
0.35	-1.79e-05	0.35	-0.0005813
0.349	-1.798e-05	0.349	-0.0005813
0.348	-1.793e-05	0.348	-0.0005823
0.347	-1.796e-05	0.347	-0.0005823
0.346	-1.804e-05	0.346	-0.0005828
0.345	-1.808e-05	0.345	-0.0005832
0.344	-1.811e-05	0.344	-0.0005841
0.343	-1.816e-05	0.343	-0.0005847
0.342	-1.826e-05	0.342	-0.0005847
0.341	-1.838e-05	0.341	-0.0005843
0.34	-1.843e-05	0.34	-0.0005842
0.339	-1.847e-05	0.339	-0.0005841
0.338	-1.848e-05	0.338	-0.0005847
0.337	-1.848e-05	0.337	-0.0005848
0.336	-1.85e-05	0.336	-0.0005852
0.335	-1.853e-05	0.335	-0.0005862
0.334	-1.857e-05	0.334	-0.0005863
0.333	-1.864e-05	0.333	-0.0005867
0.332	-1.869e-05	0.332	-0.0005865
0.331	-1.871e-05	0.331	-0.0005862
0.33	-1.871e-05	0.33	-0.0005873
0.329	-1.877e-05	0.329	-0.0005873
0.328	-1.883e-05	0.328	-0.0005868
0.327	-1.889e-05	0.327	-0.0005874
0.326	-1.893e-05	0.326	-0.0005874
0.325	-1.893e-05	0.325	-0.0005885
0.324	-1.897e-05	0.324	-0.0005894
0.323	-1.901e-05	0.323	-0.0005892
0.322	-1.911e-05	0.322	-0.0005886
0.321	-1.918e-05	0.321	-0.0005886
0.32	-1.916e-05	0.32	-0.0005893
0.319	-1.92e-05	0.319	-0.0005903
0.318	-1.924e-05	0.318	-0.0005907
0.317	-1.926e-05	0.317	-0.0005907
0.316	-1.927e-05	0.316	-0.0005907
0.315	-1.932e-05	0.315	-0.0005912
0.314	-1.936e-05	0.314	-0.0005909
0.313	-1.943e-05	0.313	-0.0005919
0.312	-1.949e-05	0.312	-0.000592
0.311	-1.952e-05	0.311	-0.0005929
0.31	-1.956e-05	0.31	-0.000594
0.309	-1.961e-05	0.309	-0.0005935
0.308	-1.965e-05	0.308	-0.000593
0.307	-1.969e-05	0.307	-0.0005931
0.306	-1.971e-05	0.306	-0.0005936
0.305	-1.977e-05	0.305	-0.0005954
0.304	-1.982e-05	0.304	-0.0005954
0.303	-1.98e-05	0.303	-0.0005945
0.302	-1.981e-05	0.302	-0.0005949
0.301	-1.988e-05	0.301	-0.0005956
0.3	-1.997e-05	0.3	-0.0005955
0.299	-2.002e-05	0.299	-0.0005952
0.298	-2.006e-05	0.298	-0.0005964
0.297	-2.008e-05	0.297	-0.0005982
0.296	-2.012e-05	0.296	-0.0005979
0.295	-2.015e-05	0.295	-0.0005981
0.294	-2.019e-05	0.294	-0.0005984
0.293	-2.027e-05	0.293	-0.0005985
0.292	-2.034e-05	0.292	-0.0005989
0.291	-2.03e-05	0.291	-0.000599
0.29	-2.032e-05	0.29	-0.0005994
0.289	-2.038e-05	0.289	-0.0005996
0.288	-2.046e-05	0.288	-0.0005995
0.287	-2.048e-05	0.287	-0.0006
0.286	-2.057e-05	0.286	-0.0005993
0.285	-2.057e-05	0.285	-0.0006004
0.284	-2.058e-05	0.284	-0.0006009
0.283	-2.065e-05	0.283	-0.0006012
0.282	-2.07e-05	0.282	-0.0006024
0.281	-2.073e-05	0.281	-0.0006015
0.28	-2.075e-05	0.28	-0.0006013
0.279	-2.08e-05	0.279	-0.0006012
0.278	-2.085e-05	0.278	-0.0006024
0.277	-2.089e-05	0.277	-0.0006028
0.276	-2.093e-05	0.276	-0.0006031
0.275	-2.097e-05	0.275	-0.000603
0.274	-2.1e-05	0.274	-0.0006025
0.273	-2.104e-05	0.273	-0.0006033
0.272	-2.105e-05	0.272	-0.0006053
0.271	-2.105e-05	0.271	-0.0006045
0.27	-2.113e-05	0.27	-0.0006054
0.269	-2.118e-05	0.269	-0.0006063
0.268	-2.118e-05	0.268	-0.0006067
0.267	-2.121e-05	0.267	-0.0006061
0.266	-2.127e-05	0.266	-0.0006064
0.265	-2.131e-05	0.265	-0.000606
0.264	-2.138e-05	0.264	-0.0006065
0.263	-2.138e-05	0.263	-0.0006076
0.262	-2.144e-05	0.262	-0.0006075
0.261	-2.146e-05	0.261	-0.0006069
0.26	-2.15e-05	0.26	-0.0006081
0.259	-2.158e-05	0.259	-0.0006086
0.258	-2.159e-05	0.258	-0.0006087
0.257	-2.161e-05	0.257	-0.0006082
0.256	-2.164e-05	0.256	-0.0006088
0.255	-2.165e-05	0.255	-0.0006093
0.254	-2.171e-05	0.254	-0.0006103
0.253	-2.179e-05	0.253	-0.0006106
0.252	-2.181e-05	0.252	-0.0006108
0.251	-2.18e-05	0.251	-0.0006111
0.25	-2.184e-05	0.25	-0.0006106
0.249	-2.191e-05	0.249	-0.0006115
0.248	-2.195e-05	0.248	-0.0006122
0.247	-2.195e-05	0.247	-0.0006119
0.246	-2.196e-05	0.246	-0.0006127
0.245	-2.199e-05	0.245	-0.0006136
0.244	-2.206e-05	0.244	-0.000614
0.243	-2.211e-05	0.243	-0.0006129
0.242	-2.216e-05	0.242	-0.0006128
0.241	-2.22e-05	0.241	-0.0006135
0.24	-2.221e-05	0.24	-0.0006142
0.239	-2.224e-05	0.239	-0.0006152
0.238	-2.229e-05	0.238	-0.0006149
0.237	-2.23e-05	0.237	-0.0006138
0.236	-2.233e-05	0.236	-0.0006137
0.235	-2.239e-05	0.235	-0.0006153
0.234	-2.244e-05	0.234	-0.0006155
0.233	-2.241e-05	0.233	-0.0006157
0.232	-2.248e-05	0.232	-0.0006164
0.231	-2.251e-05	0.231	-0.000617
0.23	-2.252e-05	0.23	-0.0006172
0.229	-2.253e-05	0.229	-0.0006178
0.228	-2.258e-05	0.228	-0.0006187
0.227	-2.262e-05	0.227	-0.0006189
0.226	-2.268e-05	0.226	-0.0006187
0.225	-2.271e-05	0.225	-0.0006191
0.224	-2.273e-05	0.224	-0.0006188
0.223	-2.274e-05	0.223	-0.0006192
0.222	-2.275e-05	0.222	-0.0006195
0.221	-2.284e-05	0.221	-0.00062
0.22	-2.286e-05	0.22	-0.0006201
0.219	-2.294e-05	0.219	-0.0006201
0.218	-2.298e-05	0.218	-0.0006212
0.217	-2.293e-05	0.217	-0.0006218
0.216	-2.293e-05	0.216	-0.0006218
0.215	-2.3e-05	0.215	-0.0006214
0.214	-2.302e-05	0.214	-0.0006208
0.213	-2.307e-05	0.213	-0.000621
0.212	-2.314e-05	0.212	-0.0006215
0.211	-2.316e-05	0.211	-0.0006222
0.21	-2.321e-05	0.21	-0.0006224
0.209	-2.322e-05	0.209	-0.0006226
0.208	-2.328e-05	0.208	-0.000623
0.207	-2.329e-05	0.207	-0.0006233
0.206	-2.336e-05	0.206	-0.0006233
0.205	-2.339e-05	0.205	-0.0006244
0.204	-2.337e-05	0.204	-0.0006257
0.203	-2.341e-05	0.203	-0.000626
0.202	-2.343e-05	0.202	-0.0006256
0.201	-2.345e-05	0.201	-0.0006263
0.2	-2.351e-05	0.2	-0.0006271
0.199	-2.351e-05	0.199	-0.0006272
0.198	-2.355e-05	0.198	-0.0006268
0.197	-2.358e-05	0.197	-0.000627
0.196	-2.362e-05	0.196	-0.0006273
0.195	-2.365e-05	0.195	-0.0006276
0.194	-2.368e-05	0.194	-0.0006268
0.193	-2.372e-05	0.193	-0.0006272
0.192	-2.377e-05	0.192	-0.000629
0.191	-2.377e-05	0.191	-0.0006289
0.19	-2.38e-05	0.19	-0.0006292
0.189	-2.384e-05	0.189	-0.0006298
0.188	-2.386e-05	0.188	-0.0006289
0.187	-2.387e-05	0.187	-0.0006294
0.186	-2.392e-05	0.186	-0.0006306
0.185	-2.395e-05	0.185	-0.0006303
0.184	-2.402e-05	0.184	-0.0006299
0.183	-2.404e-05	0.183	-0.0006306
0.182	-2.418e-05	0.182	-0.0006312
0.181	-2.417e-05	0.181	-0.0006303
0.18	-2.409e-05	0.18	-0.0006303
0.179	-2.416e-05	0.179	-0.0006312
0.178	-2.413e-05	0.178	-0.0006325
0.177	-2.418e-05	0.177	-0.0006329
0.176	-2.418e-05	0.176	-0.0006326
0.175	-2.423e-05	0.175	-0.000633
0.174	-2.425e-05	0.174	-0.0006329
0.173	-2.429e-05	0.173	-0.0006335
0.172	-2.429e-05	0.172	-0.000634
0.171	-2.43e-05	0.171	-0.0006347
0.17	-2.429e-05	0.17	-0.0006349
0.169	-2.435e-05	0.169	-0.0006353
0.168	-2.44e-05	0.168	-0.0006349
0.167	-2.445e-05	0.167	-0.0006351
0.166	-2.449e-05	0.166	-0.0006353
0.165	-2.45e-05	0.165	-0.0006368
0.164	-2.45e-05	0.164	-0.0006373
0.163	-2.453e-05	0.163	-0.0006371
0.162	-2.458e-05	0.162	-0.0006376
0.161	-2.46e-05	0.161	-0.0006373
0.16	-2.466e-05	0.16	-0.0006378
0.159	-2.468e-05	0.159	-0.0006389
0.158	-2.471e-05	0.158	-0.0006389
0.157	-2.473e-05	0.157	-0.0006395
0.156	-2.475e-05	0.156	-0.0006402
0.155	-2.477e-05	0.155	-0.0006393
0.154	-2.48e-05	0.154	-0.0006398
0.153	-2.482e-05	0.153	-0.0006401
0.152	-2.489e-05	0.152	-0.0006398
0.151	-2.49e-05	0.151	-0.0006407
0.15	-2.486e-05	0.15	-0.0006414
0.149	-2.489e-05	0.149	-0.0006417
0.148	-2.492e-05	0.148	-0.0006422
0.147	-2.498e-05	0.147	-0.000642
0.146	-2.499e-05	0.146	-0.0006426
0.145	-2.505e-05	0.145	-0.0006428
0.144	-2.51e-05	0.144	-0.0006431
0.143	-2.511e-05	0.143	-0.0006427
0.142	-2.51e-05	0.142	-0.0006431
0.141	-2.512e-05	0.141	-0.0006436
0.14	-2.517e-05	0.14	-0.000645
0.139	-2.519e-05	0.139	-0.0006451
0.138	-2.52e-05	0.138	-0.0006446
0.137	-2.523e-05	0.137	-0.0006446
0.136	-2.529e-05	0.136	-0.0006451
0.135	-2.526e-05	0.135	-0.0006448
0.134	-2.529e-05	0.134	-0.0006453
0.133	-2.534e-05	0.133	-0.0006466
0.132	-2.536e-05	0.132	-0.0006468
0.131	-2.537e-05	0.131	-0.0006459
0.13	-2.538e-05	0.13	-0.0006457
0.129	-2.542e-05	0.129	-0.0006467
0.128	-2.545e-05	0.128	-0.0006481
0.127	-2.547e-05	0.127	-0.0006487
0.126	-2.556e-05	0.126	-0.0006489
0.125	-2.559e-05	0.125	-0.0006496
0.124	-2.561e-05	0.124	-0.0006495
0.123	-2.559e-05	0.123	-0.0006496
0.122	-2.561e-05	0.122	-0.0006508
0.121	-2.563e-05	0.121	-0.0006503
0.12	-2.569e-05	0.12	-0.0006507
0.119	-2.57e-05	0.119	-0.0006519
0.118	-2.57e-05	0.118	-0.0006516
0.117	-2.573e-05	0.117	-0.0006512
0.116	-2.573e-05	0.116	-0.0006515
0.115	-2.576e-05	0.115	-0.000652
0.114	-2.579e-05	0.114	-0.0006523
0.113	-2.583e-05	0.113	-0.0006535
0.112	-2.586e-05	0.112	-0.0006535
0.111	-2.588e-05	0.111	-0.0006548
0.11	-2.59e-05	0.11	-0.0006541
0.109	-2.593e-05	0.109	-0.0006539
0.108	-2.596e-05	0.108	-0.0006551
0.107	-2.599e-05	0.107	-0.0006555
0.106	-2.602e-05	0.106	-0.0006552
0.105	-2.603e-05	0.105	-0.0006558
0.104	-2.608e-05	0.104	-0.0006561
0.103	-2.603e-05	0.103	-0.0006567
0.102	-2.61e-05	0.102	-0.000656
0.101	-2.62e-05	0.101	-0.0006562
0.1	-2.617e-05	0.1	-0.0006558
0.099	-2.615e-05	0.099	-0.0006566
0.098	-2.616e-05	0.098	-0.000657
0.097	-2.619e-05	0.097	-0.0006571
0.096	-2.623e-05	0.096	-0.0006584
0.095	-2.626e-05	0.095	-0.0006579
0.094	-2.628e-05	0.094	-0.0006585
0.093	-2.63e-05	0.093	-0.0006597
0.092	-2.633e-05	0.092	-0.0006594
0.091	-2.639e-05	0.091	-0.0006593
0.09	-2.637e-05	0.09	-0.0006595
0.089	-2.638e-05	0.089	-0.0006588
0.088	-2.634e-05	0.088	-0.0006595
0.087	-2.642e-05	0.087	-0.0006602
0.086	-2.643e-05	0.086	-0.0006602
0.085	-2.648e-05	0.085	-0.0006608
0.084	-2.65e-05	0.084	-0.0006607
0.083	-2.65e-05	0.083	-0.0006613
0.082	-2.651e-05	0.082	-0.0006614
0.081	-2.656e-05	0.081	-0.0006627
0.08	-2.66e-05	0.08	-0.0006627
0.079	-2.665e-05	0.079	-0.000663
0.078	-2.66e-05	0.078	-0.0006632
0.077	-2.667e-05	0.077	-0.000663
0.076	-2.672e-05	0.076	-0.0006635
0.075	-2.678e-05	0.075	-0.0006633
0.074	-2.676e-05	0.074	-0.0006641
0.073	-2.674e-05	0.073	-0.0006638
0.072	-2.676e-05	0.072	-0.000664
0.071	-2.67e-05	0.071	-0.0006648
0.07	-2.671e-05	0.07	-0.0006654
0.069	-2.683e-05	0.069	-0.0006658
0.068	-2.683e-05	0.068	-0.0006661
0.067	-2.687e-05	0.067	-0.0006657
0.066	-2.689e-05	0.066	-0.000666
0.065	-2.691e-05	0.065	-0.0006677
0.064	-2.692e-05	0.064	-0.0006675
0.063	-2.693e-05	0.063	-0.0006679
0.062	-2.697e-05	0.062	-0.0006685
0.061	-2.699e-05	0.061	-0.0006693
0.06	-2.701e-05	0.06	-0.0006695
0.059	-2.705e-05	0.059	-0.0006688
0.058	-2.707e-05	0.058	-0.0006684
0.057	-2.708e-05	0.057	-0.0006695
0.056	-2.708e-05	0.056	-0.0006695
0.055	-2.716e-05	0.055	-0.0006697
0.054	-2.718e-05	0.054	-0.0006706
0.053	-2.719e-05	0.053	-0.0006703
0.052	-2.721e-05	0.052	-0.0006693
0.051	-2.723e-05	0.051	-0.0006703
0.05	-2.726e-05	0.05	-0.00067
0.049	-2.73e-05	0.049	-0.0006709
0.048	-2.724e-05	0.048	-0.0006711
0.047	-2.732e-05	0.047	-0.0006716
0.046	-2.738e-05	0.046	-0.0006726
0.045	-2.738e-05	0.045	-0.000673
0.044	-2.734e-05	0.044	-0.0006728
0.043	-2.742e-05	0.043	-0.0006735
0.042	-2.748e-05	0.042	-0.0006737
0.041	-2.746e-05	0.041	-0.0006731
0.04	-2.751e-05	0.04	-0.0006735
0.039	-2.752e-05	0.039	-0.0006749
0.038	-2.758e-05	0.038	-0.0006735
0.037	-2.758e-05	0.037	-0.0006744
0.036	-2.758e-05	0.036	-0.0006752
0.035	-2.762e-05	0.035	-0.0006749
0.034	-2.761e-05	0.034	-0.000676
0.033	-2.765e-05	0.033	-0.0006761
0.032	-2.767e-05	0.032	-0.0006759
0.031	-2.765e-05	0.031	-0.0006757
0.03	-2.773e-05	0.03	-0.0006765
0.029	-2.774e-05	0.029	-0.0006769
0.028	-2.778e-05	0.028	-0.000677
0.027	-2.782e-05	0.027	-0.0006772
0.026	-2.783e-05	0.026	-0.0006788
0.025	-2.786e-05	0.025	-0.0006796
0.024	-2.788e-05	0.024	-0.0006798
0.023	-2.792e-05	0.023	-0.000679
0.022	-2.792e-05	0.022	-0.0006789
0.021	-2.791e-05	0.021	-0.0006792
0.02	-2.792e-05	0.02	-0.0006795
0.019	-2.8e-05	0.019	-0.0006796
0.018	-2.803e-05	0.018	-0.0006798
0.017	-2.804e-05	0.017	-0.0006801
0.016	-2.809e-05	0.016	-0.0006806
0.015	-2.802e-05	0.015	-0.0006802
0.014	-2.809e-05	0.014	-0.0006801
0.013	-2.81e-05	0.013	-0.0006809
0.012	-2.814e-05	0.012	-0.0006818
0.011	-2.822e-05	0.011	-0.0006822
0.01	-2.822e-05	0.01	-0.000683
0.009	-2.827e-05	0.009	-0.0006853
0.008	-2.827e-05	0.008	-0.0006865
0.007	-2.829e-05	0.007	-0.0006838
0.006	-2.83e-05	0.006	-0.0006844
0.005	-2.83e-05	0.005	-0.0006845
0.004	-2.836e-05	0.004	-0.0006841
0.003	-2.837e-05	0.003	-0.0006841
0.002	-2.84e-05	0.002	-0.0006846
0.001	-2.843e-05	0.001	-0.0006841
0	-2.844e-05	0	-0.0006846
-0.001	-2.848e-05	-0.001	-0.0006845
-0.002	-2.854e-05	-0.002	-0.0006854
-0.003	-2.857e-05	-0.003	-0.0006858
-0.004	-2.856e-05	-0.004	-0.0006866
-0.005	-2.864e-05	-0.005	-0.0006874
-0.006	-2.867e-05	-0.006	-0.0006871
-0.007	-2.864e-05	-0.007	-0.0006863
-0.008	-2.868e-05	-0.008	-0.0006876
-0.009	-2.874e-05	-0.009	-0.0006882
-0.01	-2.876e-05	-0.01	-0.0006879
-0.011	-2.876e-05	-0.011	-0.0006883
-0.012	-2.876e-05	-0.012	-0.0006899
-0.013	-2.882e-05	-0.013	-0.0006906
-0.014	-2.883e-05	-0.014	-0.00069
-0.015	-2.884e-05	-0.015	-0.0006893
-0.016	-2.888e-05	-0.016	-0.0006906
-0.017	-2.895e-05	-0.017	-0.0006907
-0.018	-2.902e-05	-0.018	-0.0006905
-0.019	-2.907e-05	-0.019	-0.0006914
[truncated: 4 more rows]

## Sheet: Figure3b
LSV
ring	P-NMG-0	P-NMG-5	P-NMG-10	P-NMG-15		disk	P-NMG-0	P-NMG-5	P-NMG-10	P-NMG-15
0.977	7.586e-06	7.366e-06	9.891e-06	7.279e-06		0.977	3.498e-06	1.935e-06	1.614e-05	2.233e-05
0.976	7.385e-06	7.093e-06	9.785e-06	7.025e-06		0.976	3.288e-06	1.667e-06	1.531e-05	2.091e-05
0.975	7.218e-06	6.837e-06	9.696e-06	6.799e-06		0.975	3.151e-06	1.564e-06	1.489e-05	1.984e-05
0.974	7.102e-06	6.614e-06	9.618e-06	6.618e-06		0.974	3.031e-06	1.442e-06	1.45e-05	1.892e-05
0.973	6.958e-06	6.426e-06	9.55e-06	6.447e-06		0.973	2.922e-06	1.361e-06	1.415e-05	1.811e-05
0.972	6.845e-06	6.26e-06	9.487e-06	6.314e-06		0.972	2.821e-06	1.308e-06	1.382e-05	1.743e-05
0.971	6.749e-06	6.096e-06	9.439e-06	6.17e-06		0.971	2.726e-06	1.241e-06	1.352e-05	1.677e-05
0.97	6.651e-06	5.954e-06	9.393e-06	6.047e-06		0.97	2.633e-06	1.167e-06	1.324e-05	1.612e-05
0.969	6.568e-06	5.814e-06	9.346e-06	5.921e-06		0.969	2.548e-06	1.115e-06	1.297e-05	1.549e-05
0.968	6.492e-06	5.699e-06	9.306e-06	5.81e-06		0.968	2.47e-06	1.072e-06	1.271e-05	1.491e-05
0.967	6.422e-06	5.593e-06	9.27e-06	5.7e-06		0.967	2.401e-06	1.027e-06	1.246e-05	1.437e-05
0.966	6.358e-06	5.48e-06	9.241e-06	5.621e-06		0.966	2.331e-06	9.928e-07	1.222e-05	1.39e-05
0.965	6.299e-06	5.393e-06	9.21e-06	5.528e-06		0.965	2.265e-06	9.564e-07	1.2e-05	1.347e-05
0.964	6.246e-06	5.311e-06	9.183e-06	5.439e-06		0.964	2.207e-06	9.239e-07	1.177e-05	1.298e-05
0.963	6.193e-06	5.236e-06	9.152e-06	5.344e-06		0.963	2.146e-06	9.003e-07	1.156e-05	1.253e-05
0.962	6.139e-06	5.155e-06	9.133e-06	5.265e-06		0.962	2.083e-06	8.452e-07	1.135e-05	1.209e-05
0.961	6.101e-06	5.076e-06	9.114e-06	5.195e-06		0.961	2.039e-06	7.95e-07	1.115e-05	1.171e-05
0.96	6.062e-06	5.003e-06	9.092e-06	5.14e-06		0.96	1.99e-06	7.585e-07	1.096e-05	1.143e-05
0.959	6.033e-06	4.932e-06	9.072e-06	5.084e-06		0.959	1.95e-06	7.133e-07	1.079e-05	1.112e-05
0.958	5.998e-06	4.871e-06	9.052e-06	5.031e-06		0.958	1.899e-06	6.955e-07	1.062e-05	1.085e-05
0.957	5.957e-06	4.808e-06	9.032e-06	4.983e-06		0.957	1.84e-06	6.65e-07	1.043e-05	1.058e-05
0.956	5.913e-06	4.766e-06	9.024e-06	4.937e-06		0.956	1.79e-06	6.562e-07	1.028e-05	1.031e-05
0.955	5.872e-06	4.709e-06	9.005e-06	4.883e-06		0.955	1.745e-06	6.207e-07	1.01e-05	1e-05
0.954	5.85e-06	4.656e-06	8.99e-06	4.838e-06		0.954	1.7e-06	5.951e-07	9.934e-06	9.69e-06
0.953	5.82e-06	4.616e-06	8.984e-06	4.773e-06		0.953	1.667e-06	5.705e-07	9.785e-06	9.345e-06
0.952	5.798e-06	4.573e-06	8.965e-06	4.724e-06		0.952	1.636e-06	5.351e-07	9.628e-06	9.041e-06
0.951	5.771e-06	4.523e-06	8.965e-06	4.685e-06		0.951	1.593e-06	5.164e-07	9.463e-06	8.856e-06
0.95	5.753e-06	4.484e-06	8.955e-06	4.656e-06		0.95	1.558e-06	4.878e-07	9.324e-06	8.651e-06
0.949	5.741e-06	4.435e-06	8.939e-06	4.605e-06		0.949	1.537e-06	4.563e-07	9.173e-06	8.395e-06
0.948	5.724e-06	4.407e-06	8.939e-06	4.555e-06		0.948	1.501e-06	4.337e-07	9.051e-06	8.107e-06
0.947	5.698e-06	4.372e-06	8.926e-06	4.483e-06		0.947	1.47e-06	4.199e-07	8.921e-06	7.759e-06
0.946	5.689e-06	4.33e-06	8.91e-06	4.45e-06		0.946	1.445e-06	4.022e-07	8.795e-06	7.565e-06
0.945	5.666e-06	4.309e-06	8.902e-06	4.437e-06		0.945	1.406e-06	3.973e-07	8.674e-06	7.418e-06
0.944	5.648e-06	4.28e-06	8.895e-06	4.403e-06		0.944	1.376e-06	3.796e-07	8.554e-06	7.252e-06
0.943	5.627e-06	4.251e-06	8.885e-06	4.376e-06		0.943	1.344e-06	3.53e-07	8.451e-06	7.089e-06
0.942	5.61e-06	4.215e-06	8.877e-06	4.35e-06		0.942	1.317e-06	3.067e-07	8.329e-06	6.899e-06
0.941	5.6e-06	4.182e-06	8.871e-06	4.325e-06		0.941	1.292e-06	2.949e-07	8.21e-06	6.754e-06
0.94	5.59e-06	4.169e-06	8.865e-06	4.3e-06		0.94	1.275e-06	3.048e-07	8.109e-06	6.615e-06
0.939	5.571e-06	4.147e-06	8.857e-06	4.293e-06		0.939	1.243e-06	2.87e-07	7.991e-06	6.465e-06
0.938	5.551e-06	4.123e-06	8.851e-06	4.253e-06		0.938	1.227e-06	2.546e-07	7.877e-06	6.265e-06
0.937	5.558e-06	4.093e-06	8.849e-06	4.22e-06		0.937	1.201e-06	2.418e-07	7.771e-06	6.02e-06
0.936	5.541e-06	4.067e-06	8.841e-06	4.181e-06		0.936	1.176e-06	2.024e-07	7.666e-06	5.844e-06
0.935	5.523e-06	4.04e-06	8.83e-06	4.15e-06		0.935	1.148e-06	1.856e-07	7.556e-06	5.656e-06
0.934	5.517e-06	4.02e-06	8.829e-06	4.13e-06		0.934	1.12e-06	1.709e-07	7.465e-06	5.492e-06
0.933	5.501e-06	3.989e-06	8.82e-06	4.104e-06		0.933	1.098e-06	1.325e-07	7.359e-06	5.332e-06
0.932	5.483e-06	3.962e-06	8.814e-06	4.093e-06		0.932	1.079e-06	9.804e-08	7.254e-06	5.267e-06
0.931	5.473e-06	3.94e-06	8.813e-06	4.088e-06		0.931	1.058e-06	8.032e-08	7.163e-06	5.18e-06
0.93	5.466e-06	3.929e-06	8.812e-06	4.064e-06		0.93	1.032e-06	7.442e-08	7.068e-06	5.038e-06
0.929	5.46e-06	3.915e-06	8.803e-06	4.038e-06		0.929	1.017e-06	6.654e-08	6.965e-06	4.836e-06
0.928	5.451e-06	3.899e-06	8.8e-06	3.995e-06		0.928	9.997e-07	5.867e-08	6.868e-06	4.545e-06
0.927	5.441e-06	3.876e-06	8.792e-06	3.963e-06		0.927	9.82e-07	3.996e-08	6.785e-06	4.389e-06
0.926	5.435e-06	3.863e-06	8.798e-06	3.936e-06		0.926	9.613e-07	2.914e-08	6.682e-06	4.25e-06
0.925	5.433e-06	3.848e-06	8.794e-06	3.94e-06		0.925	9.406e-07	2.422e-08	6.585e-06	4.167e-06
0.924	5.423e-06	3.839e-06	8.787e-06	3.933e-06		0.924	9.16e-07	6.497e-09	6.506e-06	4.102e-06
0.923	5.407e-06	3.815e-06	8.788e-06	3.93e-06		0.923	8.983e-07	-2.894e-08	6.412e-06	4.052e-06
0.922	5.395e-06	3.797e-06	8.783e-06	3.917e-06		0.922	8.786e-07	-5.847e-08	6.335e-06	3.976e-06
0.921	5.392e-06	3.787e-06	8.777e-06	3.904e-06		0.921	8.708e-07	-7.127e-08	6.25e-06	3.856e-06
0.92	5.393e-06	3.771e-06	8.761e-06	3.898e-06		0.92	8.511e-07	-9.292e-08	6.167e-06	3.759e-06
0.919	5.381e-06	3.747e-06	8.775e-06	3.887e-06		0.919	8.284e-07	-1.047e-07	6.078e-06	3.665e-06
0.918	5.378e-06	3.744e-06	8.771e-06	3.848e-06		0.918	8.107e-07	-1.225e-07	6.007e-06	3.455e-06
0.917	5.382e-06	3.734e-06	8.767e-06	3.841e-06		0.917	8.068e-07	-1.303e-07	5.918e-06	3.31e-06
0.916	5.37e-06	3.716e-06	8.765e-06	3.832e-06		0.916	7.881e-07	-1.618e-07	5.841e-06	3.265e-06
0.915	5.368e-06	3.703e-06	8.766e-06	3.82e-06		0.915	7.664e-07	-1.992e-07	5.759e-06	3.151e-06
0.914	5.361e-06	3.687e-06	8.758e-06	3.798e-06		0.914	7.448e-07	-2.022e-07	5.678e-06	2.992e-06
0.913	5.334e-06	3.669e-06	8.751e-06	3.784e-06		0.913	7.32e-07	-2.376e-07	5.59e-06	2.874e-06
0.912	5.343e-06	3.663e-06	8.751e-06	3.771e-06		0.912	7.074e-07	-2.544e-07	5.504e-06	2.783e-06
0.911	5.334e-06	3.66e-06	8.748e-06	3.769e-06		0.911	6.985e-07	-2.711e-07	5.433e-06	2.676e-06
0.91	5.324e-06	3.653e-06	8.751e-06	3.751e-06		0.91	6.827e-07	-2.878e-07	5.349e-06	2.532e-06
0.909	5.328e-06	3.634e-06	8.746e-06	3.746e-06		0.909	6.67e-07	-3.046e-07	5.273e-06	2.474e-06
0.908	5.321e-06	3.632e-06	8.749e-06	3.741e-06		0.908	6.522e-07	-3.036e-07	5.205e-06	2.439e-06
0.907	5.319e-06	3.627e-06	8.747e-06	3.739e-06		0.907	6.296e-07	-3.331e-07	5.124e-06	2.369e-06
0.906	5.298e-06	3.62e-06	8.739e-06	3.73e-06		0.906	6.109e-07	-3.42e-07	5.045e-06	2.243e-06
0.905	5.293e-06	3.617e-06	8.731e-06	3.725e-06		0.905	6.069e-07	-3.4e-07	4.961e-06	2.129e-06
0.904	5.299e-06	3.606e-06	8.738e-06	3.695e-06		0.904	5.873e-07	-3.823e-07	4.881e-06	1.978e-06
0.903	5.287e-06	3.589e-06	8.727e-06	3.694e-06		0.903	5.754e-07	-4.168e-07	4.809e-06	1.872e-06
0.902	5.292e-06	3.575e-06	8.737e-06	3.696e-06		0.902	5.656e-07	-4.542e-07	4.728e-06	1.775e-06
0.901	5.3e-06	3.566e-06	8.733e-06	3.695e-06		0.901	5.597e-07	-4.896e-07	4.65e-06	1.721e-06
0.9	5.283e-06	3.561e-06	8.728e-06	3.688e-06		0.9	5.371e-07	-5.172e-07	4.561e-06	1.626e-06
0.899	5.277e-06	3.549e-06	8.732e-06	3.687e-06		0.899	5.252e-07	-5.359e-07	4.485e-06	1.552e-06
0.898	5.279e-06	3.553e-06	8.731e-06	3.686e-06		0.898	5.075e-07	-5.438e-07	4.403e-06	1.475e-06
0.897	5.272e-06	3.547e-06	8.726e-06	3.681e-06		0.897	4.849e-07	-5.703e-07	4.321e-06	1.364e-06
0.896	5.265e-06	3.533e-06	8.722e-06	3.66e-06		0.896	4.691e-07	-6.018e-07	4.245e-06	1.23e-06
0.895	5.253e-06	3.531e-06	8.729e-06	3.643e-06		0.895	4.534e-07	-6.314e-07	4.171e-06	1.121e-06
0.894	5.251e-06	3.53e-06	8.734e-06	3.654e-06		0.894	4.376e-07	-6.579e-07	4.08e-06	1.029e-06
0.893	5.256e-06	3.523e-06	8.723e-06	3.651e-06		0.893	4.327e-07	-6.796e-07	4.007e-06	9.219e-07
0.892	5.256e-06	3.518e-06	8.728e-06	3.648e-06		0.892	4.258e-07	-7.131e-07	3.936e-06	8.353e-07
0.891	5.238e-06	3.514e-06	8.722e-06	3.638e-06		0.891	4.052e-07	-7.436e-07	3.848e-06	6.926e-07
0.89	5.253e-06	3.502e-06	8.721e-06	3.621e-06		0.89	3.983e-07	-7.839e-07	3.768e-06	5.312e-07
0.889	5.239e-06	3.504e-06	8.718e-06	3.61e-06		0.889	3.776e-07	-8.085e-07	3.696e-06	3.727e-07
0.888	5.24e-06	3.497e-06	8.725e-06	3.615e-06		0.888	3.5e-07	-8.351e-07	3.609e-06	3.363e-07
0.887	5.241e-06	3.485e-06	8.72e-06	3.622e-06		0.887	3.422e-07	-8.893e-07	3.521e-06	2.664e-07
0.886	5.234e-06	3.481e-06	8.729e-06	3.617e-06		0.886	3.313e-07	-9.267e-07	3.455e-06	1.502e-07
0.885	5.217e-06	3.485e-06	8.72e-06	3.616e-06		0.885	3.166e-07	-9.611e-07	3.366e-06	3.603e-08
0.884	5.224e-06	3.488e-06	8.727e-06	3.603e-06		0.884	3.067e-07	-9.779e-07	3.276e-06	-1.274e-07
0.883	5.226e-06	3.48e-06	8.722e-06	3.602e-06		0.883	3.048e-07	-1.03e-06	3.193e-06	-2.455e-07
0.882	5.238e-06	3.481e-06	8.729e-06	3.606e-06		0.882	2.92e-07	-1.065e-06	3.101e-06	-3.321e-07
0.881	5.232e-06	3.483e-06	8.728e-06	3.608e-06		0.881	2.634e-07	-1.104e-06	3.015e-06	-4.522e-07
0.88	5.224e-06	3.477e-06	8.723e-06	3.605e-06		0.88	2.437e-07	-1.149e-06	2.919e-06	-5.615e-07
0.879	5.207e-06	3.477e-06	8.729e-06	3.616e-06		0.879	2.26e-07	-1.196e-06	2.838e-06	-5.989e-07
0.878	5.2e-06	3.479e-06	8.731e-06	3.626e-06		0.878	2.083e-07	-1.243e-06	2.742e-06	-6.776e-07
0.877	5.207e-06	3.48e-06	8.727e-06	3.623e-06		0.877	1.837e-07	-1.298e-06	2.645e-06	-8.095e-07
0.876	5.194e-06	3.482e-06	8.732e-06	3.629e-06		0.876	1.758e-07	-1.332e-06	2.554e-06	-8.873e-07
0.875	5.197e-06	3.471e-06	8.734e-06	3.627e-06		0.875	1.541e-07	-1.411e-06	2.448e-06	-9.985e-07
0.874	5.193e-06	3.473e-06	8.734e-06	3.63e-06		0.874	1.345e-07	-1.466e-06	2.348e-06	-1.118e-06
0.873	5.189e-06	3.472e-06	8.73e-06	3.63e-06		0.873	1.286e-07	-1.515e-06	2.254e-06	-1.23e-06
0.872	5.192e-06	3.47e-06	8.733e-06	3.64e-06		0.872	1.099e-07	-1.578e-06	2.146e-06	-1.387e-06
0.871	5.191e-06	3.479e-06	8.735e-06	3.631e-06		0.871	1.02e-07	-1.656e-06	2.045e-06	-1.575e-06
0.87	5.201e-06	3.477e-06	8.738e-06	3.625e-06		0.87	9.017e-08	-1.713e-06	1.937e-06	-1.725e-06
0.869	5.194e-06	3.482e-06	8.748e-06	3.644e-06		0.869	6.95e-08	-1.789e-06	1.832e-06	-1.828e-06
0.868	5.194e-06	3.486e-06	8.739e-06	3.632e-06		0.868	4.193e-08	-1.858e-06	1.72e-06	-1.985e-06
0.867	5.19e-06	3.495e-06	8.74e-06	3.647e-06		0.867	3.209e-08	-1.924e-06	1.601e-06	-2.108e-06
0.866	5.194e-06	3.5e-06	8.758e-06	3.642e-06		0.866	1.634e-08	-1.997e-06	1.5e-06	-2.355e-06
0.865	5.194e-06	3.502e-06	8.767e-06	3.608e-06		0.865	1.575e-09	-2.069e-06	1.383e-06	-2.736e-06
0.864	5.189e-06	3.505e-06	8.767e-06	3.629e-06		0.864	-2.697e-08	-2.128e-06	1.264e-06	-2.85e-06
0.863	5.181e-06	3.512e-06	8.768e-06	3.644e-06		0.863	-4.469e-08	-2.235e-06	1.15e-06	-2.987e-06
0.862	5.174e-06	3.514e-06	8.772e-06	3.654e-06		0.862	-5.945e-08	-2.342e-06	1.027e-06	-3.152e-06
0.861	5.185e-06	3.527e-06	8.778e-06	3.668e-06		0.861	-8.111e-08	-2.43e-06	8.983e-07	-3.278e-06
0.86	5.187e-06	3.526e-06	8.778e-06	3.692e-06		0.86	-1.038e-07	-2.54e-06	7.723e-07	-3.343e-06
0.859	5.186e-06	3.532e-06	8.788e-06	3.717e-06		0.859	-1.244e-07	-2.649e-06	6.404e-07	-3.458e-06
0.858	5.182e-06	3.539e-06	8.794e-06	3.72e-06		0.858	-1.412e-07	-2.76e-06	5.046e-07	-3.667e-06
0.857	5.188e-06	3.553e-06	8.795e-06	3.727e-06		0.857	-1.618e-07	-2.858e-06	3.756e-07	-3.861e-06
0.856	5.186e-06	3.573e-06	8.807e-06	3.74e-06		0.856	-1.884e-07	-2.969e-06	2.24e-07	-4.02e-06
0.855	5.184e-06	3.571e-06	8.81e-06	3.757e-06		0.855	-2.11e-07	-3.095e-06	7.934e-08	-4.172e-06
0.854	5.179e-06	3.591e-06	8.823e-06	3.762e-06		0.854	-2.416e-07	-3.203e-06	-6.733e-08	-4.372e-06
0.853	5.181e-06	3.602e-06	8.832e-06	3.765e-06		0.853	-2.612e-07	-3.337e-06	-2.17e-07	-4.693e-06
0.852	5.183e-06	3.608e-06	8.84e-06	3.776e-06		0.852	-2.888e-07	-3.477e-06	-3.725e-07	-4.967e-06
0.851	5.185e-06	3.627e-06	8.854e-06	3.796e-06		0.851	-3.006e-07	-3.62e-06	-5.408e-07	-5.15e-06
0.85	5.199e-06	3.648e-06	8.858e-06	3.821e-06		0.85	-3.164e-07	-3.736e-06	-6.963e-07	-5.303e-06
0.849	5.186e-06	3.659e-06	8.873e-06	3.839e-06		0.849	-3.597e-07	-3.877e-06	-8.686e-07	-5.567e-06
0.848	5.196e-06	3.671e-06	8.879e-06	3.856e-06		0.848	-3.843e-07	-4.023e-06	-1.039e-06	-5.845e-06
0.847	5.195e-06	3.691e-06	8.892e-06	3.868e-06		0.847	-4.148e-07	-4.181e-06	-1.198e-06	-6.084e-06
0.846	5.194e-06	3.711e-06	8.897e-06	3.867e-06		0.846	-4.512e-07	-4.33e-06	-1.377e-06	-6.485e-06
0.845	5.199e-06	3.723e-06	8.915e-06	3.881e-06		0.845	-4.758e-07	-4.512e-06	-1.548e-06	-6.852e-06
0.844	5.191e-06	3.73e-06	8.933e-06	3.913e-06		0.844	-5.063e-07	-4.725e-06	-1.728e-06	-7.139e-06
0.843	5.195e-06	3.739e-06	8.938e-06	3.948e-06		0.843	-5.378e-07	-4.931e-06	-1.934e-06	-7.306e-06
0.842	5.204e-06	3.773e-06	8.96e-06	3.996e-06		0.842	-5.723e-07	-5.15e-06	-2.131e-06	-7.457e-06
0.841	5.207e-06	3.808e-06	8.977e-06	4.022e-06		0.841	-5.979e-07	-5.329e-06	-2.331e-06	-7.667e-06
0.84	5.211e-06	3.831e-06	8.991e-06	4.048e-06		0.84	-6.373e-07	-5.522e-06	-2.545e-06	-7.958e-06
0.839	5.208e-06	3.869e-06	9.005e-06	4.069e-06		0.839	-6.747e-07	-5.709e-06	-2.761e-06	-8.27e-06
0.838	5.199e-06	3.889e-06	9.025e-06	4.093e-06		0.838	-7.249e-07	-5.925e-06	-2.986e-06	-8.549e-06
0.837	5.213e-06	3.911e-06	9.041e-06	4.124e-06		0.837	-7.623e-07	-6.164e-06	-3.217e-06	-8.906e-06
0.836	5.222e-06	3.932e-06	9.062e-06	4.149e-06		0.836	-7.898e-07	-6.407e-06	-3.452e-06	-9.286e-06
0.835	5.229e-06	3.964e-06	9.085e-06	4.177e-06		0.835	-8.302e-07	-6.637e-06	-3.697e-06	-9.595e-06
0.834	5.237e-06	3.999e-06	9.109e-06	4.21e-06		0.834	-8.627e-07	-6.873e-06	-3.939e-06	-9.828e-06
0.833	5.247e-06	4.017e-06	9.133e-06	4.259e-06		0.833	-8.961e-07	-7.152e-06	-4.198e-06	-1.012e-05
0.832	5.242e-06	4.053e-06	9.16e-06	4.281e-06		0.832	-9.385e-07	-7.425e-06	-4.459e-06	-1.048e-05
0.831	5.244e-06	4.088e-06	9.187e-06	4.311e-06		0.831	-1.001e-06	-7.659e-06	-4.726e-06	-1.089e-05
0.83	5.254e-06	4.131e-06	9.214e-06	4.323e-06		0.83	-1.041e-06	-7.948e-06	-5.011e-06	-1.151e-05
0.829	5.27e-06	4.16e-06	9.236e-06	4.345e-06		0.829	-1.079e-06	-8.249e-06	-5.315e-06	-1.203e-05
0.828	5.272e-06	4.197e-06	9.262e-06	4.414e-06		0.828	-1.12e-06	-8.523e-06	-5.6e-06	-1.242e-05
0.827	5.272e-06	4.249e-06	9.299e-06	4.47e-06		0.827	-1.176e-06	-8.804e-06	-5.911e-06	-1.29e-05
0.826	5.273e-06	4.286e-06	9.337e-06	4.521e-06		0.826	-1.23e-06	-9.092e-06	-6.217e-06	-1.327e-05
0.825	5.275e-06	4.325e-06	9.364e-06	4.59e-06		0.825	-1.297e-06	-9.38e-06	-6.531e-06	-1.356e-05
0.824	5.29e-06	4.367e-06	9.397e-06	4.627e-06		0.824	-1.353e-06	-9.693e-06	-6.847e-06	-1.394e-05
0.823	5.293e-06	4.409e-06	9.434e-06	4.672e-06		0.823	-1.431e-06	-1.002e-05	-7.183e-06	-1.439e-05
0.822	5.294e-06	4.45e-06	9.471e-06	4.709e-06		0.822	-1.479e-06	-1.035e-05	-7.523e-06	-1.489e-05
0.821	5.311e-06	4.493e-06	9.521e-06	4.762e-06		0.821	-1.544e-06	-1.07e-05	-7.906e-06	-1.531e-05
0.82	5.33e-06	4.53e-06	9.565e-06	4.837e-06		0.82	-1.614e-06	-1.109e-05	-8.267e-06	-1.564e-05
0.819	5.323e-06	4.58e-06	9.608e-06	4.878e-06		0.819	-1.697e-06	-1.15e-05	-8.642e-06	-1.609e-05
0.818	5.337e-06	4.637e-06	9.659e-06	4.914e-06		0.818	-1.77e-06	-1.19e-05	-9.001e-06	-1.67e-05
0.817	5.357e-06	4.702e-06	9.701e-06	4.976e-06		0.817	-1.838e-06	-1.23e-05	-9.389e-06	-1.725e-05
0.816	5.365e-06	4.754e-06	9.762e-06	5.049e-06		0.816	-1.928e-06	-1.268e-05	-9.794e-06	-1.775e-05
0.815	5.377e-06	4.817e-06	9.819e-06	5.119e-06		0.815	-2.006e-06	-1.309e-05	-1.021e-05	-1.805e-05
0.814	5.391e-06	4.873e-06	9.864e-06	5.172e-06		0.814	-2.097e-06	-1.349e-05	-1.063e-05	-1.851e-05
0.813	5.4e-06	4.931e-06	9.933e-06	5.223e-06		0.813	-2.185e-06	-1.389e-05	-1.107e-05	-1.91e-05
0.812	5.412e-06	4.991e-06	9.989e-06	5.263e-06		0.812	-2.282e-06	-1.43e-05	-1.15e-05	-1.983e-05
0.811	5.428e-06	5.053e-06	1.0044e-05	5.332e-06		0.811	-2.374e-06	-1.476e-05	-1.195e-05	-2.057e-05
0.81	5.443e-06	5.126e-06	1.0115e-05	5.408e-06		0.81	-2.482e-06	-1.524e-05	-1.241e-05	-2.118e-05
0.809	5.461e-06	5.187e-06	1.0191e-05	5.486e-06		0.809	-2.588e-06	-1.573e-05	-1.289e-05	-2.17e-05
0.808	5.469e-06	5.268e-06	1.0253e-05	5.574e-06		0.808	-2.698e-06	-1.623e-05	-1.34e-05	-2.225e-05
0.807	5.477e-06	5.336e-06	1.0333e-05	5.66e-06		0.807	-2.817e-06	-1.673e-05	-1.388e-05	-2.273e-05
0.806	5.514e-06	5.419e-06	1.041e-05	5.729e-06		0.806	-2.932e-06	-1.719e-05	-1.439e-05	-2.316e-05
0.805	5.539e-06	5.483e-06	1.0492e-05	5.803e-06		0.805	-3.046e-06	-1.769e-05	-1.493e-05	-2.368e-05
0.804	5.546e-06	5.557e-06	1.0581e-05	5.87e-06		0.804	-3.18e-06	-1.825e-05	-1.548e-05	-2.417e-05
0.803	5.568e-06	5.63e-06	1.0665e-05	5.938e-06		0.803	-3.317e-06	-1.881e-05	-1.604e-05	-2.477e-05
0.802	5.576e-06	5.718e-06	1.0755e-05	5.997e-06		0.802	-3.467e-06	-1.937e-05	-1.66e-05	-2.54e-05
0.801	5.614e-06	5.797e-06	1.0853e-05	6.078e-06		0.801	-3.597e-06	-2e-05	-1.717e-05	-2.606e-05
0.8	5.648e-06	5.886e-06	1.0948e-05	6.149e-06		0.8	-3.721e-06	-2.065e-05	-1.774e-05	-2.68e-05
0.799	5.678e-06	5.977e-06	1.1054e-05	6.246e-06		0.799	-3.853e-06	-2.129e-05	-1.834e-05	-2.751e-05
0.798	5.699e-06	6.081e-06	1.1151e-05	6.308e-06		0.798	-4.003e-06	-2.195e-05	-1.897e-05	-2.837e-05
0.797	5.705e-06	6.191e-06	1.1264e-05	6.396e-06		0.797	-4.178e-06	-2.26e-05	-1.96e-05	-2.949e-05
0.796	5.725e-06	6.3e-06	1.1376e-05	6.507e-06		0.796	-4.362e-06	-2.322e-05	-2.027e-05	-3.045e-05
0.795	5.756e-06	6.387e-06	1.1494e-05	6.62e-06		0.795	-4.559e-06	-2.381e-05	-2.095e-05	-3.148e-05
0.794	5.794e-06	6.484e-06	1.1605e-05	6.754e-06		0.794	-4.756e-06	-2.444e-05	-2.163e-05	-3.231e-05
0.793	5.827e-06	6.591e-06	1.1733e-05	6.894e-06		0.793	-4.952e-06	-2.512e-05	-2.231e-05	-3.294e-05
0.792	5.858e-06	6.692e-06	1.1866e-05	6.997e-06		0.792	-5.159e-06	-2.588e-05	-2.301e-05	-3.361e-05
0.791	5.896e-06	6.8e-06	1.1993e-05	7.099e-06		0.791	-5.364e-06	-2.666e-05	-2.37e-05	-3.435e-05
0.79	5.933e-06	6.91e-06	1.2123e-05	7.205e-06		0.79	-5.571e-06	-2.741e-05	-2.44e-05	-3.507e-05
0.789	5.97e-06	7.055e-06	1.2262e-05	7.288e-06		0.789	-5.776e-06	-2.814e-05	-2.513e-05	-3.588e-05
0.788	6.009e-06	7.171e-06	1.2408e-05	7.409e-06		0.788	-6e-06	-2.9e-05	-2.59e-05	-3.659e-05
0.787	6.038e-06	7.308e-06	1.255e-05	7.518e-06		0.787	-6.223e-06	-2.98e-05	-2.668e-05	-3.738e-05
0.786	6.077e-06	7.436e-06	1.2701e-05	7.615e-06		0.786	-6.452e-06	-3.058e-05	-2.743e-05	-3.837e-05
0.785	6.121e-06	7.57e-06	1.2849e-05	7.729e-06		0.785	-6.716e-06	-3.139e-05	-2.824e-05	-3.954e-05
0.784	6.152e-06	7.691e-06	1.3014e-05	7.873e-06		0.784	-6.996e-06	-3.227e-05	-2.905e-05	-4.067e-05
0.783	6.195e-06	7.822e-06	1.3179e-05	8.015e-06		0.783	-7.263e-06	-3.326e-05	-2.985e-05	-4.164e-05
0.782	6.256e-06	7.981e-06	1.3341e-05	8.149e-06		0.782	-7.537e-06	-3.422e-05	-3.069e-05	-4.26e-05
0.781	6.311e-06	8.146e-06	1.3507e-05	8.27e-06		0.781	-7.843e-06	-3.518e-05	-3.155e-05	-4.382e-05
0.78	6.362e-06	8.299e-06	1.3684e-05	8.432e-06		0.78	-8.131e-06	-3.609e-05	-3.24e-05	-4.493e-05
0.779	6.421e-06	8.449e-06	1.386e-05	8.582e-06		0.779	-8.399e-06	-3.702e-05	-3.33e-05	-4.592e-05
0.778	6.474e-06	8.598e-06	1.4032e-05	8.715e-06		0.778	-8.699e-06	-3.801e-05	-3.419e-05	-4.701e-05
0.777	6.524e-06	8.765e-06	1.4222e-05	8.858e-06		0.777	-9.029e-06	-3.903e-05	-3.509e-05	-4.801e-05
0.776	6.569e-06	8.926e-06	1.442e-05	9.022e-06		0.776	-9.381e-06	-4.011e-05	-3.603e-05	-4.888e-05
0.775	6.633e-06	9.109e-06	1.4618e-05	9.153e-06		0.775	-9.755e-06	-4.115e-05	-3.694e-05	-4.998e-05
0.774	6.702e-06	9.287e-06	1.4828e-05	9.316e-06		0.774	-1.014e-05	-4.214e-05	-3.789e-05	-5.101e-05
0.773	6.77e-06	9.451e-06	1.502e-05	9.464e-06		0.773	-1.051e-05	-4.324e-05	-3.885e-05	-5.196e-05
0.772	6.812e-06	9.647e-06	1.521e-05	9.593e-06		0.772	-1.096e-05	-4.442e-05	-3.985e-05	-5.325e-05
0.771	6.905e-06	9.809e-06	1.544e-05	9.748e-06		0.771	-1.139e-05	-4.568e-05	-4.084e-05	-5.479e-05
0.77	6.994e-06	1.002e-05	1.567e-05	9.944e-06		0.77	-1.177e-05	-4.703e-05	-4.183e-05	-5.634e-05
0.769	7.076e-06	1.023e-05	1.587e-05	1.015e-05		0.769	-1.218e-05	-4.841e-05	-4.285e-05	-5.757e-05
0.768	7.151e-06	1.048e-05	1.61e-05	1.032e-05		0.768	-1.261e-05	-4.97e-05	-4.393e-05	-5.868e-05
0.767	7.232e-06	1.068e-05	1.633e-05	1.051e-05		0.767	-1.306e-05	-5.094e-05	-4.499e-05	-5.991e-05
0.766	7.301e-06	1.09e-05	1.655e-05	1.068e-05		0.766	-1.354e-05	-5.221e-05	-4.607e-05	-6.124e-05
0.765	7.378e-06	1.113e-05	1.681e-05	1.088e-05		0.765	-1.407e-05	-5.35e-05	-4.716e-05	-6.242e-05
0.764	7.469e-06	1.135e-05	1.706e-05	1.107e-05		0.764	-1.462e-05	-5.477e-05	-4.824e-05	-6.339e-05
0.763	7.577e-06	1.156e-05	1.729e-05	1.125e-05		0.763	-1.518e-05	-5.618e-05	-4.936e-05	-6.445e-05
0.762	7.677e-06	1.181e-05	1.755e-05	1.142e-05		0.762	-1.574e-05	-5.768e-05	-5.047e-05	-6.559e-05
0.761	7.788e-06	1.208e-05	1.781e-05	1.16e-05		0.761	-1.627e-05	-5.913e-05	-5.159e-05	-6.695e-05
0.76	7.888e-06	1.231e-05	1.81e-05	1.178e-05		0.76	-1.685e-05	-6.067e-05	-5.272e-05	-6.839e-05
0.759	7.986e-06	1.255e-05	1.835e-05	1.2e-05		0.759	-1.748e-05	-6.222e-05	-5.387e-05	-7.001e-05
0.758	8.103e-06	1.281e-05	1.86e-05	1.224e-05		0.758	-1.814e-05	-6.37e-05	-5.502e-05	-7.158e-05
0.757	8.229e-06	1.308e-05	1.888e-05	1.246e-05		0.757	-1.878e-05	-6.519e-05	-5.62e-05	-7.295e-05
0.756	8.351e-06	1.336e-05	1.914e-05	1.269e-05		0.756	-1.944e-05	-6.675e-05	-5.737e-05	-7.414e-05
0.755	8.452e-06	1.365e-05	1.945e-05	1.288e-05		0.755	-2.016e-05	-6.823e-05	-5.858e-05	-7.527e-05
0.754	8.584e-06	1.392e-05	1.975e-05	1.308e-05		0.754	-2.094e-05	-6.983e-05	-5.978e-05	-7.658e-05
0.753	8.728e-06	1.419e-05	2.003e-05	1.324e-05		0.753	-2.171e-05	-7.151e-05	-6.101e-05	-7.815e-05
0.752	8.867e-06	1.447e-05	2.033e-05	1.348e-05		0.752	-2.247e-05	-7.327e-05	-6.227e-05	-7.988e-05
0.751	9.019e-06	1.479e-05	2.065e-05	1.371e-05		0.751	-2.319e-05	-7.51e-05	-6.352e-05	-8.189e-05
0.75	9.156e-06	1.512e-05	2.094e-05	1.402e-05		0.75	-2.39e-05	-7.697e-05	-6.474e-05	-8.375e-05
0.749	9.305e-06	1.544e-05	2.127e-05	1.432e-05		0.749	-2.467e-05	-7.873e-05	-6.601e-05	-8.517e-05
0.748	9.423e-06	1.576e-05	2.159e-05	1.457e-05		0.748	-2.548e-05	-8.053e-05	-6.73e-05	-8.637e-05
0.747	9.565e-06	1.609e-05	2.193e-05	1.478e-05		0.747	-2.643e-05	-8.243e-05	-6.862e-05	-8.79e-05
0.746	9.731e-06	1.642e-05	2.226e-05	1.5e-05		0.746	-2.743e-05	-8.443e-05	-6.995e-05	-8.984e-05
0.745	9.922e-06	1.677e-05	2.256e-05	1.529e-05		0.745	-2.839e-05	-8.644e-05	-7.129e-05	-9.132e-05
0.744	1.01e-05	1.715e-05	2.289e-05	1.553e-05		0.744	-2.934e-05	-8.857e-05	-7.265e-05	-9.257e-05
0.743	1.027e-05	1.751e-05	2.324e-05	1.577e-05		0.743	-3.03e-05	-9.064e-05	-7.402e-05	-9.396e-05
0.742	1.048e-05	1.786e-05	2.362e-05	1.602e-05		0.742	-3.124e-05	-9.261e-05	-7.538e-05	-9.541e-05
0.741	1.064e-05	1.82e-05	2.396e-05	1.627e-05		0.741	-3.226e-05	-9.461e-05	-7.677e-05	-9.712e-05
0.74	1.082e-05	1.861e-05	2.432e-05	1.655e-05		0.74	-3.339e-05	-9.676e-05	-7.818e-05	-9.895e-05
0.739	1.102e-05	1.899e-05	2.463e-05	1.685e-05		0.739	-3.449e-05	-9.897e-05	-7.958e-05	-0.0001005
0.738	1.122e-05	1.939e-05	2.504e-05	1.714e-05		0.738	-3.56e-05	-0.0001011	-8.099e-05	-0.0001022
0.737	1.143e-05	1.976e-05	2.536e-05	1.74e-05		0.737	-3.677e-05	-0.0001032	-8.239e-05	-0.0001039
0.736	1.164e-05	2.017e-05	2.577e-05	1.768e-05		0.736	-3.804e-05	-0.0001054	-8.386e-05	-0.0001057
0.735	1.188e-05	2.059e-05	2.619e-05	1.797e-05		0.735	-3.937e-05	-0.0001078	-8.536e-05	-0.0001073
0.734	1.212e-05	2.1e-05	2.654e-05	1.826e-05		0.734	-4.069e-05	-0.0001101	-8.684e-05	-0.0001089
0.733	1.234e-05	2.145e-05	2.7e-05	1.852e-05		0.733	-4.202e-05	-0.0001124	-8.84e-05	-0.0001107
0.732	1.262e-05	2.19e-05	2.737e-05	1.883e-05		0.732	-4.343e-05	-0.0001149	-8.996e-05	-0.0001125
0.731	1.288e-05	2.232e-05	2.779e-05	1.913e-05		0.731	-4.482e-05	-0.0001173	-9.147e-05	-0.0001143
0.73	1.313e-05	2.281e-05	2.822e-05	1.946e-05		0.73	-4.611e-05	-0.0001197	-9.297e-05	-0.0001159
0.729	1.336e-05	2.327e-05	2.868e-05	1.976e-05		0.729	-4.743e-05	-0.000122	-9.45e-05	-0.000118
0.728	1.361e-05	2.366e-05	2.904e-05	2.01e-05		0.728	-4.884e-05	-0.0001244	-9.604e-05	-0.0001199
0.727	1.389e-05	2.412e-05	2.949e-05	2.043e-05		0.727	-5.038e-05	-0.0001268	-9.76e-05	-0.0001217
0.726	1.417e-05	2.457e-05	2.991e-05	2.073e-05		0.726	-5.199e-05	-0.0001292	-9.916e-05	-0.0001238
0.725	1.447e-05	2.504e-05	3.037e-05	2.108e-05		0.725	-5.36e-05	-0.0001318	-0.0001007	-0.000126
0.724	1.477e-05	2.555e-05	3.076e-05	2.148e-05		0.724	-5.52e-05	-0.0001344	-0.0001023	-0.000128
0.723	1.505e-05	2.604e-05	3.126e-05	2.182e-05		0.723	-5.68e-05	-0.000137	-0.0001039	-0.0001297
0.722	1.533e-05	2.651e-05	3.167e-05	2.215e-05		0.722	-5.847e-05	-0.0001398	-0.0001055	-0.0001314
0.721	1.565e-05	2.705e-05	3.216e-05	2.248e-05		0.721	-6.028e-05	-0.0001423	-0.0001072	-0.0001333
0.72	1.595e-05	2.754e-05	3.256e-05	2.282e-05		0.72	-6.206e-05	-0.0001449	-0.0001088	-0.0001356
0.719	1.628e-05	2.808e-05	3.312e-05	2.32e-05		0.719	-6.385e-05	-0.0001476	-0.0001104	-0.0001375
0.718	1.662e-05	2.861e-05	3.359e-05	2.357e-05		0.718	-6.566e-05	-0.0001503	-0.0001121	-0.0001395
0.717	1.695e-05	2.915e-05	3.401e-05	2.397e-05		0.717	-6.769e-05	-0.000153	-0.0001137	-0.0001417
0.716	1.735e-05	2.963e-05	3.447e-05	2.434e-05		0.716	-6.971e-05	-0.000156	-0.0001154	-0.0001438
0.715	1.771e-05	3.016e-05	3.5e-05	2.474e-05		0.715	-7.165e-05	-0.0001589	-0.0001171	-0.0001455
0.714	1.806e-05	3.073e-05	3.548e-05	2.507e-05		0.714	-7.367e-05	-0.000162	-0.0001188	-0.0001473
0.713	1.846e-05	3.132e-05	3.598e-05	2.544e-05		0.713	-7.575e-05	-0.000165	-0.0001204	-0.0001497
0.712	1.886e-05	3.191e-05	3.644e-05	2.583e-05		0.712	-7.779e-05	-0.0001679	-0.0001221	-0.0001521
0.711	1.92e-05	3.248e-05	3.692e-05	2.623e-05		0.711	-7.989e-05	-0.0001707	-0.0001238	-0.0001543
0.71	1.956e-05	3.299e-05	3.746e-05	2.664e-05		0.71	-8.213e-05	-0.0001736	-0.0001256	-0.0001564
0.709	1.998e-05	3.359e-05	3.799e-05	2.701e-05		0.709	-8.439e-05	-0.0001765	-0.0001273	-0.0001586
0.708	2.039e-05	3.423e-05	3.849e-05	2.744e-05		0.708	-8.651e-05	-0.0001793	-0.000129	-0.0001606
0.707	2.083e-05	3.478e-05	3.902e-05	2.783e-05		0.707	-8.861e-05	-0.000182	-0.0001308	-0.0001623
0.706	2.125e-05	3.528e-05	3.96e-05	2.823e-05		0.706	-9.094e-05	-0.0001848	-0.0001325	-0.0001641
0.705	2.163e-05	3.583e-05	4.011e-05	2.863e-05		0.705	-9.343e-05	-0.0001881	-0.0001343	-0.0001661
0.704	2.207e-05	3.646e-05	4.058e-05	2.901e-05		0.704	-9.592e-05	-0.0001914	-0.000136	-0.0001681
0.703	2.255e-05	3.707e-05	4.109e-05	2.942e-05		0.703	-9.848e-05	-0.0001945	-0.0001378	-0.00017
0.702	2.301e-05	3.77e-05	4.169e-05	2.979e-05		0.702	-0.0001011	-0.0001978	-0.0001397	-0.0001724
0.701	2.349e-05	3.831e-05	4.217e-05	3.021e-05		0.701	-0.0001037	-0.0002011	-0.0001415	-0.0001748
0.7	2.397e-05	3.893e-05	4.283e-05	3.065e-05		0.7	-0.0001062	-0.0002043	-0.0001432	-0.0001769
0.699	2.441e-05	3.974e-05	4.329e-05	3.107e-05		0.699	-0.0001086	-0.0002073	-0.0001448	-0.0001787
0.698	2.488e-05	4.033e-05	4.382e-05	3.144e-05		0.698	-0.0001112	-0.0002105	-0.0001465	-0.0001806
0.697	2.531e-05	4.091e-05	4.437e-05	3.181e-05		0.697	-0.0001139	-0.0002135	-0.0001481	-0.0001826
0.696	2.584e-05	4.15e-05	4.489e-05	3.223e-05		0.696	-0.0001164	-0.0002165	-0.0001496	-0.000185
0.695	2.631e-05	4.21e-05	4.537e-05	3.269e-05		0.695	-0.0001192	-0.0002197	-0.0001515	-0.0001873
0.694	2.683e-05	4.271e-05	4.595e-05	3.315e-05		0.694	-0.0001219	-0.0002229	-0.0001535	-0.0001896
0.693	2.736e-05	4.335e-05	4.647e-05	3.363e-05		0.693	-0.0001246	-0.0002263	-0.0001554	-0.0001916
0.692	2.783e-05	4.41e-05	4.707e-05	3.409e-05		0.692	-0.0001273	-0.0002299	-0.0001573	-0.0001933
0.691	2.838e-05	4.475e-05	4.763e-05	3.449e-05		0.691	-0.0001307	-0.0002327	-0.0001591	-0.0001956
0.69	2.895e-05	4.531e-05	4.824e-05	3.495e-05		0.69	-0.0001339	-0.0002361	-0.0001609	-0.0001982
0.689	2.954e-05	4.609e-05	4.878e-05	3.539e-05		0.689	-0.0001368	-0.0002392	-0.0001629	-0.0002006
0.688	3.009e-05	4.673e-05	4.939e-05	3.588e-05		0.688	-0.0001398	-0.0002422	-0.0001647	-0.0002033
0.687	3.066e-05	4.739e-05	4.998e-05	3.633e-05		0.687	-0.0001428	-0.0002455	-0.0001664	-0.0002057
0.686	3.117e-05	4.801e-05	5.055e-05	3.674e-05		0.686	-0.0001456	-0.0002489	-0.0001682	-0.0002083
0.685	3.173e-05	4.871e-05	5.107e-05	3.723e-05		0.685	-0.0001486	-0.0002524	-0.0001701	-0.0002111
0.684	3.23e-05	4.936e-05	5.164e-05	3.782e-05		0.684	-0.0001519	-0.0002555	-0.0001719	-0.0002136
0.683	3.287e-05	4.997e-05	5.22e-05	3.834e-05		0.683	-0.000155	-0.0002588	-0.0001739	-0.0002154
0.682	3.346e-05	5.066e-05	5.282e-05	3.886e-05		0.682	-0.0001581	-0.0002621	-0.0001759	-0.0002172
0.681	3.4e-05	5.131e-05	5.343e-05	3.929e-05		0.681	-0.0001611	-0.0002652	-0.0001777	-0.0002193
0.68	3.457e-05	5.187e-05	5.391e-05	3.971e-05		0.68	-0.0001642	-0.0002684	-0.0001792	-0.0002213
0.679	3.51e-05	5.264e-05	5.456e-05	4.013e-05		0.679	-0.0001674	-0.0002716	-0.0001811	-0.0002237
0.678	3.569e-05	5.328e-05	5.524e-05	4.056e-05		0.678	-0.0001709	-0.0002751	-0.0001829	-0.0002264
0.677	3.632e-05	5.401e-05	5.572e-05	4.112e-05		0.677	-0.000174	-0.0002784	-0.0001846	-0.0002286
0.676	3.693e-05	5.467e-05	5.62e-05	4.16e-05		0.676	-0.0001773	-0.0002819	-0.0001862	-0.0002305
0.675	3.754e-05	5.533e-05	5.687e-05	4.196e-05		0.675	-0.0001808	-0.0002851	-0.0001881	-0.0002328
0.674	3.818e-05	5.605e-05	5.75e-05	4.242e-05		0.674	-0.0001843	-0.0002882	-0.0001901	-0.000235
0.673	3.886e-05	5.663e-05	5.806e-05	4.295e-05		0.673	-0.0001878	-0.0002913	-0.000192	-0.0002374
0.672	3.955e-05	5.725e-05	5.852e-05	4.343e-05		0.672	-0.0001912	-0.0002945	-0.0001937	-0.0002398
0.671	4.019e-05	5.79e-05	5.907e-05	4.397e-05		0.671	-0.0001946	-0.0002976	-0.0001954	-0.000242
0.67	4.083e-05	5.858e-05	5.971e-05	4.444e-05		0.67	-0.0001981	-0.0003013	-0.0001972	-0.000244
0.669	4.146e-05	5.935e-05	6.027e-05	4.488e-05		0.669	-0.0002015	-0.0003049	-0.000199	-0.0002463
0.668	4.207e-05	5.999e-05	6.076e-05	4.539e-05		0.668	-0.0002049	-0.0003076	-0.0002008	-0.0002486
0.667	4.27e-05	6.066e-05	6.129e-05	4.592e-05		0.667	-0.0002084	-0.0003108	-0.0002026	-0.0002505
0.666	4.336e-05	6.125e-05	6.195e-05	4.64e-05		0.666	-0.0002117	-0.0003139	-0.0002044	-0.0002526
0.665	4.394e-05	6.196e-05	6.253e-05	4.687e-05		0.665	-0.0002151	-0.0003166	-0.0002062	-0.0002551
0.664	4.451e-05	6.28e-05	6.318e-05	4.73e-05		0.664	-0.0002186	-0.0003196	-0.0002079	-0.0002573
0.663	4.517e-05	6.327e-05	6.377e-05	4.778e-05		0.663	-0.0002221	-0.0003231	-0.00021	-0.0002593
0.662	4.583e-05	6.387e-05	6.427e-05	4.831e-05		0.662	-0.0002257	-0.000326	-0.0002119	-0.0002614
0.661	4.638e-05	6.452e-05	6.483e-05	4.871e-05		0.661	-0.0002291	-0.000329	-0.0002137	-0.0002633
0.66	4.706e-05	6.516e-05	6.55e-05	4.913e-05		0.66	-0.0002326	-0.000332	-0.0002155	-0.0002652
0.659	4.782e-05	6.585e-05	6.61e-05	4.959e-05		0.659	-0.0002359	-0.0003349	-0.0002174	-0.0002673
0.658	4.841e-05	6.652e-05	6.665e-05	5e-05		0.658	-0.0002392	-0.0003379	-0.000219	-0.0002695
0.657	4.904e-05	6.716e-05	6.724e-05	5.062e-05		0.657	-0.0002426	-0.0003409	-0.0002207	-0.0002715
0.656	4.964e-05	6.776e-05	6.779e-05	5.108e-05		0.656	-0.0002462	-0.0003437	-0.0002224	-0.0002737
0.655	5.034e-05	6.835e-05	6.829e-05	5.156e-05		0.655	-0.0002497	-0.0003467	-0.0002241	-0.0002764
0.654	5.096e-05	6.891e-05	6.885e-05	5.207e-05		0.654	-0.0002534	-0.0003498	-0.0002259	-0.0002791
0.653	5.155e-05	6.951e-05	6.941e-05	5.27e-05		0.653	-0.000257	-0.0003526	-0.0002277	-0.0002818
0.652	5.217e-05	7.013e-05	7.007e-05	5.315e-05		0.652	-0.0002604	-0.0003554	-0.0002295	-0.0002841
0.651	5.278e-05	7.077e-05	7.055e-05	5.36e-05		0.651	-0.0002637	-0.0003582	-0.0002312	-0.000286
0.65	5.34e-05	7.138e-05	7.108e-05	5.405e-05		0.65	-0.000267	-0.000361	-0.000233	-0.0002879
0.649	5.405e-05	7.204e-05	7.178e-05	5.45e-05		0.649	-0.0002701	-0.0003637	-0.0002348	-0.00029
0.648	5.461e-05	7.262e-05	7.241e-05	5.501e-05		0.648	-0.0002733	-0.0003663	-0.0002368	-0.0002924
0.647	5.534e-05	7.318e-05	7.266e-05	5.553e-05		0.647	-0.0002766	-0.0003693	-0.0002386	-0.0002949
0.646	5.593e-05	7.371e-05	7.338e-05	5.61e-05		0.646	-0.0002797	-0.0003722	-0.0002407	-0.0002971
0.645	5.65e-05	7.428e-05	7.393e-05	5.664e-05		0.645	-0.0002829	-0.0003748	-0.0002425	-0.0002991
0.644	5.691e-05	7.496e-05	7.458e-05	5.704e-05		0.644	-0.0002864	-0.0003776	-0.0002438	-0.0003011
0.643	5.757e-05	7.548e-05	7.513e-05	5.757e-05		0.643	-0.0002901	-0.0003803	-0.0002456	-0.0003037
0.642	5.83e-05	7.601e-05	7.553e-05	5.81e-05		0.642	-0.0002936	-0.0003828	-0.000247	-0.0003064
0.641	5.89e-05	7.658e-05	7.606e-05	5.871e-05		0.641	-0.0002971	-0.0003854	-0.0002483	-0.0003086
0.64	5.954e-05	7.712e-05	7.666e-05	5.906e-05		0.64	-0.0003012	-0.0003878	-0.0002499	-0.0003101
0.639	6.027e-05	7.768e-05	7.725e-05	5.949e-05		0.639	-0.0003046	-0.0003903	-0.0002516	-0.0003118
0.638	6.083e-05	7.829e-05	7.772e-05	5.99e-05		0.638	-0.0003076	-0.0003929	-0.0002533	-0.0003142
0.637	6.136e-05	7.874e-05	7.82e-05	6.033e-05		0.637	-0.0003108	-0.0003953	-0.0002551	-0.000317
0.636	6.198e-05	7.921e-05	7.875e-05	6.086e-05		0.636	-0.0003141	-0.0003975	-0.0002567	-0.0003202
0.635	6.283e-05	7.977e-05	7.925e-05	6.14e-05		0.635	-0.0003171	-0.0004006	-0.0002586	-0.0003233
0.634	6.327e-05	8.048e-05	7.975e-05	6.22e-05		0.634	-0.0003198	-0.0004032	-0.0002603	-0.0003261
0.633	6.369e-05	8.088e-05	8.035e-05	6.274e-05		0.633	-0.0003231	-0.0004053	-0.0002619	-0.0003287
0.632	6.428e-05	8.129e-05	8.074e-05	6.309e-05		0.632	-0.0003266	-0.0004073	-0.0002635	-0.0003312
0.631	6.488e-05	8.192e-05	8.119e-05	6.37e-05		0.631	-0.00033	-0.0004096	-0.000265	-0.000333
0.63	6.546e-05	8.242e-05	8.2e-05	6.43e-05		0.63	-0.0003333	-0.0004118	-0.0002667	-0.0003343
0.629	6.595e-05	8.282e-05	8.233e-05	6.474e-05		0.629	-0.0003366	-0.000414	-0.0002682	-0.0003362
0.628	6.659e-05	8.327e-05	8.286e-05	6.507e-05		0.628	-0.0003397	-0.0004164	-0.0002697	-0.0003385
0.627	6.719e-05	8.378e-05	8.34e-05	6.542e-05		0.627	-0.000343	-0.0004188	-0.0002715	-0.0003406
0.626	6.782e-05	8.421e-05	8.409e-05	6.588e-05		0.626	-0.0003462	-0.0004207	-0.0002732	-0.0003423
0.625	6.853e-05	8.469e-05	8.466e-05	6.642e-05		0.625	-0.0003492	-0.000423	-0.0002751	-0.0003441
0.624	6.92e-05	8.516e-05	8.463e-05	6.681e-05		0.624	-0.0003519	-0.0004255	-0.0002765	-0.0003462
0.623	6.974e-05	8.578e-05	8.524e-05	6.729e-05		0.623	-0.0003552	-0.0004276	-0.0002778	-0.0003477
0.622	7.012e-05	8.608e-05	8.578e-05	6.771e-05		0.622	-0.0003582	-0.0004291	-0.0002793	-0.0003499
0.621	7.049e-05	8.649e-05	8.627e-05	6.807e-05		0.621	-0.0003611	-0.0004315	-0.0002806	-0.0003524
0.62	7.099e-05	8.704e-05	8.677e-05	6.854e-05		0.62	-0.0003637	-0.0004334	-0.0002821	-0.0003545
0.619	7.154e-05	8.752e-05	8.725e-05	6.906e-05		0.619	-0.0003666	-0.0004348	-0.0002838	-0.0003562
0.618	7.217e-05	8.77e-05	8.771e-05	6.957e-05		0.618	-0.0003693	-0.0004366	-0.0002856	-0.0003578
0.617	7.272e-05	8.822e-05	8.811e-05	7.005e-05		0.617	-0.0003722	-0.0004386	-0.0002868	-0.0003594
0.616	7.317e-05	8.859e-05	8.878e-05	7.045e-05		0.616	-0.0003746	-0.0004407	-0.0002884	-0.0003612
0.615	7.369e-05	8.899e-05	8.914e-05	7.084e-05		0.615	-0.000377	-0.0004424	-0.0002899	-0.0003628
0.614	7.404e-05	8.929e-05	8.959e-05	7.13e-05		0.614	-0.0003798	-0.000444	-0.0002914	-0.0003649
0.613	7.445e-05	8.978e-05	9.004e-05	7.164e-05		0.613	-0.0003824	-0.0004462	-0.0002929	-0.0003664
0.612	7.495e-05	9.024e-05	9.053e-05	7.206e-05		0.612	-0.0003847	-0.0004482	-0.0002943	-0.0003684
0.611	7.536e-05	9.05e-05	9.099e-05	7.242e-05		0.611	-0.000387	-0.0004497	-0.0002958	-0.0003703
0.61	7.587e-05	9.096e-05	9.145e-05	7.282e-05		0.61	-0.0003897	-0.0004517	-0.0002973	-0.0003725
0.609	7.627e-05	9.13e-05	9.173e-05	7.326e-05		0.609	-0.0003924	-0.0004529	-0.0002987	-0.0003744
0.608	7.67e-05	9.157e-05	9.252e-05	7.356e-05		0.608	-0.0003949	-0.0004545	-0.0003005	-0.0003758
0.607	7.722e-05	9.197e-05	9.285e-05	7.396e-05		0.607	-0.0003972	-0.0004561	-0.0003018	-0.0003769
0.606	7.778e-05	9.23e-05	9.316e-05	7.442e-05		0.606	-0.0003995	-0.0004574	-0.000303	-0.0003783
0.605	7.813e-05	9.28e-05	9.379e-05	7.493e-05		0.605	-0.0004019	-0.0004591	-0.0003046	-0.00038
0.604	7.848e-05	9.335e-05	9.409e-05	7.528e-05		0.604	-0.0004041	-0.0004608	-0.0003061	-0.0003822
0.603	7.892e-05	9.348e-05	9.454e-05	7.568e-05		0.603	-0.0004065	-0.0004622	-0.0003073	-0.000384
0.602	7.929e-05	9.371e-05	9.496e-05	7.604e-05		0.602	-0.0004088	-0.0004639	-0.0003087	-0.0003852
0.601	7.971e-05	9.404e-05	9.53e-05	7.643e-05		0.601	-0.0004109	-0.0004652	-0.0003098	-0.0003867
0.6	8e-05	9.43e-05	9.574e-05	7.677e-05		0.6	-0.0004131	-0.0004669	-0.0003109	-0.000389
0.599	8.053e-05	9.457e-05	9.584e-05	7.707e-05		0.599	-0.0004151	-0.0004681	-0.0003119	-0.0003911
0.598	8.09e-05	9.481e-05	9.636e-05	7.743e-05		0.598	-0.0004168	-0.0004694	-0.000313	-0.0003927
0.597	8.135e-05	9.532e-05	9.705e-05	7.794e-05		0.597	-0.0004191	-0.0004712	-0.0003148	-0.0003942
0.596	8.192e-05	9.567e-05	9.735e-05	7.829e-05		0.596	-0.0004212	-0.0004722	-0.0003164	-0.0003953
0.595	8.217e-05	9.571e-05	9.786e-05	7.864e-05		0.595	-0.0004235	-0.0004732	-0.0003176	-0.0003966
0.594	8.247e-05	9.612e-05	9.812e-05	7.903e-05		0.594	-0.0004253	-0.0004744	-0.0003186	-0.0003983
0.593	8.275e-05	9.642e-05	9.835e-05	7.935e-05		0.593	-0.0004272	-0.0004753	-0.0003198	-0.0004002
0.592	8.314e-05	9.661e-05	9.866e-05	7.975e-05		0.592	-0.0004293	-0.0004768	-0.0003208	-0.0004021
0.591	8.348e-05	9.681e-05	9.935e-05	8.013e-05		0.591	-0.0004312	-0.0004786	-0.0003226	-0.0004042
0.59	8.371e-05	9.718e-05	9.948e-05	8.048e-05		0.59	-0.0004329	-0.0004797	-0.0003236	-0.0004056
0.589	8.398e-05	9.731e-05	9.974e-05	8.088e-05		0.589	-0.0004348	-0.0004806	-0.0003246	-0.0004069
0.588	8.426e-05	9.759e-05	0.00010048	8.113e-05		0.588	-0.0004366	-0.0004815	-0.0003265	-0.0004087
0.587	8.458e-05	9.786e-05	0.00010104	8.144e-05		0.587	-0.0004381	-0.0004828	-0.0003285	-0.0004102
0.586	8.494e-05	9.812e-05	0.0001011	8.175e-05		0.586	-0.0004397	-0.0004837	-0.0003291	-0.0004119
0.585	8.534e-05	9.829e-05	0.00010128	8.2e-05		0.585	-0.0004413	-0.0004849	-0.0003297	-0.0004136
0.584	8.564e-05	9.842e-05	0.00010187	8.234e-05		0.584	-0.000443	-0.0004857	-0.0003307	-0.0004152
0.583	8.594e-05	9.866e-05	0.00010209	8.274e-05		0.583	-0.0004446	-0.0004873	-0.000332	-0.0004168
0.582	8.62e-05	9.909e-05	0.00010251	8.306e-05		0.582	-0.0004461	-0.0004887	-0.0003335	-0.0004184
0.581	8.657e-05	9.923e-05	0.00010303	8.336e-05		0.581	-0.0004479	-0.0004892	-0.0003348	-0.0004197
0.58	8.678e-05	9.934e-05	0.0001032	8.37e-05		0.58	-0.0004493	-0.0004899	-0.0003353	-0.0004207
0.579	8.699e-05	9.948e-05	0.00010353	8.402e-05		0.579	-0.0004505	-0.000491	-0.0003363	-0.0004215
0.578	8.732e-05	9.978e-05	0.00010371	8.434e-05		0.578	-0.0004522	-0.0004926	-0.0003373	-0.0004224
0.577	8.754e-05	9.993e-05	0.00010402	8.456e-05		0.577	-0.0004536	-0.0004933	-0.0003386	-0.0004237
0.576	8.771e-05	0.0001002	0.00010444	8.486e-05		0.576	-0.0004548	-0.000494	-0.0003394	-0.0004251
0.575	8.792e-05	0.0001004	0.00010476	8.51e-05		0.575	-0.0004564	-0.0004948	-0.0003405	-0.0004265
0.574	8.83e-05	0.0001005	0.00010499	8.534e-05		0.574	-0.0004574	-0.0004956	-0.0003417	-0.0004278
0.573	8.858e-05	0.0001007	0.0001053	8.566e-05		0.573	-0.000459	-0.0004963	-0.0003427	-0.0004289
0.572	8.888e-05	0.0001008	0.0001056	8.589e-05		0.572	-0.0004606	-0.000497	-0.0003435	-0.0004297
0.571	8.909e-05	0.0001011	0.0001058	8.616e-05		0.571	-0.0004617	-0.000498	-0.0003443	-0.0004309
0.57	8.946e-05	0.0001014	0.0001062	8.639e-05		0.57	-0.000463	-0.000499	-0.0003453	-0.0004319
0.569	8.952e-05	0.0001019	0.0001065	8.663e-05		0.569	-0.0004648	-0.0005005	-0.0003463	-0.0004327
0.568	8.96e-05	0.000102	0.0001068	8.696e-05		0.568	-0.0004658	-0.0005015	-0.0003474	-0.0004337
0.567	8.99e-05	0.000102	0.000107	8.723e-05		0.567	-0.0004673	-0.0005021	-0.0003484	-0.0004352
0.566	9.005e-05	0.0001022	0.0001072	8.738e-05		0.566	-0.0004682	-0.0005027	-0.0003492	-0.0004369
0.565	9.028e-05	0.0001023	0.0001075	8.762e-05		0.565	-0.0004694	-0.0005033	-0.00035	-0.0004381
0.564	9.05e-05	0.0001024	0.0001078	8.787e-05		0.564	-0.0004707	-0.000504	-0.000351	-0.000439
0.563	9.064e-05	0.0001025	0.0001079	8.82e-05		0.563	-0.0004717	-0.0005044	-0.0003517	-0.0004396
0.562	9.084e-05	0.0001027	0.0001082	8.842e-05		0.562	-0.0004728	-0.0005051	-0.0003525	-0.0004402
0.561	9.11e-05	0.0001028	0.0001085	8.871e-05		0.561	-0.0004739	-0.0005061	-0.0003533	-0.0004411
0.56	9.136e-05	0.0001029	0.000109	8.887e-05		0.56	-0.0004752	-0.0005068	-0.000354	-0.0004421
0.559	9.17e-05	0.000103	0.0001092	8.91e-05		0.559	-0.0004762	-0.0005069	-0.0003553	-0.0004432
0.558	9.166e-05	0.0001031	0.0001092	8.932e-05		0.558	-0.000477	-0.0005079	-0.0003562	-0.0004445
0.557	9.183e-05	0.0001035	0.0001095	8.959e-05		0.557	-0.0004783	-0.0005086	-0.0003569	-0.0004456
0.556	9.202e-05	0.0001035	0.0001097	8.969e-05		0.556	-0.000479	-0.0005087	-0.0003577	-0.000446
0.555	9.218e-05	0.0001035	0.0001101	9e-05		0.555	-0.0004797	-0.0005099	-0.0003589	-0.0004469
0.554	9.219e-05	0.0001039	0.0001103	9.011e-05		0.554	-0.0004806	-0.0005118	-0.0003596	-0.0004477
0.553	9.235e-05	0.0001038	0.0001105	9.037e-05		0.553	-0.0004816	-0.0005106	-0.0003605	-0.0004491
0.552	9.263e-05	0.0001036	0.0001108	9.045e-05		0.552	-0.0004825	-0.0005107	-0.0003614	-0.0004495
0.551	9.266e-05	0.000104	0.0001111	9.073e-05		0.551	-0.0004829	-0.0005118	-0.0003619	-0.0004504
0.55	9.286e-05	0.000104	0.000111	9.102e-05		0.55	-0.0004835	-0.0005116	-0.0003626	-0.0004513
0.549	9.3e-05	0.000104	0.0001113	9.125e-05		0.549	-0.0004839	-0.0005119	-0.0003632	-0.0004519
0.548	9.339e-05	0.000104	0.0001116	9.145e-05		0.548	-0.0004851	-0.000513	-0.0003641	-0.0004526
0.547	9.347e-05	0.0001043	0.0001119	9.161e-05		0.547	-0.0004861	-0.0005134	-0.0003652	-0.000453
0.546	9.34e-05	0.0001046	0.0001116	9.181e-05		0.546	-0.0004866	-0.0005142	-0.0003651	-0.0004539
0.545	9.34e-05	0.0001046	0.0001123	9.205e-05		0.545	-0.0004873	-0.0005146	-0.000366	-0.0004551
0.544	9.356e-05	0.0001046	0.0001123	9.207e-05		0.544	-0.0004882	-0.000515	-0.0003666	-0.0004561
0.543	9.39e-05	0.0001047	0.0001126	9.212e-05		0.543	-0.000489	-0.0005158	-0.0003673	-0.0004568
0.542	9.383e-05	0.0001048	0.0001126	9.229e-05		0.542	-0.0004892	-0.0005162	-0.0003677	-0.0004575
0.541	9.392e-05	0.0001047	0.000113	9.241e-05		0.541	-0.0004896	-0.0005159	-0.0003686	-0.0004579
0.54	9.395e-05	0.0001047	0.0001128	9.268e-05		0.54	-0.0004901	-0.0005163	-0.0003694	-0.0004587
0.539	9.4e-05	0.0001048	0.0001131	9.275e-05		0.539	-0.0004909	-0.0005169	-0.0003693	-0.0004597
0.538	9.413e-05	0.0001048	0.0001137	9.286e-05		0.538	-0.0004915	-0.0005168	-0.0003708	-0.0004607
0.537	9.437e-05	0.0001049	0.0001139	9.298e-05		0.537	-0.0004919	-0.0005183	-0.0003721	-0.0004615
0.536	9.444e-05	0.0001052	0.000114	9.315e-05		0.536	-0.0004925	-0.0005193	-0.0003727	-0.0004624
0.535	9.458e-05	0.0001055	0.0001142	9.338e-05		0.535	-0.0004929	-0.0005195	-0.0003734	-0.0004627
0.534	9.463e-05	0.0001054	0.0001139	9.361e-05		0.534	-0.0004933	-0.0005191	-0.0003734	-0.0004633
0.533	9.48e-05	0.0001054	0.0001141	9.382e-05		0.533	-0.000494	-0.0005203	-0.000374	-0.0004638
0.532	9.488e-05	0.0001054	0.0001144	9.387e-05		0.532	-0.0004943	-0.0005205	-0.0003747	-0.0004645
0.531	9.493e-05	0.0001055	0.0001147	9.391e-05		0.531	-0.0004946	-0.0005203	-0.000375	-0.0004653
0.53	9.502e-05	0.0001056	0.0001148	9.406e-05		0.53	-0.0004951	-0.0005208	-0.0003753	-0.000466
0.529	9.506e-05	0.0001055	0.0001149	9.416e-05		0.529	-0.0004956	-0.0005204	-0.0003761	-0.0004665
0.528	9.519e-05	0.0001055	0.000115	9.434e-05		0.528	-0.0004962	-0.0005206	-0.0003769	-0.0004674
0.527	9.519e-05	0.0001056	0.0001152	9.437e-05		0.527	-0.0004967	-0.0005208	-0.0003774	-0.0004684
0.526	9.519e-05	0.0001058	0.0001153	9.434e-05		0.526	-0.0004968	-0.0005215	-0.000378	-0.0004692
0.525	9.536e-05	0.0001056	0.0001157	9.444e-05		0.525	-0.000497	-0.0005213	-0.0003784	-0.00047
0.524	9.555e-05	0.0001057	0.0001157	9.455e-05		0.524	-0.0004976	-0.0005217	-0.000379	-0.0004704
0.523	9.553e-05	0.0001057	0.0001158	9.484e-05		0.523	-0.0004977	-0.0005224	-0.0003797	-0.0004704
0.522	9.55e-05	0.0001057	0.0001159	9.488e-05		0.522	-0.0004981	-0.0005221	-0.0003803	-0.0004705
0.521	9.53e-05	0.0001057	0.0001156	9.51e-05		0.521	-0.0004982	-0.0005222	-0.0003801	-0.0004714
0.52	9.54e-05	0.0001058	0.0001158	9.508e-05		0.52	-0.0004982	-0.0005223	-0.0003803	-0.0004718
0.519	9.544e-05	0.0001057	0.0001162	9.544e-05		0.519	-0.0004985	-0.0005226	-0.0003808	-0.0004722
0.518	9.555e-05	0.0001057	0.0001164	9.544e-05		0.518	-0.000499	-0.0005229	-0.0003818	-0.0004721
0.517	9.568e-05	0.0001059	0.0001163	9.551e-05		0.517	-0.0004993	-0.0005235	-0.0003819	-0.0004723
0.516	9.574e-05	0.0001059	0.0001165	9.563e-05		0.516	-0.0004993	-0.0005234	-0.0003822	-0.000473
0.515	9.571e-05	0.0001059	0.0001166	9.564e-05		0.515	-0.0004992	-0.0005237	-0.0003828	-0.0004738
0.514	9.577e-05	0.000106	0.0001168	9.568e-05		0.514	-0.0004991	-0.0005237	-0.0003834	-0.0004745
0.513	9.581e-05	0.000106	0.000117	9.569e-05		0.513	-0.0004991	-0.000525	-0.0003841	-0.0004746
0.512	9.582e-05	0.0001063	0.0001169	9.585e-05		0.512	-0.0004996	-0.0005253	-0.0003845	-0.0004755
0.511	9.57e-05	0.0001062	0.0001169	9.585e-05		0.511	-0.0004998	-0.000525	-0.0003854	-0.000476
0.51	9.568e-05	0.0001061	0.0001172	9.598e-05		0.51	-0.0004998	-0.000525	-0.0003855	-0.0004766
0.509	9.572e-05	0.0001063	0.0001172	9.604e-05		0.509	-0.0004996	-0.0005257	-0.0003853	-0.0004771
0.508	9.579e-05	0.0001063	0.0001173	9.604e-05		0.508	-0.0004995	-0.0005253	-0.0003865	-0.0004773
0.507	9.573e-05	0.0001064	0.0001178	9.617e-05		0.507	-0.0004992	-0.0005258	-0.0003873	-0.0004775
0.506	9.578e-05	0.0001064	0.0001175	9.627e-05		0.506	-0.0004997	-0.0005256	-0.0003866	-0.0004778
0.505	9.594e-05	0.0001063	0.0001176	9.634e-05		0.505	-0.0005004	-0.0005262	-0.0003865	-0.0004778
0.504	9.584e-05	0.000106	0.0001178	9.656e-05		0.504	-0.0005002	-0.000526	-0.0003872	-0.0004783
0.503	9.569e-05	0.0001063	0.0001177	9.655e-05		0.503	-0.0004999	-0.000527	-0.0003877	-0.0004788
0.502	9.594e-05	0.0001065	0.0001177	9.664e-05		0.502	-0.0005	-0.0005275	-0.0003882	-0.0004791
0.501	9.602e-05	0.0001065	0.000118	9.692e-05		0.501	-0.0005004	-0.0005273	-0.0003885	-0.0004803
0.5	9.604e-05	0.0001064	0.0001177	9.671e-05		0.5	-0.0005004	-0.0005277	-0.0003883	-0.0004805
0.499	9.591e-05	0.0001065	0.0001178	9.679e-05		0.499	-0.0005	-0.0005273	-0.0003885	-0.0004807
0.498	9.579e-05	0.0001064	0.000118	9.682e-05		0.498	-0.0004999	-0.0005271	-0.0003886	-0.0004805
0.497	9.551e-05	0.0001064	0.0001181	9.679e-05		0.497	-0.0004998	-0.0005269	-0.0003896	-0.0004809
0.496	9.547e-05	0.0001063	0.0001182	9.682e-05		0.496	-0.0004993	-0.0005265	-0.0003906	-0.0004816
0.495	9.579e-05	0.0001063	0.0001185	9.672e-05		0.495	-0.0004998	-0.0005272	-0.0003905	-0.0004821
0.494	9.568e-05	0.0001063	0.0001183	9.674e-05		0.494	-0.0004998	-0.0005274	-0.0003909	-0.0004822
0.493	9.58e-05	0.0001062	0.0001182	9.691e-05		0.493	-0.0005	-0.000527	-0.0003907	-0.0004826
0.492	9.566e-05	0.0001062	0.0001183	9.709e-05		0.492	-0.0004998	-0.0005269	-0.0003909	-0.0004828
0.491	9.577e-05	0.0001061	0.0001185	9.714e-05		0.491	-0.0004998	-0.0005274	-0.0003913	-0.0004833
0.49	9.575e-05	0.0001062	0.0001185	9.708e-05		0.49	-0.0004995	-0.000528	-0.0003917	-0.0004834
0.489	9.558e-05	0.0001063	0.0001186	9.711e-05		0.489	-0.000499	-0.0005273	-0.000392	-0.0004835
0.488	9.554e-05	0.0001061	0.0001187	9.724e-05		0.488	-0.0004989	-0.0005279	-0.0003925	-0.0004836
0.487	9.541e-05	0.0001063	0.0001188	9.725e-05		0.487	-0.0004991	-0.0005287	-0.0003931	-0.0004839
0.486	9.539e-05	0.0001062	0.0001186	9.73e-05		0.486	-0.0004986	-0.0005275	-0.0003934	-0.0004839
0.485	9.542e-05	0.0001062	0.0001188	9.735e-05		0.485	-0.0004984	-0.0005277	-0.0003931	-0.0004843
0.484	9.542e-05	0.0001061	0.000119	9.739e-05		0.484	-0.0004983	-0.0005285	-0.0003933	-0.0004847
0.483	9.549e-05	0.0001061	0.0001188	9.74e-05		0.483	-0.0004983	-0.0005287	-0.0003936	-0.0004848
0.482	9.539e-05	0.0001063	0.0001187	9.742e-05		0.482	-0.000498	-0.0005292	-0.0003939	-0.0004854
0.481	9.535e-05	0.0001063	0.0001189	9.74e-05		0.481	-0.0004977	-0.0005287	-0.0003941	-0.0004854
0.48	9.525e-05	0.0001062	0.0001194	9.745e-05		0.48	-0.0004973	-0.0005286	-0.0003948	-0.0004859
0.479	9.521e-05	0.0001061	0.0001192	9.74e-05		0.479	-0.0004971	-0.0005282	-0.0003953	-0.0004864
0.478	9.511e-05	0.0001061	0.000119	9.739e-05		0.478	-0.0004971	-0.0005284	-0.0003954	-0.000487
0.477	9.494e-05	0.000106	0.000119	9.727e-05		0.477	-0.0004966	-0.0005283	-0.0003954	-0.0004869
0.476	9.506e-05	0.000106	0.0001191	9.729e-05		0.476	-0.0004964	-0.0005283	-0.000396	-0.0004868
0.475	9.505e-05	0.0001059	0.0001192	9.738e-05		0.475	-0.0004961	-0.0005284	-0.0003961	-0.0004867
0.474	9.516e-05	0.0001059	0.0001191	9.736e-05		0.474	-0.0004957	-0.0005281	-0.000396	-0.0004869
0.473	9.497e-05	0.0001059	0.0001196	9.751e-05		0.473	-0.0004952	-0.0005284	-0.0003965	-0.0004876
0.472	9.47e-05	0.0001059	0.0001195	9.764e-05		0.472	-0.000495	-0.0005287	-0.000397	-0.0004878
0.471	9.478e-05	0.0001059	0.0001194	9.762e-05		0.471	-0.0004949	-0.0005286	-0.0003969	-0.0004878
0.47	9.473e-05	0.000106	0.0001196	9.77e-05		0.47	-0.0004947	-0.0005289	-0.0003973	-0.000488
0.469	9.468e-05	0.0001059	0.0001194	9.771e-05		0.469	-0.0004946	-0.0005288	-0.0003974	-0.0004881
0.468	9.46e-05	0.0001059	0.0001192	9.763e-05		0.468	-0.0004941	-0.0005291	-0.0003972	-0.0004884
0.467	9.45e-05	0.000106	0.0001192	9.757e-05		0.467	-0.0004937	-0.0005291	-0.0003974	-0.0004889
0.466	9.439e-05	0.000106	0.0001196	9.75e-05		0.466	-0.0004932	-0.0005285	-0.0003982	-0.000489
0.465	9.443e-05	0.000106	0.0001192	9.735e-05		0.465	-0.0004928	-0.0005292	-0.0003978	-0.0004887
0.464	9.442e-05	0.000106	0.0001192	9.738e-05		0.464	-0.0004926	-0.0005293	-0.0003973	-0.0004887
0.463	9.445e-05	0.0001057	0.0001196	9.748e-05		0.463	-0.0004925	-0.0005289	-0.0003977	-0.0004889
0.462	9.44e-05	0.0001055	0.0001196	9.768e-05		0.462	-0.0004921	-0.0005283	-0.0003984	-0.0004894
0.461	9.429e-05	0.0001057	0.0001196	9.777e-05		0.461	-0.0004918	-0.000529	-0.0003987	-0.0004893
0.46	9.411e-05	0.0001057	0.0001197	9.775e-05		0.46	-0.0004911	-0.0005294	-0.0003987	-0.0004897
0.459	9.408e-05	0.0001054	0.00012	9.783e-05		0.459	-0.0004909	-0.0005284	-0.0003999	-0.0004901
0.458	9.39e-05	0.0001053	0.0001197	9.778e-05		0.458	-0.0004906	-0.0005287	-0.0004002	-0.00049
0.457	9.383e-05	0.0001056	0.0001196	9.78e-05		0.457	-0.0004904	-0.0005303	-0.0004003	-0.0004902
0.456	9.372e-05	0.0001058	0.0001194	9.776e-05		0.456	-0.0004898	-0.0005298	-0.0003997	-0.0004907
0.455	9.364e-05	0.0001056	0.0001194	9.773e-05		0.455	-0.00049	-0.0005294	-0.0003994	-0.0004913
0.454	9.354e-05	0.0001054	0.0001197	9.771e-05		0.454	-0.0004895	-0.0005289	-0.0003999	-0.0004914
0.453	9.354e-05	0.0001055	0.0001198	9.773e-05		0.453	-0.0004889	-0.0005295	-0.0004004	-0.0004909
0.452	9.345e-05	0.0001054	0.0001196	9.778e-05		0.452	-0.0004885	-0.0005295	-0.0004004	-0.0004911
0.451	9.339e-05	0.0001054	0.0001196	9.776e-05		0.451	-0.0004878	-0.0005291	-0.0004008	-0.0004916
0.45	9.327e-05	0.0001053	0.0001194	9.78e-05		0.45	-0.0004872	-0.0005291	-0.0004006	-0.0004919
0.449	9.319e-05	0.0001054	0.0001195	9.777e-05		0.449	-0.0004872	-0.0005294	-0.0004003	-0.0004927
0.448	9.304e-05	0.0001054	0.0001195	9.751e-05		0.448	-0.000487	-0.0005298	-0.0004008	-0.0004926
0.447	9.297e-05	0.0001055	0.0001198	9.756e-05		0.447	-0.0004864	-0.00053	-0.0004015	-0.0004925
0.446	9.278e-05	0.0001052	0.0001198	9.761e-05		0.446	-0.0004857	-0.0005296	-0.0004023	-0.0004928
0.445	9.274e-05	0.0001051	0.0001199	9.758e-05		0.445	-0.0004852	-0.0005292	-0.0004025	-0.0004928
0.444	9.282e-05	0.0001051	0.0001199	9.754e-05		0.444	-0.0004851	-0.0005291	-0.0004028	-0.0004926
0.443	9.296e-05	0.0001052	0.0001198	9.762e-05		0.443	-0.0004849	-0.0005292	-0.0004019	-0.0004926
0.442	9.268e-05	0.0001052	0.0001198	9.764e-05		0.442	-0.0004843	-0.0005294	-0.0004016	-0.0004925
0.441	9.248e-05	0.000105	0.0001197	9.772e-05		0.441	-0.000484	-0.0005292	-0.000402	-0.0004932
0.44	9.246e-05	0.0001049	0.0001197	9.784e-05		0.44	-0.0004839	-0.0005292	-0.0004028	-0.0004931
0.439	9.24e-05	0.0001052	0.0001198	9.771e-05		0.439	-0.0004833	-0.000531	-0.0004032	-0.0004925
0.438	9.236e-05	0.0001054	0.0001199	9.799e-05		0.438	-0.0004828	-0.00053	-0.000403	-0.0004933
0.437	9.231e-05	0.0001053	0.0001197	9.792e-05		0.437	-0.0004823	-0.0005311	-0.0004028	-0.0004938
0.436	9.211e-05	0.0001054	0.0001196	9.789e-05		0.436	-0.0004821	-0.0005307	-0.0004027	-0.0004945
0.435	9.198e-05	0.0001052	0.0001201	9.775e-05		0.435	-0.000482	-0.0005297	-0.0004035	-0.0004952
0.434	9.182e-05	0.000105	0.0001199	9.757e-05		0.434	-0.0004815	-0.0005293	-0.0004043	-0.0004953
0.433	9.195e-05	0.000105	0.0001197	9.752e-05		0.433	-0.0004811	-0.0005298	-0.0004047	-0.0004951
0.432	9.21e-05	0.000105	0.0001196	9.766e-05		0.432	-0.0004806	-0.0005303	-0.0004039	-0.0004953
0.431	9.215e-05	0.0001049	0.0001199	9.752e-05		0.431	-0.0004793	-0.0005304	-0.0004042	-0.0004956
0.43	9.19e-05	0.0001049	0.0001198	9.752e-05		0.43	-0.0004794	-0.0005308	-0.0004043	-0.0004958
0.429	9.173e-05	0.000105	0.0001199	9.752e-05		0.429	-0.0004789	-0.0005312	-0.0004042	-0.0004956
0.428	9.175e-05	0.000105	0.0001198	9.764e-05		0.428	-0.0004785	-0.0005308	-0.0004044	-0.0004953
0.427	9.157e-05	0.0001049	0.0001199	9.769e-05		0.427	-0.0004785	-0.0005308	-0.0004052	-0.0004952
0.426	9.149e-05	0.0001049	0.00012	9.772e-05		0.426	-0.0004782	-0.0005306	-0.0004055	-0.0004952
0.425	9.162e-05	0.0001048	0.0001197	9.778e-05		0.425	-0.000478	-0.0005303	-0.0004054	-0.0004954
0.424	9.141e-05	0.0001051	0.0001197	9.785e-05		0.424	-0.0004775	-0.000531	-0.0004053	-0.0004956
0.423	9.136e-05	0.0001051	0.0001198	9.798e-05		0.423	-0.0004769	-0.000531	-0.0004055	-0.000496
0.422	9.12e-05	0.0001049	0.0001197	9.803e-05		0.422	-0.0004765	-0.0005309	-0.0004055	-0.0004966
0.421	9.108e-05	0.0001047	0.00012	9.797e-05		0.421	-0.0004765	-0.0005307	-0.0004058	-0.0004969
0.42	9.094e-05	0.0001047	0.00012	9.796e-05		0.42	-0.0004763	-0.0005306	-0.0004061	-0.0004967
0.419	9.092e-05	0.0001046	0.0001199	9.8e-05		0.419	-0.000476	-0.0005308	-0.0004061	-0.0004969
0.418	9.087e-05	0.0001048	0.00012	9.79e-05		0.418	-0.0004759	-0.0005319	-0.0004064	-0.0004973
0.417	9.079e-05	0.0001048	0.00012	9.791e-05		0.417	-0.0004753	-0.0005315	-0.0004065	-0.0004975
0.416	9.074e-05	0.0001047	0.0001199	9.786e-05		0.416	-0.0004749	-0.0005312	-0.000407	-0.0004976
0.415	9.081e-05	0.0001046	0.00012	9.782e-05		0.415	-0.0004752	-0.0005312	-0.0004076	-0.0004975
0.414	9.067e-05	0.0001047	0.0001201	9.792e-05		0.414	-0.0004743	-0.0005317	-0.0004076	-0.0004981
0.413	9.064e-05	0.0001048	0.0001201	9.805e-05		0.413	-0.000474	-0.0005314	-0.0004075	-0.0004983
0.412	9.055e-05	0.0001049	0.0001202	9.805e-05		0.412	-0.0004741	-0.0005318	-0.0004076	-0.0004986
0.411	9.054e-05	0.0001049	0.0001202	9.806e-05		0.411	-0.0004739	-0.000532	-0.0004077	-0.0004991
0.41	9.054e-05	0.0001049	0.0001201	9.813e-05		0.41	-0.0004738	-0.0005323	-0.0004082	-0.0004989
0.409	9.047e-05	0.0001047	0.0001201	9.811e-05		0.409	-0.0004733	-0.0005318	-0.0004084	-0.0004988
0.408	9.043e-05	0.0001046	0.00012	9.82e-05		0.408	-0.0004731	-0.0005319	-0.0004087	-0.0004996
0.407	9.022e-05	0.0001046	0.00012	9.814e-05		0.407	-0.000473	-0.0005318	-0.0004089	-0.0005003
0.406	9.013e-05	0.0001048	0.0001202	9.819e-05		0.406	-0.0004727	-0.0005324	-0.0004094	-0.0004998
0.405	9.005e-05	0.0001048	0.0001203	9.833e-05		0.405	-0.0004724	-0.0005328	-0.0004092	-0.0005002
0.404	9.009e-05	0.0001047	0.0001203	9.836e-05		0.404	-0.0004725	-0.000533	-0.00041	-0.0005007
0.403	9.004e-05	0.0001047	0.0001202	9.841e-05		0.403	-0.0004722	-0.0005326	-0.0004097	-0.0005008
0.402	9.016e-05	0.0001046	0.0001201	9.852e-05		0.402	-0.0004717	-0.0005328	-0.0004089	-0.0005013
0.401	9.022e-05	0.0001048	0.0001201	9.847e-05		0.401	-0.0004718	-0.0005331	-0.0004091	-0.0005015
0.4	9.008e-05	0.0001048	0.0001203	9.848e-05		0.4	-0.0004717	-0.0005335	-0.0004097	-0.0005021
0.399	9.011e-05	0.0001048	0.0001202	9.851e-05		0.399	-0.0004717	-0.0005337	-0.00041	-0.0005024
0.398	8.989e-05	0.0001047	0.0001204	9.847e-05		0.398	-0.0004717	-0.0005337	-0.0004102	-0.0005028
0.397	8.978e-05	0.0001047	0.0001205	9.845e-05		0.397	-0.0004714	-0.0005347	-0.000411	-0.0005028
0.396	8.974e-05	0.0001048	0.0001205	9.848e-05		0.396	-0.0004713	-0.0005347	-0.0004114	-0.0005026
0.395	8.978e-05	0.0001049	0.0001203	9.866e-05		0.395	-0.0004714	-0.0005349	-0.0004116	-0.000503
0.394	8.986e-05	0.000105	0.0001203	9.854e-05		0.394	-0.0004714	-0.0005348	-0.0004119	-0.0005033
0.393	8.996e-05	0.000105	0.0001203	9.844e-05		0.393	-0.0004714	-0.0005346	-0.0004117	-0.0005028
0.392	8.986e-05	0.0001048	0.0001207	9.873e-05		0.392	-0.0004712	-0.0005347	-0.0004119	-0.0005035
0.391	8.986e-05	0.000105	0.0001206	9.87e-05		0.391	-0.0004713	-0.0005354	-0.0004123	-0.0005035
0.39	8.981e-05	0.0001051	0.0001206	9.887e-05		0.39	-0.0004711	-0.0005354	-0.0004128	-0.0005042
0.389	8.969e-05	0.000105	0.0001208	9.889e-05		0.389	-0.0004711	-0.0005356	-0.0004135	-0.0005047
0.388	8.954e-05	0.000105	0.0001204	9.886e-05		0.388	-0.0004712	-0.000536	-0.000413	-0.0005053
0.387	8.956e-05	0.0001049	0.0001205	9.893e-05		0.387	-0.000471	-0.0005359	-0.000413	-0.0005056
0.386	8.961e-05	0.0001049	0.0001206	9.899e-05		0.386	-0.0004714	-0.0005363	-0.0004135	-0.0005057
0.385	8.959e-05	0.000105	0.0001206	9.902e-05		0.385	-0.0004719	-0.0005365	-0.0004139	-0.0005057
0.384	8.971e-05	0.000105	0.0001208	9.924e-05		0.384	-0.0004719	-0.0005365	-0.0004149	-0.0005059
0.383	8.978e-05	0.0001053	0.0001205	9.923e-05		0.383	-0.0004723	-0.0005371	-0.0004142	-0.0005064
0.382	8.983e-05	0.0001051	0.0001207	9.922e-05		0.382	-0.0004723	-0.0005369	-0.0004141	-0.0005065
0.381	8.987e-05	0.0001052	0.0001208	9.932e-05		0.381	-0.0004723	-0.0005372	-0.0004146	-0.000507
0.38	8.987e-05	0.0001052	0.0001206	9.927e-05		0.38	-0.0004724	-0.0005377	-0.0004147	-0.0005077
0.379	8.971e-05	0.0001053	0.0001207	9.928e-05		0.379	-0.0004724	-0.0005378	-0.0004148	-0.0005079
0.378	8.965e-05	0.0001054	0.0001211	9.932e-05		0.378	-0.0004726	-0.0005381	-0.0004155	-0.0005081
0.377	8.974e-05	0.0001052	0.0001209	9.941e-05		0.377	-0.0004728	-0.0005381	-0.0004158	-0.0005086
0.376	8.977e-05	0.0001053	0.000121	9.947e-05		0.376	-0.0004731	-0.0005384	-0.0004163	-0.0005089
0.375	8.974e-05	0.0001055	0.000121	9.953e-05		0.375	-0.0004735	-0.0005386	-0.0004162	-0.0005095
0.374	8.981e-05	0.0001055	0.000121	9.948e-05		0.374	-0.0004739	-0.0005389	-0.0004162	-0.0005103
0.373	8.987e-05	0.0001054	0.0001211	9.946e-05		0.373	-0.0004741	-0.0005391	-0.0004167	-0.0005102
0.372	8.991e-05	0.0001053	0.0001208	9.957e-05		0.372	-0.0004743	-0.0005391	-0.0004169	-0.0005103
0.371	9.001e-05	0.0001055	0.0001212	9.976e-05		0.371	-0.0004744	-0.0005396	-0.0004169	-0.0005107
0.37	9.029e-05	0.0001056	0.0001214	9.996e-05		0.37	-0.000474	-0.0005401	-0.0004176	-0.0005113
0.369	9.027e-05	0.0001057	0.0001213	0.0001001		0.369	-0.0004746	-0.0005403	-0.0004184	-0.0005109
0.368	9.018e-05	0.0001056	0.0001211	0.0001		0.368	-0.0004751	-0.0005404	-0.0004183	-0.0005114
0.367	9.015e-05	0.0001057	0.0001213	0.0001		0.367	-0.0004756	-0.0005415	-0.0004185	-0.000512
0.366	9.017e-05	0.0001059	0.0001214	0.0001002		0.366	-0.0004762	-0.0005416	-0.0004191	-0.0005131
0.365	9.024e-05	0.000106	0.0001214	0.0001002		0.365	-0.0004768	-0.000542	-0.0004194	-0.0005134
0.364	9.016e-05	0.0001059	0.0001215	0.0001003		0.364	-0.0004769	-0.0005423	-0.0004195	-0.000513
0.363	9.022e-05	0.000106	0.0001214	0.0001004		0.363	-0.0004768	-0.0005418	-0.0004195	-0.0005131
0.362	9.035e-05	0.0001061	0.0001215	0.0001005		0.362	-0.0004772	-0.0005422	-0.0004197	-0.0005137
0.361	9.034e-05	0.0001061	0.0001217	0.0001005		0.361	-0.000478	-0.0005432	-0.0004202	-0.0005137
0.36	9.039e-05	0.0001063	0.0001216	0.0001006		0.36	-0.0004784	-0.0005437	-0.0004205	-0.0005143
0.359	9.046e-05	0.0001061	0.0001216	0.0001007		0.359	-0.0004787	-0.0005439	-0.0004207	-0.000515
0.358	9.069e-05	0.0001064	0.0001218	0.0001007		0.358	-0.0004792	-0.0005449	-0.000421	-0.0005154
0.357	9.083e-05	0.0001064	0.0001219	0.0001008		0.357	-0.0004802	-0.0005445	-0.0004217	-0.0005159
0.356	9.064e-05	0.0001064	0.0001219	0.0001008		0.356	-0.0004805	-0.0005449	-0.0004218	-0.0005166
0.355	9.06e-05	0.0001065	0.0001219	0.000101		0.355	-0.0004806	-0.0005454	-0.0004219	-0.0005169
0.354	9.071e-05	0.0001065	0.000122	0.000101		0.354	-0.0004814	-0.0005457	-0.0004219	-0.0005177
0.353	9.075e-05	0.0001063	0.0001221	0.0001011		0.353	-0.0004825	-0.0005455	-0.0004224	-0.0005181
0.352	9.091e-05	0.0001065	0.0001219	0.0001013		0.352	-0.0004826	-0.0005456	-0.000423	-0.0005181
0.351	9.1e-05	0.0001067	0.0001219	0.0001014		0.351	-0.0004833	-0.0005462	-0.000423	-0.0005184
0.35	9.119e-05	0.0001067	0.0001224	0.0001014		0.35	-0.0004837	-0.0005466	-0.0004239	-0.0005193
0.349	9.129e-05	0.0001068	0.0001223	0.0001014		0.349	-0.0004841	-0.0005468	-0.0004242	-0.0005192
0.348	9.131e-05	0.0001069	0.0001221	0.0001017		0.348	-0.0004845	-0.0005476	-0.0004239	-0.0005194
0.347	9.161e-05	0.0001069	0.0001225	0.0001017		0.347	-0.000485	-0.0005474	-0.0004245	-0.0005199
0.346	9.167e-05	0.0001068	0.0001227	0.0001019		0.346	-0.0004857	-0.0005475	-0.0004254	-0.0005204
0.345	9.165e-05	0.000107	0.0001225	0.000102		0.345	-0.0004863	-0.0005477	-0.0004258	-0.0005217
0.344	9.167e-05	0.0001072	0.0001223	0.000102		0.344	-0.0004869	-0.0005486	-0.0004254	-0.0005214
0.343	9.17e-05	0.0001072	0.0001223	0.0001021		0.343	-0.0004877	-0.0005489	-0.0004251	-0.0005214
0.342	9.167e-05	0.0001073	0.0001228	0.0001021		0.342	-0.0004883	-0.0005494	-0.0004262	-0.0005215
0.341	9.174e-05	0.0001076	0.0001228	0.0001022		0.341	-0.0004889	-0.0005502	-0.0004267	-0.0005226
0.34	9.186e-05	0.0001077	0.0001229	0.0001023		0.34	-0.0004894	-0.0005505	-0.0004269	-0.0005234
0.339	9.203e-05	0.0001075	0.0001232	0.0001023		0.339	-0.00049	-0.0005507	-0.0004278	-0.0005235
0.338	9.221e-05	0.0001075	0.0001232	0.0001024		0.338	-0.0004905	-0.0005513	-0.0004288	-0.0005244
0.337	9.214e-05	0.0001078	0.0001228	0.0001025		0.337	-0.000491	-0.0005522	-0.0004285	-0.0005251
0.336	9.217e-05	0.0001078	0.0001226	0.0001025		0.336	-0.0004918	-0.0005514	-0.000428	-0.0005251
0.335	9.212e-05	0.0001077	0.0001227	0.0001026		0.335	-0.0004926	-0.0005519	-0.0004275	-0.0005254
0.334	9.236e-05	0.000108	0.000123	0.0001028		0.334	-0.0004934	-0.0005536	-0.000428	-0.0005256
0.333	9.252e-05	0.0001081	0.000123	0.0001029		0.333	-0.0004942	-0.0005534	-0.0004287	-0.0005252
0.332	9.252e-05	0.0001082	0.0001231	0.0001032		0.332	-0.0004947	-0.0005534	-0.0004291	-0.000526
0.331	9.262e-05	0.0001082	0.0001234	0.0001032		0.331	-0.0004956	-0.0005536	-0.0004299	-0.0005264
0.33	9.271e-05	0.0001081	0.0001234	0.0001033		0.33	-0.0004964	-0.0005537	-0.0004298	-0.0005273
0.329	9.287e-05	0.0001082	0.0001235	0.0001033		0.329	-0.0004971	-0.0005541	-0.00043	-0.0005286
0.328	9.307e-05	0.0001083	0.0001236	0.0001031		0.328	-0.0004978	-0.0005546	-0.0004311	-0.000529
0.327	9.328e-05	0.0001084	0.0001238	0.0001034		0.327	-0.0004987	-0.0005554	-0.0004315	-0.0005293
0.326	9.33e-05	0.0001083	0.0001237	0.0001035		0.326	-0.0004992	-0.0005556	-0.0004319	-0.0005294
0.325	9.326e-05	0.0001085	0.0001239	0.0001036		0.325	-0.0004998	-0.0005555	-0.0004326	-0.0005295
0.324	9.346e-05	0.0001087	0.0001239	0.0001038		0.324	-0.0005006	-0.0005561	-0.0004322	-0.0005303
0.323	9.364e-05	0.0001089	0.0001238	0.0001039		0.323	-0.0005015	-0.0005569	-0.0004327	-0.0005305
0.322	9.379e-05	0.000109	0.0001239	0.000104		0.322	-0.0005022	-0.0005576	-0.0004332	-0.0005308
0.321	9.39e-05	0.0001092	0.0001241	0.0001041		0.321	-0.0005034	-0.0005582	-0.0004335	-0.0005313
0.32	9.391e-05	0.0001094	0.0001242	0.0001043		0.32	-0.0005044	-0.0005585	-0.0004337	-0.0005317
0.319	9.398e-05	0.0001094	0.0001243	0.0001044		0.319	-0.0005052	-0.0005588	-0.0004341	-0.000532
0.318	9.417e-05	0.0001094	0.0001243	0.0001044		0.318	-0.000506	-0.000559	-0.0004347	-0.0005324
0.317	9.427e-05	0.0001094	0.0001243	0.0001046		0.317	-0.0005067	-0.0005592	-0.0004349	-0.000533
0.316	9.431e-05	0.0001095	0.0001246	0.0001048		0.316	-0.0005075	-0.0005596	-0.0004354	-0.0005335
0.315	9.442e-05	0.0001095	0.0001248	0.0001049		0.315	-0.0005082	-0.0005602	-0.0004365	-0.0005339
0.314	9.451e-05	0.0001096	0.0001245	0.0001049		0.314	-0.0005089	-0.0005602	-0.0004361	-0.0005339
0.313	9.463e-05	0.0001098	0.0001246	0.0001051		0.313	-0.0005096	-0.0005609	-0.0004361	-0.0005344
0.312	9.486e-05	0.0001099	0.0001246	0.0001052		0.312	-0.0005103	-0.0005611	-0.000436	-0.0005354
0.311	9.508e-05	0.0001099	0.0001247	0.0001054		0.311	-0.000511	-0.0005615	-0.0004366	-0.0005362
0.31	9.501e-05	0.00011	0.0001248	0.0001055		0.31	-0.000512	-0.0005628	-0.0004373	-0.000537
0.309	9.499e-05	0.00011	0.0001255	0.0001055		0.309	-0.0005129	-0.0005627	-0.000439	-0.0005364
0.308	9.515e-05	0.0001101	0.0001251	0.0001055		0.308	-0.0005137	-0.0005636	-0.0004393	-0.0005365
0.307	9.532e-05	0.0001103	0.0001251	0.0001056		0.307	-0.0005143	-0.0005638	-0.0004391	-0.000537
0.306	9.55e-05	0.0001102	0.0001253	0.0001057		0.306	-0.0005148	-0.0005636	-0.0004393	-0.0005382
0.305	9.562e-05	0.0001104	0.000125	0.000106		0.305	-0.0005161	-0.0005642	-0.0004393	-0.0005383
0.304	9.559e-05	0.0001105	0.0001252	0.0001062		0.304	-0.0005169	-0.0005643	-0.0004394	-0.0005391
0.303	9.583e-05	0.0001106	0.0001252	0.0001064		0.303	-0.0005176	-0.0005648	-0.0004394	-0.0005387
0.302	9.584e-05	0.0001108	0.0001251	0.0001065		0.302	-0.0005186	-0.0005655	-0.0004392	-0.0005399
0.301	9.585e-05	0.000111	0.0001253	0.0001064		0.301	-0.0005193	-0.0005661	-0.0004395	-0.0005407
0.3	9.604e-05	0.0001108	0.0001258	0.0001065		0.3	-0.00052	-0.0005663	-0.0004404	-0.0005411
0.299	9.618e-05	0.0001108	0.0001259	0.0001065		0.299	-0.0005212	-0.0005663	-0.0004415	-0.0005421
0.298	9.623e-05	0.000111	0.0001258	0.0001067		0.298	-0.0005217	-0.0005664	-0.0004416	-0.0005429
0.297	9.646e-05	0.000111	0.0001259	0.0001068		0.297	-0.0005227	-0.0005673	-0.000442	-0.0005429
0.296	9.667e-05	0.0001111	0.0001259	0.0001069		0.296	-0.0005238	-0.0005681	-0.0004427	-0.0005427
0.295	9.674e-05	0.0001111	0.0001256	0.000107		0.295	-0.000525	-0.0005679	-0.0004424	-0.0005427
0.294	9.67e-05	0.000111	0.000126	0.0001074		0.294	-0.0005257	-0.0005678	-0.0004429	-0.000544
0.293	9.683e-05	0.0001113	0.0001261	0.0001073		0.293	-0.0005269	-0.0005693	-0.0004436	-0.0005442
0.292	9.705e-05	0.0001115	0.0001261	0.0001074		0.292	-0.0005276	-0.0005689	-0.0004433	-0.0005446
0.291	9.724e-05	0.0001114	0.0001263	0.0001074		0.291	-0.0005284	-0.0005688	-0.000444	-0.000546
0.29	9.74e-05	0.0001114	0.0001262	0.0001074		0.29	-0.0005293	-0.0005691	-0.0004443	-0.0005465
0.289	9.745e-05	0.0001117	0.0001262	0.0001075		0.289	-0.0005301	-0.0005699	-0.0004443	-0.0005469
0.288	9.759e-05	0.0001116	0.0001265	0.0001077		0.288	-0.000531	-0.0005697	-0.0004451	-0.0005473
0.287	9.799e-05	0.0001116	0.0001264	0.0001078		0.287	-0.0005317	-0.0005706	-0.0004455	-0.0005478
0.286	9.795e-05	0.0001118	0.0001264	0.000108		0.286	-0.0005327	-0.0005714	-0.0004458	-0.0005486
0.285	9.803e-05	0.0001117	0.0001264	0.0001081		0.285	-0.0005336	-0.0005714	-0.0004457	-0.0005489
0.284	9.812e-05	0.0001119	0.000127	0.0001082		0.284	-0.0005346	-0.0005714	-0.0004467	-0.0005494
0.283	9.82e-05	0.000112	0.0001271	0.0001083		0.283	-0.0005355	-0.0005718	-0.000448	-0.0005505
0.282	9.833e-05	0.0001123	0.0001273	0.0001085		0.282	-0.0005363	-0.0005726	-0.0004489	-0.0005512
0.281	9.834e-05	0.0001122	0.0001269	0.0001085		0.281	-0.0005369	-0.0005733	-0.0004488	-0.0005513
0.28	9.836e-05	0.0001124	0.0001271	0.0001085		0.28	-0.0005379	-0.0005734	-0.0004491	-0.0005511
0.279	9.845e-05	0.0001127	0.0001271	0.0001086		0.279	-0.0005392	-0.0005746	-0.0004492	-0.0005518
0.278	9.847e-05	0.0001127	0.0001272	0.0001087		0.278	-0.0005398	-0.000575	-0.0004489	-0.0005517
0.277	9.857e-05	0.0001129	0.0001271	0.0001091		0.277	-0.0005404	-0.0005755	-0.0004485	-0.0005527
0.276	9.877e-05	0.0001128	0.0001272	0.0001092		0.276	-0.0005414	-0.000577	-0.0004487	-0.0005531
0.275	9.899e-05	0.0001128	0.0001272	0.0001093		0.275	-0.0005423	-0.0005764	-0.0004492	-0.0005536
0.274	9.913e-05	0.0001129	0.0001272	0.0001093		0.274	-0.0005433	-0.0005767	-0.0004497	-0.000554
0.273	9.917e-05	0.0001129	0.0001274	0.0001096		0.273	-0.0005438	-0.0005766	-0.0004499	-0.000555
0.272	9.919e-05	0.000113	0.0001274	0.0001096		0.272	-0.0005446	-0.0005774	-0.0004505	-0.0005551
0.271	9.934e-05	0.0001132	0.0001271	0.0001098		0.271	-0.0005462	-0.0005778	-0.0004503	-0.0005549
0.27	9.94e-05	0.0001133	0.0001274	0.00011		0.27	-0.0005471	-0.0005781	-0.0004503	-0.0005553
0.269	9.947e-05	0.0001134	0.0001277	0.0001101		0.269	-0.0005495	-0.0005786	-0.0004512	-0.0005556
0.268	9.938e-05	0.0001134	0.0001278	0.0001104		0.268	-0.0005498	-0.0005793	-0.0004517	-0.0005564
0.267	9.969e-05	0.0001136	0.0001281	0.0001104		0.267	-0.00055	-0.0005796	-0.0004531	-0.0005569
0.266	9.997e-05	0.0001135	0.000128	0.0001104		0.266	-0.0005508	-0.0005796	-0.0004536	-0.0005577
0.265	0.0001	0.0001137	0.0001281	0.0001105		0.265	-0.0005513	-0.0005804	-0.0004538	-0.0005579
0.264	0.0001001	0.0001137	0.0001281	0.0001106		0.264	-0.0005521	-0.0005805	-0.000454	-0.0005583
0.263	0.0001005	0.0001137	0.0001282	0.0001108		0.263	-0.000553	-0.0005799	-0.0004541	-0.0005589
0.262	0.0001007	0.0001139	0.0001283	0.0001109		0.262	-0.0005538	-0.0005804	-0.000455	-0.0005597
0.261	0.0001006	0.000114	0.0001284	0.0001111		0.261	-0.0005552	-0.0005812	-0.0004553	-0.0005603
0.26	0.0001004	0.000114	0.0001284	0.0001109		0.26	-0.0005558	-0.000582	-0.0004553	-0.0005606
0.259	0.0001006	0.0001141	0.0001285	0.0001111		0.259	-0.0005568	-0.0005822	-0.0004557	-0.0005611
0.258	0.0001007	0.000114	0.0001288	0.0001113		0.258	-0.0005575	-0.0005828	-0.0004564	-0.0005619
0.257	0.0001009	0.0001144	0.0001288	0.0001113		0.257	-0.000558	-0.0005839	-0.0004567	-0.000563
0.256	0.000101	0.0001145	0.0001284	0.0001114		0.256	-0.0005591	-0.0005837	-0.000457	-0.0005637
0.255	0.0001011	0.0001144	0.0001285	0.0001116		0.255	-0.0005603	-0.0005835	-0.0004568	-0.0005636
0.254	0.0001012	0.0001145	0.0001287	0.0001117		0.254	-0.0005616	-0.0005838	-0.0004571	-0.0005643
0.253	0.0001013	0.0001145	0.0001288	0.0001118		0.253	-0.0005623	-0.0005839	-0.0004577	-0.0005649
0.252	0.0001015	0.0001148	0.000129	0.0001119		0.252	-0.0005628	-0.0005861	-0.0004582	-0.0005651
0.251	0.0001014	0.000115	0.000129	0.000112		0.251	-0.0005639	-0.0005854	-0.0004589	-0.0005651
0.25	0.0001015	0.0001148	0.000129	0.000112		0.25	-0.0005645	-0.0005855	-0.000459	-0.0005657
0.249	0.0001016	0.0001147	0.0001291	0.0001121		0.249	-0.0005657	-0.0005859	-0.0004592	-0.0005663
0.248	0.0001016	0.0001147	0.0001293	0.0001125		0.248	-0.0005664	-0.0005852	-0.0004595	-0.000567
0.247	0.0001017	0.000115	0.0001293	0.0001124		0.247	-0.0005674	-0.0005864	-0.0004601	-0.0005678
0.246	0.0001019	0.0001153	0.0001294	0.0001126		0.246	-0.0005684	-0.0005875	-0.0004603	-0.0005681
0.245	0.000102	0.0001152	0.0001295	0.0001128		0.245	-0.0005694	-0.0005877	-0.0004608	-0.0005685
0.244	0.0001022	0.0001151	0.0001295	0.0001129		0.244	-0.0005703	-0.0005875	-0.0004613	-0.0005686
0.243	0.0001021	0.0001154	0.0001296	0.0001129		0.243	-0.0005709	-0.0005881	-0.0004617	-0.0005687
0.242	0.0001022	0.0001156	0.0001296	0.000113		0.242	-0.0005713	-0.0005889	-0.0004622	-0.000569
0.241	0.0001023	0.0001156	0.0001296	0.0001131		0.241	-0.0005725	-0.0005892	-0.0004623	-0.0005696
0.24	0.0001025	0.0001156	0.0001296	0.0001132		0.24	-0.0005732	-0.0005893	-0.0004625	-0.0005697
0.239	0.0001024	0.0001156	0.0001298	0.0001135		0.239	-0.0005745	-0.0005892	-0.000463	-0.000571
0.238	0.0001024	0.0001156	0.0001298	0.0001136		0.238	-0.000575	-0.0005899	-0.0004633	-0.0005717
0.237	0.0001026	0.0001157	0.0001298	0.0001135		0.237	-0.0005754	-0.0005904	-0.0004635	-0.0005717
0.236	0.0001028	0.0001157	0.0001301	0.0001136		0.236	-0.0005763	-0.0005907	-0.0004636	-0.0005719
0.235	0.0001029	0.0001159	0.0001302	0.0001138		0.235	-0.000577	-0.0005913	-0.0004643	-0.000573
0.234	0.000103	0.000116	0.0001301	0.0001139		0.234	-0.0005782	-0.0005915	-0.0004652	-0.0005742
0.233	0.0001029	0.0001161	0.0001302	0.0001139		0.233	-0.0005793	-0.0005918	-0.0004657	-0.0005747
0.232	0.000103	0.0001161	0.0001303	0.000114		0.232	-0.00058	-0.000592	-0.0004656	-0.0005749
0.231	0.0001033	0.0001162	0.0001305	0.0001142		0.231	-0.0005805	-0.0005925	-0.0004666	-0.0005759
0.23	0.0001035	0.0001163	0.0001301	0.0001143		0.23	-0.0005813	-0.0005934	-0.0004663	-0.0005761
0.229	0.0001034	0.0001162	0.0001303	0.0001143		0.229	-0.0005821	-0.0005933	-0.0004664	-0.000576
0.228	0.0001033	0.0001162	0.0001304	0.0001145		0.228	-0.0005831	-0.0005935	-0.0004666	-0.0005767
0.227	0.0001033	0.0001162	0.0001303	0.0001144		0.227	-0.0005845	-0.0005935	-0.0004669	-0.0005768
0.226	0.0001034	0.0001164	0.0001305	0.0001145		0.226	-0.0005854	-0.0005939	-0.0004676	-0.0005771
0.225	0.0001036	0.0001164	0.0001302	0.000115		0.225	-0.0005859	-0.0005945	-0.0004673	-0.0005787
0.224	0.0001037	0.0001163	0.0001307	0.0001149		0.224	-0.000587	-0.0005945	-0.0004684	-0.0005789
0.223	0.0001036	0.0001165	0.0001306	0.0001151		0.223	-0.0005886	-0.0005948	-0.0004682	-0.0005791
0.222	0.0001037	0.0001166	0.000131	0.0001151		0.222	-0.000589	-0.0005955	-0.0004697	-0.0005792
0.221	0.0001039	0.0001166	0.0001311	0.0001152		0.221	-0.0005897	-0.0005953	-0.0004703	-0.0005794
0.22	0.0001038	0.0001168	0.0001309	0.0001154		0.22	-0.0005906	-0.0005956	-0.0004697	-0.0005804
0.219	0.0001039	0.0001169	0.000131	0.0001155		0.219	-0.0005915	-0.000596	-0.0004702	-0.0005807
0.218	0.0001041	0.0001168	0.0001312	0.0001155		0.218	-0.0005921	-0.0005975	-0.000471	-0.0005801
0.217	0.0001043	0.0001171	0.0001312	0.0001158		0.217	-0.0005928	-0.0005982	-0.0004716	-0.0005808
0.216	0.0001043	0.0001172	0.0001311	0.0001158		0.216	-0.0005938	-0.0005985	-0.0004715	-0.0005822
0.215	0.0001044	0.0001173	0.0001312	0.0001158		0.215	-0.0005949	-0.0005986	-0.0004717	-0.0005832
0.214	0.0001044	0.000117	0.0001312	0.0001161		0.214	-0.0005957	-0.0005977	-0.0004719	-0.000584
0.213	0.0001044	0.000117	0.0001313	0.0001161		0.213	-0.0005964	-0.0005979	-0.0004719	-0.0005838
0.212	0.0001045	0.0001172	0.0001313	0.000116		0.212	-0.0005971	-0.0005988	-0.0004726	-0.0005834
0.211	0.0001046	0.0001174	0.0001308	0.0001162		0.211	-0.0005983	-0.0005999	-0.0004723	-0.0005838
0.21	0.0001046	0.0001175	0.0001314	0.0001164		0.21	-0.0005993	-0.0006004	-0.0004731	-0.0005856
0.209	0.0001046	0.0001174	0.0001315	0.0001163		0.209	-0.0006001	-0.0006004	-0.0004732	-0.0005863
0.208	0.0001048	0.0001172	0.0001318	0.0001165		0.208	-0.0006006	-0.0005999	-0.0004743	-0.0005876
0.207	0.000105	0.0001174	0.0001314	0.0001167		0.207	-0.0006013	-0.0006005	-0.0004749	-0.0005875
0.206	0.000105	0.0001175	0.0001317	0.0001167		0.206	-0.0006018	-0.000601	-0.0004752	-0.0005875
0.205	0.000105	0.0001177	0.0001318	0.0001167		0.205	-0.0006023	-0.0006013	-0.0004756	-0.0005871
0.204	0.0001052	0.0001179	0.0001321	0.0001169		0.204	-0.0006033	-0.0006021	-0.0004766	-0.0005883
0.203	0.0001053	0.0001181	0.0001323	0.000117		0.203	-0.0006045	-0.0006023	-0.0004777	-0.0005894
0.202	0.0001053	0.000118	0.0001318	0.000117		0.202	-0.0006058	-0.0006026	-0.0004773	-0.0005892
0.201	0.0001052	0.0001178	0.0001316	0.0001172		0.201	-0.0006059	-0.0006026	-0.0004762	-0.0005891
0.2	0.0001052	0.0001179	0.0001318	0.0001172		0.2	-0.0006064	-0.0006029	-0.0004763	-0.0005895
0.199	0.0001052	0.000118	0.0001318	0.0001174		0.199	-0.0006072	-0.0006043	-0.0004768	-0.0005907
0.198	0.0001053	0.0001182	0.0001317	0.0001174		0.198	-0.0006079	-0.000605	-0.0004769	-0.0005908
0.197	0.0001053	0.0001182	0.0001319	0.0001174		0.197	-0.0006085	-0.0006051	-0.0004772	-0.0005911
0.196	0.0001054	0.0001181	0.0001322	0.0001175		0.196	-0.0006096	-0.0006049	-0.0004781	-0.000591
0.195	0.0001056	0.0001181	0.0001321	0.0001177		0.195	-0.000611	-0.0006049	-0.0004788	-0.0005914
0.194	0.0001055	0.0001181	0.0001321	0.0001177		0.194	-0.0006113	-0.0006042	-0.0004793	-0.0005917
0.193	0.0001055	0.0001182	0.000132	0.0001179		0.193	-0.0006123	-0.0006046	-0.0004792	-0.0005925
0.192	0.0001058	0.0001184	0.0001321	0.0001181		0.192	-0.0006134	-0.000606	-0.0004796	-0.000593
0.191	0.0001058	0.0001185	0.0001322	0.0001185		0.191	-0.0006142	-0.0006068	-0.0004803	-0.0005937
0.19	0.0001058	0.0001185	0.0001323	0.0001185		0.19	-0.0006151	-0.0006067	-0.0004808	-0.0005946
0.189	0.000106	0.0001187	0.0001324	0.0001183		0.189	-0.0006156	-0.0006072	-0.0004811	-0.0005949
0.188	0.0001062	0.0001185	0.0001324	0.0001185		0.188	-0.000617	-0.0006077	-0.0004815	-0.0005947
0.187	0.000106	0.0001188	0.0001324	0.0001186		0.187	-0.000617	-0.0006094	-0.000482	-0.0005953
0.186	0.000106	0.0001188	0.0001323	0.0001186		0.186	-0.0006171	-0.0006094	-0.0004822	-0.000596
0.185	0.0001061	0.0001188	0.0001325	0.0001188		0.185	-0.0006175	-0.0006094	-0.0004824	-0.0005961
0.184	0.0001061	0.000119	0.0001326	0.000119		0.184	-0.0006186	-0.0006098	-0.0004835	-0.0005964
0.183	0.0001062	0.000119	0.000132	0.0001191		0.183	-0.0006202	-0.0006096	-0.0004824	-0.000597
0.182	0.0001061	0.0001188	0.0001326	0.0001192		0.182	-0.0006213	-0.0006094	-0.0004835	-0.000598
0.181	0.0001061	0.0001189	0.0001324	0.000119		0.181	-0.0006218	-0.0006099	-0.0004836	-0.0005987
0.18	0.0001063	0.0001191	0.0001323	0.0001192		0.18	-0.0006224	-0.0006105	-0.0004829	-0.0005992
0.179	0.0001065	0.0001192	0.0001325	0.0001193		0.179	-0.0006229	-0.0006111	-0.0004835	-0.0005997
0.178	0.0001066	0.0001192	0.0001323	0.0001194		0.178	-0.0006235	-0.0006113	-0.0004843	-0.0005994
0.177	0.0001062	0.0001194	0.0001326	0.0001195		0.177	-0.0006236	-0.0006123	-0.0004851	-0.0005997
0.176	0.0001064	0.0001193	0.0001327	0.0001196		0.176	-0.0006244	-0.0006123	-0.0004857	-0.0006006
0.175	0.0001067	0.0001193	0.0001324	0.0001196		0.175	-0.0006261	-0.0006117	-0.0004852	-0.0006013
0.174	0.0001066	0.0001192	0.000133	0.0001197		0.174	-0.0006268	-0.0006117	-0.0004859	-0.000602
0.173	0.0001065	0.0001193	0.0001329	0.0001197		0.173	-0.0006279	-0.000612	-0.0004868	-0.000602
0.172	0.0001065	0.0001196	0.0001327	0.0001199		0.172	-0.0006289	-0.0006132	-0.0004865	-0.0006026
0.171	0.0001067	0.0001195	0.0001329	0.0001199		0.171	-0.0006291	-0.0006131	-0.000487	-0.0006028
0.17	0.0001066	0.0001194	0.0001329	0.00012		0.17	-0.0006294	-0.0006132	-0.0004875	-0.0006035
0.169	0.0001069	0.0001196	0.0001333	0.0001201		0.169	-0.0006296	-0.0006145	-0.000489	-0.0006034
0.168	0.000107	0.0001197	0.0001331	0.0001201		0.168	-0.0006308	-0.000615	-0.0004889	-0.0006039
0.167	0.0001068	0.0001196	0.0001328	0.0001202		0.167	-0.0006312	-0.0006148	-0.000489	-0.000604
0.166	0.0001068	0.0001196	0.000133	0.0001204		0.166	-0.0006322	-0.0006148	-0.0004893	-0.0006044
0.165	0.0001069	0.0001197	0.000133	0.0001206		0.165	-0.0006326	-0.000615	-0.0004896	-0.000605
0.164	0.0001068	0.0001199	0.0001331	0.0001206		0.164	-0.0006337	-0.0006159	-0.00049	-0.0006062
0.163	0.000107	0.0001197	0.0001332	0.0001206		0.163	-0.0006346	-0.0006152	-0.0004909	-0.0006066
0.162	0.0001071	0.0001199	0.0001331	0.0001206		0.162	-0.0006351	-0.0006158	-0.000491	-0.0006062
0.161	0.0001072	0.0001199	0.0001331	0.0001207		0.161	-0.0006358	-0.0006165	-0.0004913	-0.0006072
0.16	0.0001074	0.0001197	0.0001331	0.0001208		0.16	-0.0006365	-0.0006161	-0.0004915	-0.0006081
0.159	0.0001073	0.0001198	0.0001332	0.0001208		0.159	-0.0006371	-0.0006163	-0.0004919	-0.000608
0.158	0.0001073	0.0001199	0.0001332	0.000121		0.158	-0.0006379	-0.0006169	-0.0004929	-0.0006083
0.157	0.0001073	0.0001199	0.0001331	0.000121		0.157	-0.0006388	-0.0006166	-0.0004931	-0.0006078
0.156	0.0001074	0.0001199	0.0001332	0.0001212		0.156	-0.0006391	-0.0006175	-0.0004927	-0.0006085
0.155	0.0001075	0.0001199	0.0001333	0.0001213		0.155	-0.0006398	-0.0006182	-0.000493	-0.0006099
0.154	0.0001076	0.0001203	0.0001327	0.0001213		0.154	-0.0006408	-0.0006194	-0.0004927	-0.0006106
0.153	0.0001075	0.0001203	0.000133	0.0001213		0.153	-0.0006417	-0.0006185	-0.0004928	-0.0006117
0.152	0.0001073	0.0001203	0.0001334	0.0001212		0.152	-0.0006424	-0.0006189	-0.0004945	-0.0006123
0.151	0.0001073	0.0001205	0.0001334	0.0001213		0.151	-0.0006429	-0.0006197	-0.000495	-0.0006118
0.15	0.0001074	0.0001203	0.0001333	0.0001215		0.15	-0.0006438	-0.0006194	-0.000495	-0.0006121
0.149	0.0001073	0.0001206	0.0001332	0.0001216		0.149	-0.0006439	-0.0006204	-0.0004952	-0.0006122
0.148	0.0001073	0.0001204	0.0001334	0.0001216		0.148	-0.0006447	-0.0006203	-0.0004959	-0.0006125
0.147	0.0001075	0.0001203	0.0001332	0.0001217		0.147	-0.0006459	-0.00062	-0.0004963	-0.0006126
0.146	0.0001075	0.0001203	0.0001333	0.0001217		0.146	-0.0006472	-0.0006202	-0.0004972	-0.0006122
0.145	0.0001075	0.0001203	0.0001333	0.0001219		0.145	-0.0006468	-0.0006207	-0.0004969	-0.0006131
0.144	0.0001074	0.0001205	0.0001331	0.000122		0.144	-0.0006471	-0.0006214	-0.0004967	-0.0006142
0.143	0.0001075	0.0001205	0.0001334	0.000122		0.143	-0.0006481	-0.0006219	-0.0004974	-0.0006145
0.142	0.0001075	0.0001204	0.0001335	0.0001221		0.142	-0.0006492	-0.0006222	-0.0004986	-0.0006146
0.141	0.0001074	0.0001207	0.0001334	0.0001222		0.141	-0.0006496	-0.0006238	-0.0004985	-0.0006152
0.14	0.0001075	0.0001208	0.0001334	0.0001222		0.14	-0.0006494	-0.0006227	-0.0004988	-0.000615
0.139	0.0001076	0.0001208	0.0001337	0.0001223		0.139	-0.0006505	-0.000623	-0.0004995	-0.0006145
0.138	0.0001076	0.0001207	0.0001333	0.0001224		0.138	-0.0006515	-0.0006232	-0.0005001	-0.0006158
0.137	0.0001078	0.0001208	0.0001333	0.0001225		0.137	-0.0006529	-0.000624	-0.0005001	-0.0006168
0.136	0.0001079	0.0001209	0.0001333	0.0001226		0.136	-0.0006527	-0.0006243	-0.0005002	-0.0006174
0.135	0.000108	0.0001211	0.0001335	0.0001227		0.135	-0.0006529	-0.0006253	-0.0005006	-0.0006179
0.134	0.0001079	0.0001208	0.0001337	0.0001228		0.134	-0.0006541	-0.0006247	-0.0005015	-0.0006182
0.133	0.0001079	0.0001209	0.0001334	0.0001227		0.133	-0.0006549	-0.0006249	-0.0005018	-0.0006184
0.132	0.0001079	0.000121	0.0001333	0.0001227		0.132	-0.0006552	-0.0006251	-0.0005016	-0.0006187
0.131	0.0001079	0.000121	0.0001336	0.0001227		0.131	-0.0006562	-0.0006256	-0.0005021	-0.0006194
0.13	0.0001081	0.000121	0.0001335	0.0001228		0.13	-0.000657	-0.0006258	-0.0005033	-0.0006197
0.129	0.0001079	0.000121	0.000133	0.000123		0.129	-0.0006578	-0.0006256	-0.0005028	-0.0006206
0.128	0.0001079	0.0001209	0.0001332	0.0001231		0.128	-0.0006584	-0.000626	-0.0005032	-0.0006206
0.127	0.000108	0.000121	0.0001333	0.0001231		0.127	-0.0006585	-0.0006267	-0.0005027	-0.0006206
0.126	0.0001081	0.0001212	0.0001335	0.0001232		0.126	-0.000659	-0.0006284	-0.0005037	-0.0006215
0.125	0.0001081	0.0001213	0.0001334	0.0001232		0.125	-0.00066	-0.0006286	-0.0005043	-0.0006221
0.124	0.0001082	0.0001214	0.0001334	0.0001231		0.124	-0.0006608	-0.0006281	-0.0005049	-0.0006224
0.123	0.0001083	0.0001214	0.0001337	0.0001231		0.123	-0.0006615	-0.0006286	-0.0005052	-0.0006232
0.122	0.0001081	0.0001213	0.0001336	0.0001231		0.122	-0.0006621	-0.0006273	-0.0005055	-0.0006232
0.121	0.000108	0.0001211	0.0001333	0.0001234		0.121	-0.0006622	-0.0006279	-0.0005056	-0.0006242
0.12	0.0001081	0.0001213	0.0001334	0.0001233		0.12	-0.0006628	-0.000629	-0.0005059	-0.0006245
0.119	0.000108	0.0001214	0.0001335	0.0001235		0.119	-0.0006634	-0.0006296	-0.0005066	-0.0006243
0.118	0.0001081	0.0001215	0.0001332	0.0001236		0.118	-0.0006636	-0.0006292	-0.0005064	-0.0006242
0.117	0.0001082	0.0001214	0.0001334	0.0001238		0.117	-0.0006644	-0.0006295	-0.0005069	-0.0006245
0.116	0.0001083	0.0001213	0.0001336	0.0001238		0.116	-0.000665	-0.0006297	-0.0005079	-0.0006245
0.115	0.0001084	0.0001215	0.0001335	0.0001239		0.115	-0.0006663	-0.0006308	-0.0005082	-0.0006249
0.114	0.0001085	0.0001216	0.0001332	0.000124		0.114	-0.0006665	-0.0006301	-0.0005073	-0.000626
0.113	0.0001085	0.0001216	0.0001334	0.000124		0.113	-0.0006671	-0.0006303	-0.0005075	-0.0006271
0.112	0.0001083	0.0001214	0.0001333	0.0001239		0.112	-0.0006678	-0.0006304	-0.000508	-0.0006279
0.111	0.0001082	0.0001215	0.0001335	0.0001238		0.111	-0.0006679	-0.0006311	-0.000509	-0.0006283
0.11	0.0001083	0.0001214	0.0001335	0.0001237		0.11	-0.0006691	-0.000631	-0.0005095	-0.0006283
0.109	0.0001084	0.0001214	0.0001336	0.0001239		0.109	-0.0006696	-0.0006309	-0.0005103	-0.0006288
0.108	0.0001086	0.0001215	0.0001335	0.000124		0.108	-0.0006704	-0.0006321	-0.000511	-0.0006286
0.107	0.0001085	0.0001216	0.0001334	0.0001241		0.107	-0.000671	-0.0006324	-0.0005109	-0.0006288
0.106	0.0001084	0.0001216	0.0001333	0.0001242		0.106	-0.0006717	-0.0006323	-0.0005105	-0.0006287
0.105	0.0001084	0.0001215	0.0001333	0.0001243		0.105	-0.0006722	-0.0006327	-0.0005108	-0.0006292
0.104	0.0001085	0.0001218	0.0001331	0.0001244		0.104	-0.0006724	-0.0006337	-0.0005104	-0.0006298
0.103	0.0001086	0.0001218	0.0001334	0.0001243		0.103	-0.0006722	-0.0006334	-0.0005111	-0.0006306
0.102	0.0001089	0.0001222	0.0001334	0.0001244		0.102	-0.0006721	-0.0006342	-0.0005118	-0.0006316
0.101	0.000109	0.000122	0.0001335	0.0001244		0.101	-0.000674	-0.0006342	-0.0005126	-0.0006317
0.1	0.0001088	0.0001218	0.0001337	0.0001245		0.1	-0.0006749	-0.0006341	-0.0005137	-0.0006314
0.099	0.0001087	0.0001218	0.0001336	0.0001245		0.099	-0.0006759	-0.0006348	-0.0005139	-0.0006313
0.098	0.0001085	0.0001217	0.0001337	0.0001246		0.098	-0.0006759	-0.0006351	-0.0005144	-0.0006313
0.097	0.0001085	0.0001218	0.0001333	0.0001246		0.097	-0.0006763	-0.000635	-0.0005142	-0.0006317
0.096	0.0001085	0.0001217	0.0001334	0.0001246		0.096	-0.0006771	-0.0006355	-0.0005139	-0.0006329
0.095	0.0001086	0.0001219	0.0001334	0.0001246		0.095	-0.000677	-0.0006357	-0.000514	-0.0006333
0.094	0.0001085	0.0001219	0.0001335	0.0001245		0.094	-0.0006773	-0.0006365	-0.0005143	-0.0006334
0.093	0.0001085	0.000122	0.0001336	0.0001247		0.093	-0.0006776	-0.0006362	-0.0005159	-0.0006338
0.092	0.0001085	0.0001219	0.000133	0.0001249		0.092	-0.0006784	-0.0006364	-0.0005147	-0.0006346
0.091	0.0001086	0.000122	0.0001335	0.0001249		0.091	-0.0006791	-0.0006371	-0.0005148	-0.0006342
0.09	0.0001087	0.0001221	0.0001336	0.000125		0.09	-0.0006802	-0.0006373	-0.0005162	-0.0006346
0.089	0.0001088	0.0001223	0.0001336	0.0001249		0.089	-0.0006806	-0.0006374	-0.0005163	-0.0006344
0.088	0.0001089	0.000122	0.0001334	0.0001251		0.088	-0.0006808	-0.0006369	-0.000516	-0.0006352
0.087	0.0001087	0.000122	0.0001335	0.0001251		0.087	-0.0006812	-0.0006372	-0.0005164	-0.0006362
0.086	0.0001086	0.0001219	0.0001334	0.0001251		0.086	-0.0006817	-0.0006375	-0.0005169	-0.0006367
0.085	0.0001087	0.0001221	0.0001333	0.000125		0.085	-0.0006821	-0.0006381	-0.0005169	-0.000637
0.084	0.0001088	0.0001222	0.0001334	0.0001253		0.084	-0.0006829	-0.0006389	-0.0005171	-0.0006374
0.083	0.0001087	0.0001223	0.0001335	0.0001253		0.083	-0.000683	-0.000639	-0.0005179	-0.0006374
0.082	0.0001089	0.0001222	0.0001334	0.0001254		0.082	-0.0006836	-0.0006394	-0.000518	-0.0006379
0.081	0.0001088	0.0001221	0.0001337	0.0001255		0.081	-0.0006846	-0.0006393	-0.0005184	-0.0006381
0.08	0.0001088	0.0001222	0.0001331	0.0001255		0.08	-0.0006849	-0.0006397	-0.0005177	-0.0006383
0.079	0.0001088	0.0001224	0.0001331	0.0001255		0.079	-0.0006851	-0.00064	-0.0005181	-0.0006385
0.078	0.0001088	0.0001225	0.0001334	0.0001256		0.078	-0.0006855	-0.0006402	-0.000518	-0.0006386
0.077	0.000109	0.0001224	0.0001334	0.0001258		0.077	-0.0006861	-0.0006403	-0.0005191	-0.0006391
0.076	0.000109	0.0001224	0.0001336	0.0001259		0.076	-0.0006871	-0.0006404	-0.0005199	-0.0006393
0.075	0.0001088	0.0001223	0.0001338	0.000126		0.075	-0.0006877	-0.0006403	-0.0005202	-0.0006402
0.074	0.0001089	0.0001224	0.0001337	0.0001258		0.074	-0.0006886	-0.0006406	-0.0005205	-0.000641
0.073	0.0001088	0.0001222	0.0001338	0.0001258		0.073	-0.0006886	-0.0006411	-0.0005215	-0.0006415
0.072	0.0001089	0.0001224	0.0001333	0.0001259		0.072	-0.0006893	-0.0006413	-0.0005213	-0.0006426
0.071	0.000109	0.0001224	0.0001335	0.0001258		0.071	-0.0006894	-0.0006418	-0.0005214	-0.000643
0.07	0.000109	0.0001224	0.0001337	0.0001257		0.07	-0.0006906	-0.0006423	-0.0005216	-0.000643
0.069	0.000109	0.0001223	0.0001336	0.0001259		0.069	-0.0006912	-0.0006423	-0.0005217	-0.0006431
0.068	0.0001091	0.0001225	0.0001333	0.0001257		0.068	-0.0006916	-0.0006432	-0.0005215	-0.0006427
0.067	0.0001092	0.0001225	0.0001334	0.0001259		0.067	-0.0006913	-0.0006423	-0.0005212	-0.0006427
0.066	0.0001091	0.0001225	0.0001338	0.000126		0.066	-0.0006918	-0.0006427	-0.0005224	-0.0006426
0.065	0.0001092	0.0001225	0.0001336	0.000126		0.065	-0.0006923	-0.0006427	-0.0005228	-0.000643
0.064	0.0001091	0.0001224	0.0001336	0.0001261		0.064	-0.0006931	-0.0006431	-0.0005227	-0.0006434
0.063	0.0001091	0.0001225	0.0001337	0.0001263		0.063	-0.0006939	-0.000644	-0.0005236	-0.0006438
0.062	0.0001091	0.0001227	0.0001334	0.0001262		0.062	-0.0006945	-0.0006445	-0.0005238	-0.0006438
0.061	0.0001091	0.0001227	0.0001336	0.0001262		0.061	-0.0006945	-0.0006442	-0.0005235	-0.0006439
0.06	0.0001091	0.0001226	0.0001335	0.0001261		0.06	-0.000695	-0.0006439	-0.0005236	-0.0006454
0.059	0.0001091	0.0001227	0.0001335	0.0001262		0.059	-0.0006952	-0.0006447	-0.0005236	-0.000646
0.058	0.0001092	0.0001227	0.0001335	0.0001263		0.058	-0.0006958	-0.0006446	-0.0005239	-0.0006462
0.057	0.0001094	0.0001227	0.0001334	0.0001263		0.057	-0.0006963	-0.0006445	-0.000524	-0.0006461
0.056	0.0001093	0.0001228	0.0001336	0.0001263		0.056	-0.0006969	-0.0006451	-0.0005242	-0.0006459
0.055	0.0001091	0.0001229	0.0001337	0.0001264		0.055	-0.0006971	-0.0006462	-0.0005251	-0.0006469
0.054	0.000109	0.0001227	0.0001337	0.0001265		0.054	-0.0006978	-0.000646	-0.0005253	-0.0006474
0.053	0.000109	0.0001226	0.0001336	0.0001267		0.053	-0.0006984	-0.0006455	-0.0005255	-0.0006481
0.052	0.000109	0.0001226	0.0001336	0.0001266		0.052	-0.0006989	-0.0006464	-0.0005259	-0.0006478
0.051	0.0001092	0.0001226	0.0001336	0.0001267		0.051	-0.0006986	-0.0006463	-0.0005267	-0.0006481
0.05	0.0001093	0.0001225	0.0001337	0.000127		0.05	-0.0006992	-0.0006462	-0.0005263	-0.000649
0.049	0.0001091	0.0001228	0.0001336	0.0001269		0.049	-0.0007004	-0.0006464	-0.0005265	-0.0006485
0.048	0.000109	0.000123	0.0001335	0.0001269		0.048	-0.0007009	-0.000648	-0.0005262	-0.000649
0.047	0.0001091	0.0001228	0.0001337	0.0001269		0.047	-0.000701	-0.0006481	-0.0005266	-0.0006502
0.046	0.0001091	0.0001228	0.0001338	0.000127		0.046	-0.0007017	-0.0006483	-0.000527	-0.0006508
0.045	0.0001092	0.0001229	0.0001337	0.0001269		0.045	-0.0007025	-0.0006492	-0.0005279	-0.000651
0.044	0.0001091	0.0001229	0.0001337	0.0001269		0.044	-0.0007022	-0.0006487	-0.0005282	-0.0006502
0.043	0.0001091	0.0001229	0.0001334	0.000127		0.043	-0.0007026	-0.0006489	-0.0005278	-0.0006507
0.042	0.0001091	0.0001228	0.0001335	0.0001269		0.042	-0.0007031	-0.0006493	-0.0005278	-0.0006514
0.041	0.0001091	0.0001228	0.0001338	0.0001267		0.041	-0.0007027	-0.0006502	-0.0005282	-0.000651
0.04	0.0001091	0.000123	0.0001339	0.0001268		0.04	-0.000704	-0.00065	-0.000529	-0.0006515
0.039	0.000109	0.0001228	0.0001337	0.0001268		0.039	-0.0007047	-0.0006499	-0.0005292	-0.0006518
0.038	0.000109	0.0001229	0.0001336	0.000127		0.038	-0.0007048	-0.0006504	-0.0005286	-0.0006516
0.037	0.000109	0.000123	0.0001337	0.0001272		0.037	-0.0007055	-0.0006504	-0.000529	-0.0006523
0.036	0.0001089	0.000123	0.0001336	0.0001271		0.036	-0.0007062	-0.0006504	-0.000529	-0.0006525
0.035	0.000109	0.000123	0.0001336	0.0001272		0.035	-0.0007065	-0.0006503	-0.0005296	-0.0006531
0.034	0.000109	0.0001232	0.0001334	0.0001272		0.034	-0.0007062	-0.0006514	-0.0005294	-0.0006539
0.033	0.000109	0.0001233	0.0001339	0.0001273		0.033	-0.0007073	-0.000652	-0.0005302	-0.0006538
0.032	0.0001091	0.0001233	0.0001339	0.0001273		0.032	-0.0007078	-0.0006524	-0.0005308	-0.0006536
0.031	0.0001092	0.0001233	0.0001339	0.0001274		0.031	-0.0007078	-0.0006523	-0.0005312	-0.0006543
0.03	0.0001093	0.0001232	0.0001339	0.0001273		0.03	-0.0007078	-0.0006523	-0.0005312	-0.000655
0.029	0.0001094	0.0001232	0.000134	0.0001273		0.029	-0.000708	-0.0006525	-0.0005323	-0.0006558
0.028	0.0001092	0.0001233	0.0001337	0.0001273		0.028	-0.0007085	-0.0006533	-0.0005317	-0.0006559
0.027	0.000109	0.0001231	0.000134	0.0001274		0.027	-0.0007091	-0.0006536	-0.0005323	-0.0006558
0.026	0.0001088	0.0001232	0.0001337	0.0001274		0.026	-0.000709	-0.0006542	-0.0005321	-0.0006568
0.025	0.000109	0.0001232	0.0001336	0.0001273		0.025	-0.0007097	-0.000654	-0.0005318	-0.0006567
0.024	0.0001089	0.0001232	0.0001336	0.0001275		0.024	-0.0007104	-0.0006534	-0.0005319	-0.0006563
0.023	0.0001091	0.000123	0.0001335	0.0001275		0.023	-0.0007108	-0.0006534	-0.0005317	-0.0006565
0.022	0.000109	0.000123	0.0001338	0.0001275		0.022	-0.0007114	-0.0006533	-0.0005326	-0.0006565
0.021	0.0001089	0.0001229	0.0001339	0.0001276		0.021	-0.0007117	-0.0006533	-0.0005334	-0.0006568
0.02	0.000109	0.0001231	0.0001341	0.0001276		0.02	-0.000712	-0.0006542	-0.0005345	-0.0006569
0.019	0.0001092	0.000123	0.0001336	0.0001278		0.019	-0.0007122	-0.0006549	-0.0005337	-0.0006576
0.018	0.0001089	0.0001232	0.0001337	0.0001277		0.018	-0.0007127	-0.000655	-0.0005334	-0.000658
0.017	0.000109	0.0001232	0.0001336	0.0001278		0.017	-0.0007128	-0.0006555	-0.0005337	-0.0006587
0.016	0.0001089	0.0001234	0.0001336	0.0001277		0.016	-0.0007132	-0.0006552	-0.0005337	-0.0006583
0.015	0.0001088	0.0001232	0.0001337	0.0001278		0.015	-0.0007136	-0.0006555	-0.000534	-0.0006592
0.014	0.0001089	0.0001231	0.0001338	0.0001278		0.014	-0.0007145	-0.0006554	-0.0005345	-0.0006596
0.013	0.0001091	0.0001231	0.0001337	0.0001277		0.013	-0.0007146	-0.0006558	-0.0005348	-0.0006596
0.012	0.0001091	0.0001232	0.0001336	0.0001278		0.012	-0.0007157	-0.0006565	-0.0005347	-0.0006596
0.011	0.000109	0.0001233	0.0001338	0.0001279		0.011	-0.0007156	-0.0006563	-0.0005352	-0.0006602
0.01	0.0001091	0.0001232	0.0001334	0.0001279		0.01	-0.0007167	-0.0006566	-0.0005349	-0.0006606
0.009	0.0001091	0.0001231	0.0001338	0.0001279		0.009	-0.0007173	-0.0006565	-0.0005356	-0.0006611
0.008	0.0001092	0.0001232	0.0001339	0.0001279		0.008	-0.0007172	-0.0006571	-0.0005362	-0.0006614
0.007	0.0001091	0.0001232	0.0001338	0.0001279		0.007	-0.0007177	-0.0006575	-0.0005362	-0.0006616
0.006	0.0001091	0.0001232	0.0001337	0.0001279		0.006	-0.0007182	-0.0006573	-0.000536	-0.0006621
0.005	0.0001091	0.0001231	0.0001335	0.0001278		0.005	-0.0007182	-0.0006575	-0.0005356	-0.0006623
0.004	0.0001091	0.0001232	0.0001334	0.0001279		0.004	-0.0007182	-0.0006572	-0.0005355	-0.0006627
0.003	0.0001092	0.0001234	0.0001339	0.0001278		0.003	-0.0007188	-0.0006578	-0.0005367	-0.0006632
0.002	0.0001091	0.0001234	0.0001336	0.0001279		0.002	-0.0007203	-0.0006582	-0.0005375	-0.0006638
0.001	0.0001089	0.0001232	0.0001336	0.0001279		0.001	-0.0007198	-0.0006582	-0.0005377	-0.0006639
0	0.0001089	0.0001232	0.0001335	0.0001279		0	-0.00072	-0.000658	-0.0005372	-0.0006637
-0.001	0.0001088	0.0001233	0.0001333	0.000128		-0.001	-0.0007199	-0.0006587	-0.0005367	-0.0006641
-0.002	0.0001089	0.0001232	0.0001334	0.0001279		-0.002	-0.0007199	-0.0006586	-0.000537	-0.0006652
-0.003	0.0001089	0.0001231	0.0001336	0.0001278		-0.003	-0.0007208	-0.0006587	-0.0005376	-0.0006648
-0.004	0.000109	0.000123	0.0001336	0.0001278		-0.004	-0.0007208	-0.0006587	-0.0005383	-0.0006653
-0.005	0.0001091	0.0001231	0.0001334	0.0001279		-0.005	-0.0007214	-0.0006598	-0.0005381	-0.0006662
-0.006	0.0001091	0.0001233	0.0001337	0.0001279		-0.006	-0.000722	-0.0006592	-0.0005392	-0.000666
-0.007	0.000109	0.0001233	0.0001337	0.0001281		-0.007	-0.0007223	-0.0006597	-0.0005395	-0.0006664
-0.008	0.0001089	0.0001232	0.0001338	0.0001281		-0.008	-0.0007221	-0.0006596	-0.0005398	-0.0006664
-0.009	0.0001089	0.0001232	0.0001335	0.0001281		-0.009	-0.0007227	-0.0006593	-0.0005389	-0.0006662
-0.01	0.000109	0.0001232	0.0001333	0.0001281		-0.01	-0.0007234	-0.0006604	-0.0005384	-0.0006667
-0.011	0.0001089	0.0001234	0.0001334	0.0001279		-0.011	-0.0007232	-0.0006607	-0.0005395	-0.0006672
-0.012	0.0001089	0.0001231	0.0001334	0.000128		-0.012	-0.0007238	-0.0006602	-0.0005398	-0.0006675
-0.013	0.0001089	0.0001234	0.0001335	0.0001282		-0.013	-0.0007244	-0.0006615	-0.00054	-0.0006679
-0.014	0.0001088	0.0001233	0.0001334	0.0001283		-0.014	-0.0007243	-0.0006612	-0.0005398	-0.0006681
-0.015	0.0001088	0.0001232	0.0001332	0.0001282		-0.015	-0.0007249	-0.0006607	-0.0005394	-0.0006672
-0.016	0.0001088	0.0001232	0.0001336	0.0001283		-0.016	-0.0007255	-0.0006613	-0.0005408	-0.0006673
-0.017	0.0001091	0.0001234	0.0001338	0.0001283		-0.017	-0.0007258	-0.0006616	-0.0005417	-0.0006674
-0.018	0.000109	0.0001233	0.0001337	0.0001282		-0.018	-0.0007263	-0.0006621	-0.000542	-0.0006673
-0.019	0.0001088	0.0001232	0.0001336	0.0001283		-0.019	-0.0007268	-0.0006621	-0.000542	-0.000668
-0.02	0.0001089	0.0001234	0.0001336	0.0001284		-0.02	-0.0007269	-0.0006627	-0.0005421	-0.0006689
-0.021	0.0001089	0.0001232	0.0001335	0.0001284		-0.021	-0.0007277	-0.0006624	-0.0005419	-0.0006692
-0.022	0.0001089	0.0001232	0.0001335	0.0001283		-0.022	-0.000728	-0.0006622	-0.0005424	-0.0006693
				0.0001283						-0.0006692

## Sheet: Figure3c
H2O2 selectivity and electron number
selectivity	P-NMG-0	P-NMG-5	P-NMG-10	P-NMG-15			electron number	P-NMG-0	P-NMG-5	P-NMG-10	P-NMG-15
0.7	75.7777	67.9875	89.4024	63.7857			0.7	2.48445	2.64025	2.21195	2.72429
0.699	75.5821	68.2577	89.3812	63.9373			0.699	2.48836	2.63485	2.21238	2.72125
0.698	75.3665	68.2316	89.4058	63.9922			0.698	2.49267	2.63537	2.21188	2.72016
0.697	75.0448	68.2374	89.4854	64.0221			0.697	2.4991	2.63525	2.21029	2.71956
0.696	74.9985	68.2538	89.5633	64.0246			0.696	2.50003	2.63492	2.20873	2.71951
0.695	74.7295	68.2395	89.4651	64.1037			0.695	2.50541	2.63521	2.2107	2.71793
0.694	74.5972	68.2361	89.4447	64.1808			0.694	2.50806	2.63528	2.21111	2.71638
0.693	74.4875	68.2242	89.3929	64.3501			0.693	2.51025	2.63552	2.21214	2.713
0.692	74.2817	68.2858	89.4263	64.5577			0.692	2.51437	2.63428	2.21147	2.70885
0.691	73.965	68.3995	89.4485	64.5505			0.691	2.5207	2.63201	2.21103	2.70899
0.69	73.7645	68.3064	89.5215	64.5525			0.69	2.52471	2.63387	2.20957	2.70895
0.689	73.7063	68.4874	89.4611	64.5732			0.689	2.52587	2.63025	2.21078	2.70854
0.688	73.5553	68.5472	89.5322	64.5899			0.688	2.52889	2.62906	2.20936	2.7082
0.687	73.4406	68.5694	89.6116	64.6217			0.687	2.53119	2.62861	2.20777	2.70757
0.686	73.305	68.5353	89.6404	64.5632			0.686	2.5339	2.62929	2.20719	2.70874
0.685	73.1848	68.5583	89.591	64.5586			0.685	2.5363	2.62883	2.20818	2.70883
0.684	72.9919	68.6056	89.6193	64.7315			0.684	2.54016	2.62789	2.20761	2.70537
0.683	72.8663	68.5808	89.5807	64.9621			0.683	2.54267	2.62838	2.20839	2.70076
0.682	72.7731	68.6278	89.5991	65.1882			0.682	2.54454	2.62744	2.20802	2.69624
0.681	72.6441	68.6725	89.6634	65.249			0.681	2.54712	2.62655	2.20673	2.69502
0.68	72.5316	68.6211	89.69	65.3173			0.68	2.54937	2.62758	2.2062	2.69365
0.679	72.3428	68.7511	89.7612	65.3057			0.679	2.55314	2.62498	2.20478	2.69389
0.678	72.1571	68.7187	89.8847	65.2468			0.678	2.55686	2.62563	2.20231	2.69506
0.677	72.1351	68.7947	89.855	65.4246			0.677	2.5573	2.62411	2.2029	2.69151
0.676	72.0367	68.779	89.8524	65.5712			0.676	2.55927	2.62442	2.20295	2.68858
0.675	71.8909	68.8111	89.9365	65.5134			0.675	2.56218	2.62378	2.20127	2.68973
0.674	71.7865	68.9066	89.9583	65.5794			0.674	2.56427	2.62187	2.20083	2.68841
0.673	71.7331	68.8883	89.9458	65.6788			0.673	2.56534	2.62223	2.20108	2.68642
0.672	71.7174	68.8867	89.9001	65.7254			0.672	2.56565	2.62227	2.202	2.68549
0.671	71.645	68.9236	89.9306	65.8677			0.671	2.5671	2.62153	2.20139	2.68265
0.67	71.5519	68.8929	90.0101	65.9739			0.67	2.56896	2.62214	2.1998	2.68052
0.669	71.4735	68.9463	90.0224	65.9947			0.669	2.57053	2.62107	2.19955	2.68011
0.668	71.3759	69.0326	89.9775	66.0833			0.668	2.57248	2.61935	2.20045	2.67833
0.667	71.2807	69.0668	89.9656	66.2602			0.667	2.57439	2.61866	2.20069	2.6748
0.666	71.2636	69.0557	90.058	66.3511			0.666	2.57473	2.61889	2.19884	2.67298
0.665	71.1423	69.1896	90.0853	66.3613			0.665	2.57715	2.61621	2.19829	2.67277
0.664	70.9934	69.3723	90.1908	66.3855			0.664	2.58013	2.61255	2.19618	2.67229
0.663	70.94	69.2168	90.1534	66.4899			0.663	2.5812	2.61566	2.19693	2.6702
0.662	70.868	69.2395	90.0941	66.6216			0.662	2.58264	2.61521	2.19812	2.66757
0.661	70.7298	69.2832	90.1049	66.6662			0.661	2.5854	2.61434	2.1979	2.66668
0.66	70.7021	69.3191	90.1986	66.7282			0.66	2.58596	2.61362	2.19603	2.66544
0.659	70.7904	69.4024	90.2155	66.7919			0.659	2.58419	2.61195	2.19569	2.66416
0.658	70.7159	69.457	90.2627	66.7936			0.658	2.58568	2.61086	2.19475	2.66413
0.657	70.6618	69.4904	90.3162	67.0131			0.657	2.58676	2.61019	2.19367	2.65974
0.656	70.5444	69.5228	90.3397	67.0566			0.656	2.58911	2.60955	2.19321	2.65887
0.655	70.5393	69.5218	90.3265	67.0359			0.655	2.58921	2.60956	2.19347	2.65928
0.654	70.4266	69.4881	90.3348	67.0413			0.654	2.59147	2.61024	2.1933	2.65917
0.653	70.3082	69.5197	90.3429	67.1483			0.653	2.59384	2.60961	2.19314	2.65703
0.652	70.2541	69.5637	90.4216	67.165			0.652	2.59492	2.60872	2.19157	2.6567
0.651	70.21	69.6199	90.3942	67.2438			0.651	2.5958	2.6076	2.19212	2.65512
0.65	70.1754	69.656	90.3808	67.3214			0.65	2.59649	2.60688	2.19238	2.65357
0.649	70.2007	69.7356	90.4851	67.3671			0.649	2.59599	2.60529	2.1903	2.65266
0.648	70.1338	69.7763	90.4978	67.415			0.648	2.59732	2.60447	2.19004	2.6517
0.647	70.1919	69.7547	90.2934	67.455			0.647	2.59616	2.60491	2.19413	2.6509
0.646	70.1673	69.7272	90.3478	67.5794			0.646	2.59665	2.60546	2.19304	2.64841
0.645	70.111	69.7609	90.3486	67.7079			0.645	2.59778	2.60478	2.19303	2.64584
0.644	69.8805	69.8368	90.5174	67.7246			0.644	2.60239	2.60326	2.18965	2.64551
0.643	69.8212	69.8271	90.517	67.7537			0.643	2.60358	2.60346	2.18966	2.64493
0.642	69.8488	69.8474	90.4984	67.7678			0.642	2.60302	2.60305	2.19003	2.64465
0.641	69.7756	69.8793	90.5848	67.9152			0.641	2.60449	2.60241	2.1883	2.6417
0.64	69.6439	69.9165	90.6559	67.9643			0.64	2.60712	2.60167	2.18688	2.64071
0.639	69.6876	69.9533	90.6999	68.0446			0.639	2.60625	2.60093	2.186	2.63911
0.638	69.6625	70.0071	90.6668	68.0087			0.638	2.60675	2.59986	2.18666	2.63983
0.637	69.5865	69.9908	90.621	67.9315			0.637	2.60827	2.60018	2.18758	2.64137
0.636	69.5635	70.0091	90.6584	67.8734			0.636	2.60873	2.59982	2.18683	2.64253
0.635	69.7503	69.9761	90.6066	67.8374			0.635	2.60499	2.60048	2.18787	2.64325
0.634	69.6821	70.085	90.5936	68.0313			0.634	2.60636	2.5983	2.18813	2.63937
0.633	69.5165	70.0742	90.6614	68.0629			0.633	2.60967	2.59852	2.18677	2.63874
0.632	69.4461	70.0803	90.5995	67.9725			0.632	2.61108	2.59839	2.18801	2.64055
0.631	69.3978	70.1754	90.5936	68.1612			0.631	2.61204	2.59649	2.18813	2.63678
0.63	69.3502	70.2086	90.7687	68.4075			0.63	2.613	2.59583	2.18463	2.63185
0.629	69.2417	70.1864	90.6898	68.4594			0.629	2.61516	2.59627	2.1862	2.63081
0.628	69.2639	70.17	90.7314	68.3814			0.628	2.61472	2.5966	2.18537	2.63237
0.627	69.2323	70.1863	90.7237	68.3445			0.627	2.61535	2.59627	2.18553	2.63311
0.626	69.2345	70.2133	90.8227	68.4357			0.626	2.61531	2.59573	2.18355	2.63129
0.625	69.3153	70.2239	90.814	68.5672			0.625	2.61369	2.59552	2.18372	2.62866
0.624	69.4072	70.2075	90.5448	68.5568			0.624	2.61186	2.59585	2.1891	2.62886
0.623	69.3365	70.3138	90.6683	68.6846			0.623	2.61327	2.59372	2.18663	2.62631
0.622	69.2017	70.3133	90.7144	68.6808			0.622	2.61597	2.59373	2.18571	2.62638
0.621	69.075	70.2756	90.7666	68.5989			0.621	2.6185	2.59449	2.18467	2.62802
0.62	69.0702	70.3644	90.7888	68.6412			0.62	2.6186	2.59271	2.18422	2.62718
0.619	69.0601	70.4681	90.7644	68.7664			0.619	2.6188	2.59064	2.18471	2.62467
0.618	69.1247	70.3734	90.7117	68.8962			0.618	2.61751	2.59253	2.18577	2.62208
0.617	69.1143	70.4346	90.7294	69.0053			0.617	2.61771	2.59131	2.18541	2.61989
0.616	69.1026	70.4076	90.8291	69.0368			0.616	2.61795	2.59185	2.18342	2.61926
0.615	69.1341	70.4375	90.7725	69.0866			0.615	2.61732	2.59125	2.18455	2.61827
0.614	69.0137	70.4263	90.7663	69.1183			0.614	2.61973	2.59147	2.18467	2.61763
0.613	68.955	70.4505	90.7602	69.1479			0.613	2.6209	2.59099	2.1848	2.61704
0.612	68.9865	70.4796	90.7929	69.1661			0.612	2.62027	2.59041	2.18414	2.61668
0.611	68.9636	70.4584	90.7921	69.1588			0.611	2.62073	2.59083	2.18416	2.61682
0.61	68.9542	70.4873	90.7913	69.14			0.61	2.62092	2.59025	2.18417	2.6172
0.609	68.8799	70.5365	90.71	69.1824			0.609	2.6224	2.58927	2.1858	2.61635
0.608	68.847	70.5103	90.8372	69.1984			0.608	2.62306	2.58979	2.18326	2.61603
0.607	68.8898	70.5489	90.7997	69.3116			0.607	2.6222	2.58902	2.18401	2.61377
0.606	68.9554	70.5825	90.7683	69.4246			0.606	2.62089	2.58835	2.18463	2.61151
0.605	68.8877	70.6598	90.8413	69.5309			0.605	2.62225	2.5868	2.18317	2.60938
0.604	68.843	70.761	90.7561	69.4805			0.604	2.62314	2.58478	2.18488	2.61039
0.603	68.8281	70.6859	90.7986	69.5077			0.603	2.62344	2.58628	2.18403	2.60985
0.602	68.7845	70.6304	90.793	69.5815			0.602	2.62431	2.58739	2.18414	2.60837
0.601	68.7917	70.6632	90.7939	69.6372			0.601	2.62417	2.58674	2.18412	2.60726
0.6	68.7147	70.6227	90.8465	69.5696			0.6	2.62571	2.58755	2.18307	2.60861
0.599	68.7947	70.636	90.7391	69.5023			0.599	2.62411	2.58728	2.18522	2.60996
0.598	68.8171	70.6251	90.8328	69.5284			0.598	2.62366	2.5875	2.18334	2.60943
0.597	68.8191	70.6954	90.9023	69.6533			0.597	2.62362	2.58609	2.18195	2.60693
0.596	68.9087	70.766	90.8039	69.7303			0.596	2.62183	2.58468	2.18392	2.60539
0.595	68.8004	70.6884	90.8753	69.7837			0.595	2.62399	2.58623	2.18249	2.60433
0.594	68.7734	70.7681	90.851	69.8142			0.594	2.62453	2.58464	2.18298	2.60372
0.593	68.7252	70.8239	90.7807	69.7815			0.593	2.6255	2.58352	2.18439	2.60437
0.592	68.7161	70.7698	90.7819	69.7948			0.592	2.62568	2.5846	2.18436	2.6041
0.591	68.701	70.6921	90.8501	69.7741			0.591	2.62598	2.58616	2.183	2.60452
0.59	68.6477	70.7615	90.7614	69.815			0.59	2.62705	2.58477	2.18477	2.6037
0.589	68.5954	70.737	90.7379	69.895			0.589	2.62809	2.58526	2.18524	2.6021
0.588	68.5593	70.7828	90.815	69.8346			0.588	2.62882	2.58434	2.1837	2.60331
0.587	68.5755	70.7858	90.7878	69.8414			0.587	2.62849	2.58428	2.18424	2.60317
0.586	68.6026	70.822	90.7268	69.8261			0.586	2.62795	2.58356	2.18546	2.60348
0.585	68.6507	70.7879	90.7246	69.7777			0.585	2.62699	2.58424	2.18551	2.60445
0.584	68.6355	70.7729	90.8625	69.7903			0.584	2.62729	2.58454	2.18275	2.60419
0.583	68.6307	70.7339	90.7749	69.8358			0.583	2.62739	2.58532	2.1845	2.60328
0.582	68.615	70.8016	90.755	69.8371			0.582	2.6277	2.58397	2.1849	2.60326
0.581	68.6266	70.8194	90.8129	69.8599			0.581	2.62747	2.58361	2.18374	2.6028
0.58	68.5951	70.8047	90.8207	69.9368			0.58	2.6281	2.58391	2.18359	2.60126
0.579	68.5838	70.7665	90.8313	70.024			0.579	2.62832	2.58467	2.18337	2.59952
0.578	68.5847	70.7554	90.7703	70.0999			0.578	2.62831	2.58489	2.1846	2.598
0.577	68.5588	70.7592	90.7275	70.0786			0.577	2.62882	2.58482	2.18545	2.59843
0.576	68.5272	70.8177	90.8103	70.0897			0.576	2.62946	2.58365	2.18379	2.59821
0.575	68.4767	70.8349	90.8015	70.0686			0.575	2.63047	2.5833	2.18397	2.59863
0.574	68.5724	70.8066	90.7358	70.0582			0.574	2.62855	2.58387	2.18528	2.59884
0.573	68.5577	70.8329	90.7371	70.1117			0.573	2.62885	2.58334	2.18526	2.59777
0.572	68.5533	70.8139	90.7626	70.1489			0.572	2.62893	2.58372	2.18475	2.59702
0.571	68.5521	70.8579	90.7411	70.1649			0.571	2.62896	2.58284	2.18518	2.5967
0.57	68.6122	70.9017	90.7844	70.1807			0.57	2.62776	2.58197	2.18431	2.59639
0.569	68.4676	70.9894	90.7808	70.2228			0.569	2.63065	2.58021	2.18438	2.59554
0.568	68.4111	70.9429	90.7631	70.2909			0.568	2.63178	2.58114	2.18474	2.59418
0.567	68.4168	70.8882	90.7133	70.2748			0.567	2.63166	2.58224	2.18573	2.5945
0.566	68.4052	70.9232	90.6922	70.1754			0.566	2.6319	2.58154	2.18616	2.59649
0.565	68.4048	70.9134	90.7173	70.1754			0.565	2.6319	2.58173	2.18565	2.59649
0.564	68.3899	70.8945	90.714	70.2117			0.564	2.6322	2.58211	2.18572	2.59577
0.563	68.364	70.9029	90.6612	70.3204			0.563	2.63272	2.58194	2.18678	2.59359
0.562	68.3583	70.9286	90.6862	70.3718			0.562	2.63283	2.58143	2.18628	2.59256
0.561	68.3824	70.8826	90.7111	70.428			0.561	2.63235	2.58235	2.18578	2.59144
0.56	68.3873	70.8639	90.8409	70.4069			0.56	2.63225	2.58272	2.18318	2.59186
0.559	68.4599	70.8993	90.7501	70.4114			0.559	2.6308	2.58201	2.185	2.59177
0.558	68.3647	70.8535	90.6247	70.3903			0.558	2.63271	2.58293	2.18751	2.59219
0.557	68.3256	70.9677	90.6633	70.4152			0.557	2.63349	2.58065	2.18673	2.5917
0.556	68.3528	70.9587	90.6428	70.4252			0.556	2.63294	2.58083	2.18714	2.5915
0.555	68.3653	70.8509	90.6572	70.4907			0.555	2.63269	2.58298	2.18686	2.59019
0.554	68.2858	70.8572	90.6506	70.4648			0.554	2.63428	2.58286	2.18699	2.5907
0.553	68.2704	70.9205	90.6165	70.4538			0.553	2.63459	2.58159	2.18767	2.59092
0.552	68.3226	70.8233	90.6273	70.4535			0.552	2.63355	2.58353	2.18745	2.59093
0.551	68.2998	70.9012	90.6928	70.5033			0.551	2.634	2.58198	2.18614	2.58993
0.55	68.341	70.9191	90.5524	70.5579			0.55	2.63318	2.58162	2.18895	2.58884
0.549	68.3715	70.8923	90.6042	70.6124			0.549	2.63257	2.58215	2.18792	2.58775
0.548	68.4484	70.794	90.6149	70.6418			0.548	2.63103	2.58412	2.1877	2.58716
0.547	68.3943	70.8902	90.5985	70.6813			0.547	2.63211	2.5822	2.18803	2.58637
0.546	68.3143	70.9504	90.479	70.6902			0.546	2.63371	2.58099	2.19042	2.5862
0.545	68.2497	70.9148	90.6669	70.6889			0.545	2.63501	2.5817	2.18666	2.58622
0.544	68.2437	70.8792	90.5857	70.5985			0.544	2.63513	2.58242	2.18829	2.58803
0.543	68.3332	70.8519	90.6234	70.5533			0.543	2.63334	2.58296	2.18753	2.58893
0.542	68.2812	70.8601	90.5694	70.5675			0.542	2.63438	2.5828	2.18861	2.58865
0.541	68.2876	70.8431	90.624	70.587			0.541	2.63425	2.58314	2.18752	2.58826
0.54	68.256	70.8076	90.4288	70.6405			0.54	2.63488	2.58385	2.19142	2.58719
0.539	68.2066	70.7981	90.5738	70.5755			0.539	2.63587	2.58404	2.18852	2.58849
0.538	68.2138	70.807	90.6352	70.5304			0.538	2.63572	2.58386	2.1873	2.58939
0.537	68.2918	70.7181	90.5488	70.5102			0.537	2.63416	2.58564	2.18902	2.5898
0.536	68.2703	70.7605	90.5125	70.5046			0.536	2.63459	2.58479	2.18975	2.58991
0.535	68.3004	70.8731	90.5063	70.5876			0.535	2.63399	2.58254	2.18987	2.58825
0.534	68.2877	70.865	90.376	70.6408			0.534	2.63425	2.5827	2.19248	2.58718
0.533	68.3046	70.7594	90.3834	70.6939			0.533	2.63391	2.58481	2.19233	2.58612
0.532	68.3153	70.7418	90.4208	70.6493			0.532	2.63369	2.58516	2.19158	2.58701
0.531	68.3117	70.8028	90.5109	70.5902			0.531	2.63377	2.58394	2.18978	2.5882
0.53	68.3089	70.8022	90.5145	70.5944			0.53	2.63382	2.58396	2.18971	2.58811
0.529	68.2824	70.794	90.4521	70.594			0.529	2.63435	2.58412	2.19096	2.58812
0.528	68.2894	70.7764	90.39	70.5932			0.528	2.63421	2.58447	2.1922	2.58814
0.527	68.2441	70.8022	90.4104	70.5101			0.527	2.63512	2.58396	2.19179	2.5898
0.526	68.2351	70.8273	90.3747	70.4177			0.526	2.6353	2.58345	2.19251	2.59165
0.525	68.2972	70.7583	90.4938	70.3883			0.525	2.63406	2.58483	2.19012	2.59223
0.524	68.3325	70.7665	90.4154	70.4026			0.524	2.63335	2.58467	2.19169	2.59195
0.523	68.314	70.7052	90.3667	70.5424			0.523	2.63372	2.5859	2.19267	2.58915
0.522	68.2638	70.7314	90.3313	70.5519			0.522	2.63472	2.58537	2.19337	2.58896
0.521	68.1605	70.7227	90.229	70.5704			0.521	2.63679	2.58555	2.19542	2.58859
0.52	68.2077	70.7572	90.2885	70.5221			0.52	2.63585	2.58486	2.19423	2.58956
0.519	68.1994	70.6877	90.3942	70.656			0.519	2.63601	2.58625	2.19212	2.58688
0.518	68.2061	70.6615	90.3495	70.6657			0.518	2.63588	2.58677	2.19301	2.58669
0.517	68.2403	70.6954	90.294	70.6798			0.517	2.63519	2.58609	2.19412	2.5864
0.516	68.2684	70.7042	90.3402	70.6695			0.516	2.63463	2.58592	2.1932	2.58661
0.515	68.2634	70.678	90.305	70.5971			0.515	2.63473	2.58644	2.1939	2.58806
0.514	68.3006	70.7211	90.3123	70.5488			0.514	2.63399	2.58558	2.19375	2.58902
0.513	68.3193	70.6078	90.3067	70.5439			0.513	2.63361	2.58784	2.19387	2.58912
0.512	68.279	70.7109	90.2128	70.5337			0.512	2.63442	2.58578	2.19574	2.58933
0.511	68.2047	70.694	90.097	70.4857			0.511	2.63591	2.58612	2.19806	2.59029
0.51	68.1953	70.6509	90.2111	70.4901			0.51	2.63609	2.58698	2.19578	2.5902
0.509	68.232	70.6761	90.2368	70.4707			0.509	2.63536	2.58648	2.19526	2.59059
0.508	68.2739	70.7109	90.1251	70.4516			0.508	2.63452	2.58578	2.1975	2.59097
0.507	68.2728	70.7104	90.2333	70.4942			0.507	2.63455	2.58579	2.19533	2.59012
0.506	68.2512	70.7278	90.1966	70.513			0.506	2.63498	2.58544	2.19607	2.58974
0.505	68.2633	70.6326	90.2515	70.5462			0.505	2.63473	2.58735	2.19497	2.58908
0.504	68.2344	70.5209	90.2461	70.6026			0.504	2.63531	2.58958	2.19508	2.58795
0.503	68.191	70.5632	90.1401	70.5502			0.503	2.63618	2.58874	2.1972	2.589
0.502	68.2993	70.6058	90.0763	70.5641			0.502	2.63401	2.58788	2.19847	2.58872
0.501	68.3008	70.6231	90.1641	70.582			0.501	2.63398	2.58754	2.19672	2.58836
0.5	68.3102	70.5456	90.0636	70.4639			0.5	2.6338	2.58909	2.19873	2.59072
0.499	68.2852	70.6231	90.0801	70.4827			0.499	2.6343	2.58754	2.1984	2.59035
0.498	68.2379	70.5975	90.1513	70.5158			0.498	2.63524	2.58805	2.19697	2.58968
0.497	68.1154	70.6149	90.066	70.4637			0.497	2.63769	2.5877	2.19868	2.59073
0.496	68.1415	70.6066	89.981	70.4115			0.496	2.63717	2.58787	2.20038	2.59177
0.495	68.2469	70.5459	90.1192	70.317			0.495	2.63506	2.58908	2.19762	2.59366
0.494	68.1953	70.5286	89.9849	70.317			0.494	2.63609	2.58943	2.2003	2.59366
0.493	68.2336	70.5203	89.9684	70.3592			0.493	2.63533	2.58959	2.20063	2.59282
0.492	68.1859	70.5289	89.9849	70.425			0.492	2.63628	2.58942	2.2003	2.5915
0.491	68.2375	70.4426	90.0179	70.4013			0.491	2.63525	2.59115	2.19964	2.59197
0.49	68.2551	70.4337	89.9673	70.3636			0.49	2.6349	2.59133	2.20065	2.59273
0.489	68.2203	70.5373	89.9712	70.3683			0.489	2.63559	2.58925	2.20058	2.59263
0.488	68.2105	70.3994	89.9498	70.4199			0.488	2.63579	2.59201	2.201	2.5916
0.487	68.1313	70.4162	89.9159	70.3963			0.487	2.63737	2.59168	2.20168	2.59207
0.486	68.1669	70.477	89.7947	70.4197			0.486	2.63666	2.59046	2.20411	2.59161
0.485	68.199	70.4597	89.9159	70.4055			0.485	2.63602	2.59081	2.20168	2.59189
0.484	68.2081	70.3476	89.974	70.3865			0.484	2.63584	2.59305	2.20052	2.59227
0.483	68.241	70.3303	89.853	70.3818			0.483	2.63518	2.59339	2.20294	2.59236
0.482	68.221	70.3731	89.7736	70.3348			0.482	2.63558	2.59254	2.20453	2.5933
0.481	68.2292	70.4162	89.8318	70.3254			0.481	2.63542	2.59168	2.20336	2.59349
0.48	68.2182	70.3819	89.9516	70.3019			0.48	2.63564	2.59236	2.20097	2.59396
0.479	68.2174	70.3735	89.806	70.2316			0.479	2.63565	2.59253	2.20388	2.59537
0.478	68.1702	70.3562	89.7104	70.1708			0.478	2.6366	2.59288	2.20579	2.59658
0.477	68.135	70.3219	89.7104	70.124			0.477	2.6373	2.59356	2.20579	2.59752
0.476	68.2099	70.3219	89.677	70.1427			0.476	2.6358	2.59356	2.20646	2.59715
0.475	68.2323	70.2702	89.706	70.1941			0.475	2.63535	2.5946	2.20588	2.59612
0.474	68.3206	70.2961	89.677	70.1661			0.474	2.63359	2.59408	2.20646	2.59668
0.473	68.2761	70.2702	89.8218	70.1708			0.473	2.63448	2.5946	2.20356	2.59658
0.472	68.1663	70.2443	89.7181	70.2128			0.472	2.63667	2.59511	2.20564	2.59574
0.471	68.2133	70.2529	89.6891	70.2035			0.471	2.63573	2.59494	2.20622	2.59593
0.47	68.2078	70.2701	89.7221	70.2221			0.47	2.63584	2.5946	2.20556	2.59556
0.469	68.1931	70.2357	89.6269	70.2174			0.469	2.63614	2.59529	2.20746	2.59565
0.468	68.2006	70.2099	89.5688	70.1521			0.468	2.63599	2.5958	2.20862	2.59696
0.467	68.1894	70.2529	89.5439	70.0775			0.467	2.63621	2.59494	2.20912	2.59845
0.466	68.1826	70.3046	89.6102	70.0356			0.466	2.63635	2.59391	2.2078	2.59929
0.465	68.2382	70.2443	89.4942	69.9934			0.465	2.63524	2.59511	2.21012	2.60013
0.464	68.2516	70.2357	89.5564	70.0074			0.464	2.63497	2.59529	2.20887	2.59985
0.463	68.275	70.141	89.6723	70.0355			0.463	2.6345	2.59718	2.20655	2.59929
0.462	68.2878	70.1064	89.5853	70.0823			0.462	2.63424	2.59787	2.20829	2.59835
0.461	68.2628	70.1324	89.5481	70.1335			0.461	2.63474	2.59735	2.20904	2.59733
0.46	68.2409	70.0979	89.5894	70.087			0.46	2.63518	2.59804	2.20821	2.59826
0.459	68.2449	70.0546	89.5646	70.0871			0.459	2.6351	2.59891	2.20871	2.59826
0.458	68.1863	69.9856	89.4038	70.0731			0.458	2.63627	2.60029	2.21192	2.59854
0.457	68.1711	69.9776	89.3501	70.0638			0.457	2.63658	2.60045	2.213	2.59872
0.456	68.1734	70.1066	89.3415	69.9988			0.456	2.63653	2.59787	2.21317	2.60002
0.455	68.1167	70.0549	89.3786	69.9293			0.455	2.63767	2.5989	2.21243	2.60141
0.454	68.1145	70.0116	89.4408	69.9107			0.454	2.63771	2.59977	2.21118	2.60179
0.453	68.1696	70.0032	89.4203	69.9663			0.453	2.63661	2.59994	2.21159	2.60067
0.452	68.1632	69.96	89.3377	69.9711			0.452	2.63674	2.6008	2.21325	2.60058
0.451	68.1988	69.9944	89.2884	69.9155			0.451	2.63603	2.60011	2.21423	2.60169
0.45	68.1963	69.9512	89.2303	69.9063			0.45	2.63607	2.60098	2.21539	2.60187
0.449	68.1577	69.9686	89.3087	69.8185			0.449	2.63685	2.60063	2.21383	2.60363
0.448	68.1038	69.9343	89.247	69.7068			0.448	2.63792	2.60132	2.21506	2.60586
0.447	68.1254	69.9602	89.2847	69.7393			0.447	2.63749	2.6008	2.21431	2.60521
0.446	68.0982	69.865	89.1863	69.7349			0.446	2.63804	2.6027	2.21627	2.6053
0.445	68.1251	69.8562	89.203	69.7209			0.445	2.6375	2.60288	2.21594	2.60558
0.444	68.1731	69.8648	89.1662	69.7207			0.444	2.63654	2.6027	2.21668	2.60559
0.443	68.2593	69.8994	89.2355	69.758			0.443	2.63481	2.60201	2.21529	2.60484
0.442	68.1794	69.8822	89.2724	69.7765			0.442	2.63641	2.60236	2.21455	2.60447
0.441	68.1102	69.8129	89.1819	69.7492			0.441	2.6378	2.60374	2.21636	2.60502
0.44	68.1097	69.7696	89.0837	69.8141			0.44	2.63781	2.60461	2.21833	2.60372
0.439	68.1363	69.7451	89.0759	69.8091			0.439	2.63727	2.6051	2.21848	2.60382
0.438	68.1634	69.9171	89.1417	69.8654			0.438	2.63673	2.60166	2.21717	2.60269
0.437	68.1856	69.7797	89.0837	69.7868			0.437	2.63629	2.60441	2.21833	2.60426
0.436	68.1068	69.8571	89.0547	69.7086			0.436	2.63786	2.60286	2.21891	2.60583
0.435	68.0527	69.8565	89.1628	69.5794			0.435	2.63895	2.60287	2.21674	2.60841
0.434	68.0211	69.8043	88.9826	69.4866			0.434	2.63958	2.60391	2.22035	2.61027
0.433	68.122	69.7614	88.8513	69.4817			0.433	2.63756	2.60477	2.22297	2.61037
0.432	68.2419	69.7186	88.9077	69.5284			0.432	2.63516	2.60563	2.22185	2.60943
0.431	68.3882	69.6667	88.9948	69.4359			0.431	2.63224	2.60667	2.2201	2.61128
0.43	68.2566	69.6325	88.9413	69.4176			0.43	2.63487	2.60735	2.22117	2.61165
0.429	68.2203	69.6416	88.9948	69.4359			0.429	2.63559	2.60717	2.2201	2.61128
0.428	68.2676	69.6758	88.9291	69.5191			0.428	2.63465	2.60648	2.22142	2.60962
0.427	68.1794	69.6325	88.8727	69.5515			0.427	2.63641	2.60735	2.22255	2.60897
0.426	68.1683	69.6496	88.8774	69.5655			0.426	2.63663	2.60701	2.22245	2.60869
0.425	68.2509	69.632	88.766	69.575			0.425	2.63498	2.60736	2.22468	2.6085
0.424	68.1948	69.7019	88.7781	69.5892			0.424	2.6361	2.60596	2.22444	2.60822
0.423	68.2267	69.7019	88.795	69.6128			0.423	2.63547	2.60596	2.2241	2.60774
0.422	68.1856	69.624	88.7538	69.5811			0.422	2.63629	2.60752	2.22492	2.60838
0.421	68.1265	69.5545	88.8409	69.5259			0.421	2.63747	2.60891	2.22318	2.60948
0.42	68.0763	69.563	88.8044	69.5395			0.42	2.63847	2.60874	2.22391	2.60921
0.419	68.0947	69.5026	88.7632	69.5398			0.419	2.63811	2.60995	2.22474	2.6092
0.418	68.0794	69.4953	88.7679	69.457			0.418	2.63841	2.61009	2.22464	2.61086
0.417	68.0965	69.5294	88.7558	69.4434			0.417	2.63807	2.60941	2.22488	2.61113
0.416	68.1096	69.5118	88.6539	69.4112			0.416	2.63781	2.60976	2.22692	2.61178
0.415	68.1158	69.4684	88.6224	69.4017			0.415	2.63768	2.61063	2.22755	2.61197
0.414	68.1317	69.4691	88.6635	69.3934			0.414	2.63737	2.61062	2.22673	2.61213
0.413	68.1453	69.538	88.6756	69.4353			0.413	2.63709	2.60924	2.22649	2.61129
0.412	68.0911	69.5471	88.7046	69.4081			0.412	2.63818	2.60906	2.22591	2.61184
0.411	68.1051	69.5301	88.6924	69.3673			0.411	2.6379	2.6094	2.22615	2.61265
0.41	68.1146	69.5045	88.5909	69.4178			0.41	2.63771	2.60991	2.22818	2.61164
0.409	68.1273	69.4606	88.5667	69.4176			0.409	2.63745	2.61079	2.22867	2.61165
0.408	68.1264	69.4087	88.4894	69.3865			0.408	2.63747	2.61183	2.23021	2.61227
0.407	68.0315	69.4172	88.4652	69.2954			0.407	2.63937	2.61165	2.2307	2.61409
0.406	68.0152	69.4527	88.4871	69.3638			0.406	2.6397	2.61095	2.23026	2.61272
0.405	68.0038	69.4187	88.5523	69.3921			0.405	2.63992	2.61163	2.22896	2.61216
0.404	68.0143	69.3584	88.4559	69.3607			0.404	2.63971	2.61283	2.23088	2.61279
0.403	68.0179	69.3924	88.451	69.3746			0.403	2.63964	2.61215	2.23098	2.61251
0.402	68.1252	69.3321	88.5063	69.38			0.402	2.6375	2.61336	2.22987	2.6124
0.401	68.1456	69.3932	88.4822	69.339			0.401	2.63709	2.61214	2.23036	2.61322
0.4	68.0854	69.3592	88.492	69.2894			0.4	2.63829	2.61282	2.23016	2.61421
0.399	68.1003	69.3422	88.4149	69.2762			0.399	2.63799	2.61316	2.2317	2.61448
0.398	67.9906	69.299	88.4728	69.2217			0.398	2.64019	2.61402	2.23054	2.61557
0.397	67.9642	69.2142	88.4176	69.2125			0.397	2.64072	2.61572	2.23165	2.61575
0.396	67.9537	69.2574	88.3697	69.2443			0.396	2.64093	2.61485	2.23261	2.61511
0.395	67.9642	69.2837	88.2638	69.291			0.395	2.64072	2.61433	2.23472	2.61418
0.394	68.0041	69.3353	88.2279	69.2089			0.394	2.63992	2.61329	2.23544	2.61582
0.393	68.0541	69.3522	88.2518	69.2079			0.393	2.63892	2.61296	2.23496	2.61584
0.392	68.0232	69.2574	88.3916	69.2781			0.392	2.63954	2.61485	2.23217	2.61444
0.391	68.0137	69.2845	88.3028	69.2644			0.391	2.63973	2.61431	2.23394	2.61471
0.39	68.0077	69.3276	88.243	69.2794			0.39	2.63985	2.61345	2.23514	2.61441
0.389	67.9477	69.2676	88.2412	69.2437			0.389	2.64105	2.61465	2.23518	2.61513
0.388	67.8632	69.2338	88.1373	69.1762			0.388	2.64274	2.61532	2.23725	2.61648
0.387	67.8922	69.1991	88.1783	69.1813			0.387	2.64216	2.61602	2.23643	2.61637
0.386	67.8792	69.1654	88.1595	69.1998			0.386	2.64242	2.61669	2.23681	2.616
0.385	67.8216	69.1916	88.1118	69.2135			0.385	2.64357	2.61617	2.23776	2.61573
0.384	67.8816	69.1916	88.0746	69.2961			0.384	2.64237	2.61617	2.23851	2.61408
0.383	67.8786	69.2702	88.0352	69.2468			0.383	2.64243	2.6146	2.2393	2.61506
0.382	67.9036	69.201	88.1289	69.2333			0.382	2.64193	2.61598	2.23742	2.61533
0.381	67.9236	69.2187	88.1102	69.2343			0.381	2.64153	2.61563	2.2378	2.61531
0.38	67.9141	69.1766	88.0167	69.149			0.38	2.64172	2.61647	2.23967	2.61702
0.379	67.8342	69.2112	88.0456	69.1358			0.379	2.64332	2.61578	2.23909	2.61728
0.378	67.7852	69.2289	88.1256	69.1362			0.378	2.6443	2.61542	2.23749	2.61728
0.377	67.8112	69.143	88.0086	69.1327			0.377	2.64378	2.61714	2.23983	2.61735
0.376	67.7978	69.1607	87.9901	69.1333			0.376	2.64404	2.61679	2.2402	2.61733
0.375	67.7449	69.2298	88.0019	69.1073			0.375	2.6451	2.6154	2.23996	2.61785
0.374	67.742	69.2046	88.0019	69.0136			0.374	2.64516	2.61591	2.23996	2.61973
0.373	67.753	69.1449	87.9835	69.0134			0.373	2.64494	2.6171	2.24033	2.61973
0.372	67.7541	69.102	87.8376	69.0545			0.372	2.64492	2.61796	2.24325	2.61891
0.371	67.7944	69.1459	88.0005	69.1052			0.371	2.64411	2.61708	2.23999	2.61789
0.37	67.9715	69.1468	87.9991	69.1427			0.37	2.64057	2.61706	2.24002	2.61715
0.369	67.9049	69.1729	87.8642	69.2415			0.369	2.6419	2.61654	2.24272	2.61517
0.368	67.8129	69.1217	87.7947	69.152			0.368	2.64374	2.61757	2.24411	2.61696
0.367	67.7509	69.0726	87.8524	69.099			0.367	2.64498	2.61855	2.24295	2.61802
0.366	67.7043	69.1497	87.8224	69.0923			0.366	2.64591	2.61701	2.24355	2.61815
0.365	67.6827	69.159	87.7872	69.0658			0.365	2.64635	2.61682	2.24426	2.61868
0.364	67.6336	69.0913	87.816	69.1462			0.364	2.64733	2.61817	2.24368	2.61708
0.363	67.6728	69.1757	87.7754	69.1825			0.363	2.64654	2.61649	2.24449	2.61635
0.362	67.6997	69.185	87.7925	69.1746			0.362	2.64601	2.6163	2.24415	2.61651
0.361	67.6198	69.1016	87.8149	69.1746			0.361	2.6476	2.61797	2.2437	2.61651
0.36	67.6071	69.1452	87.7392	69.1668			0.36	2.64786	2.6171	2.24522	2.61666
0.359	67.6137	69.0434	87.7158	69.1502			0.359	2.64773	2.61913	2.24568	2.617
0.358	67.6806	69.088	87.7617	69.1151			0.358	2.64639	2.61824	2.24477	2.6177
0.357	67.6564	69.1212	87.7202	69.1161			0.357	2.64687	2.61758	2.2456	2.61768
0.356	67.5347	69.088	87.7086	69.0548			0.356	2.64931	2.61824	2.24583	2.6189
0.355	67.5056	69.089	87.6969	69.1182			0.355	2.64989	2.61822	2.24606	2.61764
0.354	67.4855	69.0641	87.7373	69.0483			0.354	2.65029	2.61872	2.24525	2.61903
0.353	67.4032	68.9957	87.7193	69.0581			0.353	2.65194	2.62009	2.24561	2.61884
0.352	67.4727	69.0724	87.5687	69.1475			0.352	2.65055	2.61855	2.24863	2.61705
0.351	67.4521	69.1076	87.5687	69.1659			0.351	2.65096	2.61785	2.24863	2.61668
0.35	67.5084	69.0744	87.6656	69.0875			0.35	2.64983	2.61851	2.24669	2.61825
0.349	67.5204	69.1003	87.5905	69.0962			0.349	2.64959	2.61799	2.24819	2.61808
0.348	67.4933	69.0765	87.5448	69.2124			0.348	2.65013	2.61847	2.2491	2.61575
0.347	67.5939	69.093	87.6362	69.1689			0.347	2.64812	2.61814	2.24728	2.61662
0.346	67.5587	69.0424	87.6122	69.2143			0.346	2.64883	2.61915	2.24776	2.61571
0.345	67.4937	69.1105	87.4856	69.1457			0.345	2.65013	2.61779	2.25029	2.61709
0.344	67.4483	69.1207	87.4515	69.1718			0.344	2.65103	2.61759	2.25097	2.61656
0.343	67.3895	69.096	87.4862	69.2161			0.343	2.65221	2.61808	2.25028	2.61568
0.342	67.32	69.097	87.5598	69.2074			0.342	2.6536	2.61806	2.2488	2.61585
0.341	67.2993	69.1574	87.5021	69.1564			0.341	2.65401	2.61685	2.24996	2.61687
0.34	67.312	69.1748	87.5191	69.1314			0.34	2.65376	2.6165	2.24962	2.61737
0.339	67.3398	69.0743	87.5354	69.1228			0.339	2.6532	2.61851	2.24929	2.61754
0.338	67.3816	69.0251	87.4205	69.0893			0.338	2.65237	2.6195	2.25159	2.61821
0.337	67.3021	69.0773	87.295	69.0731			0.337	2.65396	2.61845	2.2541	2.61854
0.336	67.244	69.1429	87.2722	69.0731			0.336	2.65512	2.61714	2.25456	2.61854
0.335	67.1473	69.0599	87.3698	69.0914			0.335	2.65705	2.6188	2.2526	2.61817
0.334	67.1909	69.0466	87.4325	69.1623			0.334	2.65618	2.61907	2.25135	2.61676
0.333	67.1959	69.1048	87.3521	69.2407			0.333	2.65608	2.6179	2.25296	2.61519
0.332	67.1508	69.1467	87.3462	69.3036			0.332	2.65698	2.61707	2.25308	2.61393
0.331	67.1179	69.1303	87.3743	69.2692			0.331	2.65764	2.61739	2.25251	2.61462
0.33	67.0893	69.0803	87.3857	69.2357			0.33	2.65821	2.61839	2.25229	2.61529
0.329	67.1033	69.0895	87.4027	69.1243			0.329	2.65793	2.61821	2.25195	2.61751
0.328	67.1365	69.0905	87.3168	69.0024			0.328	2.65727	2.61819	2.25366	2.61995
0.327	67.1565	69.067	87.3507	69.1082			0.327	2.65687	2.61866	2.25299	2.61784
0.326	67.1213	69.009	87.2654	69.1434			0.326	2.65757	2.61982	2.25469	2.61713
0.325	67.0487	69.1006	87.2652	69.1785			0.325	2.65903	2.61799	2.2547	2.61643
0.324	67.0729	69.1351	87.3107	69.1975			0.324	2.65854	2.6173	2.25379	2.61605
0.323	67.0786	69.1532	87.2141	69.224			0.323	2.65843	2.61694	2.25572	2.61552
0.322	67.0877	69.1379	87.197	69.2419			0.322	2.65825	2.61724	2.25606	2.61516
0.321	67.0336	69.1722	87.2423	69.2428			0.321	2.65933	2.61656	2.25515	2.61514
0.32	66.9499	69.2306	87.2592	69.2956			0.32	2.661	2.61539	2.25482	2.61409
0.319	66.9125	69.2063	87.2535	69.3135			0.319	2.66175	2.61587	2.25493	2.61373
0.318	66.932	69.1902	87.1856	69.2795			0.318	2.66136	2.6162	2.25629	2.61441
0.317	66.9177	69.174	87.1629	69.3151			0.317	2.66165	2.61652	2.25674	2.6137
0.316	66.8664	69.183	87.225	69.3592			0.316	2.66267	2.61634	2.2555	2.61282
0.315	66.8569	69.1345	87.1798	69.3684			0.315	2.66286	2.61731	2.2564	2.61263
0.314	66.838	69.1758	87.1065	69.3684			0.314	2.66324	2.61648	2.25787	2.61263
0.313	66.8333	69.2018	87.146	69.4123			0.313	2.66333	2.61596	2.25708	2.61175
0.312	66.8803	69.2268	87.1573	69.3707			0.312	2.66239	2.61546	2.25686	2.61259
0.311	66.9224	69.1946	87.1291	69.3891			0.311	2.66155	2.61611	2.25742	2.61222
0.31	66.8026	69.1311	87.0897	69.3645			0.31	2.66395	2.61738	2.25821	2.61271
0.309	66.7151	69.1391	87.174	69.4152			0.309	2.6657	2.61722	2.25652	2.6117
0.308	66.7207	69.1079	86.9834	69.4068			0.308	2.66559	2.61784	2.26033	2.61186
0.307	66.7481	69.174	87.0058	69.4075			0.307	2.66504	2.61652	2.25988	2.61185
0.306	66.7888	69.149	87.0619	69.3492			0.306	2.66422	2.61702	2.25876	2.61302
0.305	66.7325	69.1829	86.9441	69.4693			0.305	2.66535	2.61634	2.26112	2.61062
0.304	66.6497	69.2159	87.0115	69.4874			0.304	2.66701	2.61568	2.25977	2.61025
0.303	66.701	69.2167	87.0115	69.6064			0.303	2.66598	2.61567	2.25977	2.60787
0.302	66.6199	69.2424	86.9946	69.5481			0.302	2.6676	2.61515	2.26011	2.60904
0.301	66.5646	69.2761	87.0396	69.4383			0.301	2.66871	2.61448	2.25921	2.61123
0.3	66.5927	69.1784	87.1348	69.4474			0.3	2.66815	2.61643	2.2573	2.61105
0.299	66.555	69.1784	87.0512	69.3637			0.299	2.6689	2.61643	2.25898	2.61273
0.298	66.5355	69.2521	87.001	69.3819			0.298	2.66929	2.61496	2.25998	2.61236
0.297	66.5565	69.1802	86.9956	69.4244			0.297	2.66887	2.6164	2.26009	2.61151
0.296	66.5597	69.1572	86.9178	69.4835			0.296	2.66881	2.61686	2.26164	2.61033
0.295	66.4903	69.1731	86.8339	69.5259			0.295	2.67019	2.61654	2.26332	2.60948
0.294	66.4128	69.1403	86.9346	69.5866			0.294	2.67174	2.61719	2.26131	2.60827
0.293	66.3712	69.1431	86.896	69.5277			0.293	2.67258	2.61714	2.26208	2.60945
0.292	66.413	69.2562	86.9292	69.5366			0.292	2.67174	2.61488	2.26142	2.60927
0.291	66.4326	69.2235	86.9296	69.4202			0.291	2.67135	2.61553	2.26141	2.6116
0.29	66.43	69.1996	86.8575	69.3787			0.29	2.6714	2.61601	2.26285	2.61243
0.289	66.3858	69.2578	86.8575	69.3877			0.289	2.67228	2.61484	2.26285	2.61225
0.288	66.3742	69.2331	86.8858	69.4389			0.288	2.67252	2.61534	2.26229	2.61122
0.287	66.4972	69.1617	86.8028	69.4395			0.287	2.67006	2.61677	2.26394	2.61121
0.286	66.3958	69.1793	86.7697	69.4574			0.286	2.67208	2.61641	2.26461	2.61085
0.285	66.3571	69.1388	86.7807	69.4746			0.285	2.67286	2.61722	2.26439	2.61051
0.284	66.3148	69.2198	86.9033	69.4752			0.284	2.6737	2.6156	2.26193	2.6105
0.283	66.2763	69.2285	86.7991	69.4264			0.283	2.67447	2.61543	2.26402	2.61147
0.282	66.2688	69.2863	86.7778	69.4524			0.282	2.67462	2.61427	2.26444	2.61095
0.281	66.2238	69.1907	86.6342	69.4442			0.281	2.67552	2.61619	2.26732	2.61112
0.28	66.1504	69.2634	86.6787	69.4607			0.28	2.67699	2.61473	2.26643	2.61079
0.279	66.084	69.2895	86.6678	69.4449			0.279	2.67832	2.61421	2.26664	2.6111
0.278	66.0438	69.2579	86.7392	69.4948			0.278	2.67912	2.61484	2.26522	2.6101
0.277	66.0396	69.2989	86.7444	69.5793			0.277	2.67921	2.61402	2.26511	2.60841
0.276	66.0474	69.141	86.7611	69.588			0.276	2.67905	2.61718	2.26478	2.60824
0.275	66.0724	69.188	86.7064	69.5886			0.275	2.67855	2.61624	2.26587	2.60823
0.274	66.0534	69.2046	86.6518	69.5558			0.274	2.67893	2.61591	2.26697	2.60888
0.273	66.0306	69.2124	86.7071	69.5983			0.273	2.67939	2.61575	2.26586	2.60803
0.272	65.9745	69.1898	86.6416	69.5902			0.272	2.68051	2.61621	2.26717	2.6082
0.271	65.9116	69.2384	86.5477	69.6893			0.271	2.68177	2.61523	2.26905	2.60621
0.27	65.8655	69.2549	86.6634	69.7392			0.27	2.68269	2.6149	2.26673	2.60522
0.269	65.7034	69.2557	86.6809	69.7559			0.269	2.68593	2.61489	2.26638	2.60488
0.268	65.6394	69.201	86.6649	69.8142			0.268	2.68721	2.61598	2.2667	2.60372
0.267	65.7607	69.2573	86.6281	69.7734			0.267	2.68479	2.61485	2.26744	2.60453
0.266	65.8204	69.2174	86.5356	69.7082			0.266	2.68359	2.61565	2.26929	2.60584
0.265	65.7936	69.2347	86.5523	69.733			0.265	2.68413	2.61531	2.26895	2.60534
0.264	65.7737	69.2269	86.5307	69.7416			0.264	2.68453	2.61546	2.26939	2.60517
0.263	65.8779	69.2737	86.5582	69.7748			0.263	2.68244	2.61453	2.26884	2.6045
0.262	65.9018	69.3143	86.4992	69.7508			0.262	2.68196	2.61371	2.27002	2.60498
0.261	65.7465	69.2916	86.5051	69.784			0.261	2.68507	2.61417	2.2699	2.60432
0.26	65.6111	69.2294	86.5051	69.6779			0.26	2.68778	2.61541	2.2699	2.60644
0.259	65.6195	69.2535	86.5002	69.7192			0.259	2.68761	2.61493	2.27	2.60562
0.258	65.608	69.1672	86.5394	69.7362			0.258	2.68784	2.61666	2.26921	2.60528
0.257	65.6559	69.2404	86.5071	69.6474			0.257	2.68688	2.61519	2.26986	2.60705
0.256	65.6128	69.2955	86.3222	69.6317			0.256	2.68775	2.61409	2.27356	2.60737
0.255	65.5619	69.2714	86.3819	69.7212			0.255	2.68876	2.61457	2.27236	2.60558
0.254	65.5033	69.2877	86.426	69.7056			0.254	2.68993	2.61425	2.27148	2.60589
0.253	65.492	69.2799	86.3997	69.6979			0.253	2.69016	2.6144	2.272	2.60604
0.252	65.5397	69.2281	86.4223	69.7224			0.252	2.68921	2.61544	2.27155	2.60555
0.251	65.4103	69.3611	86.3474	69.763			0.251	2.69179	2.61278	2.27305	2.60474
0.25	65.4069	69.2745	86.3367	69.7148			0.25	2.69186	2.61451	2.27327	2.6057
0.249	65.3567	69.2041	86.3534	69.7072			0.249	2.69287	2.61592	2.27293	2.60586
0.248	65.3023	69.2583	86.3973	69.8129			0.248	2.69395	2.61483	2.27205	2.60374
0.247	65.268	69.2838	86.3332	69.7084			0.247	2.69464	2.61432	2.27334	2.60583
0.246	65.277	69.3169	86.3499	69.7652			0.246	2.69446	2.61366	2.273	2.6047
0.245	65.2428	69.2622	86.3345	69.8139			0.245	2.69514	2.61476	2.27331	2.60372
0.244	65.2595	69.2383	86.2813	69.8461			0.244	2.69481	2.61523	2.27437	2.60308
0.243	65.1703	69.3099	86.2766	69.8381			0.243	2.69659	2.6138	2.27447	2.60324
0.242	65.1825	69.3268	86.2235	69.8544			0.242	2.69635	2.61346	2.27553	2.60291
0.241	65.1333	69.3037	86.2129	69.8467			0.241	2.69733	2.61393	2.27574	2.60307
0.24	65.1654	69.296	86.1917	69.8789			0.24	2.69669	2.61408	2.27617	2.60242
0.239	65.0231	69.3037	86.2143	69.8956			0.239	2.69954	2.61393	2.27571	2.60209
0.238	64.9849	69.25	86.1826	69.88			0.238	2.7003	2.615	2.27635	2.6024
0.237	65.04	69.2507	86.1614	69.8399			0.237	2.6992	2.61498	2.27677	2.6032
0.236	65.0569	69.2278	86.2641	69.8641			0.236	2.69886	2.61544	2.27472	2.60272
0.235	65.0463	69.26	86.2277	69.8567			0.235	2.69907	2.6148	2.27545	2.60287
0.234	64.9978	69.2837	86.0951	69.8015			0.234	2.70004	2.61433	2.2781	2.60397
0.233	64.8718	69.2998	86.0801	69.762			0.233	2.70256	2.614	2.2784	2.60476
0.232	64.8615	69.2845	86.1283	69.786			0.232	2.70277	2.61431	2.27743	2.60428
0.231	64.9512	69.2852	86.0983	69.7867			0.231	2.70098	2.6143	2.27803	2.60427
0.23	64.9756	69.2555	85.9793	69.8107			0.23	2.70049	2.61489	2.28041	2.60379
0.229	64.8729	69.2241	86.0441	69.8186			0.229	2.70254	2.61552	2.27912	2.60363
0.228	64.7554	69.2089	86.0607	69.8428			0.228	2.70489	2.61582	2.27879	2.60314
0.227	64.6504	69.2089	85.9916	69.7952			0.227	2.70699	2.61582	2.28017	2.60409
0.226	64.6254	69.2562	85.9933	69.8113			0.226	2.70749	2.61488	2.28013	2.60377
0.225	64.6726	69.2105	85.912	69.8835			0.225	2.70655	2.61579	2.28176	2.60233
0.224	64.6327	69.1716	85.9846	69.8283			0.224	2.70735	2.61657	2.28031	2.60343
0.223	64.4716	69.2266	85.968	69.8916			0.223	2.71057	2.61547	2.28064	2.60217
0.222	64.484	69.2122	85.9611	69.8838			0.222	2.71032	2.61576	2.28078	2.60232
0.221	64.5163	69.2274	85.9359	69.9076			0.221	2.70967	2.61545	2.28128	2.60185
0.22	64.4076	69.2822	85.9237	69.908			0.22	2.71185	2.61436	2.28153	2.60184
0.219	64.3832	69.2905	85.909	69.9239			0.219	2.71234	2.61419	2.28182	2.60152
0.218	64.4229	69.138	85.9004	69.971			0.218	2.71154	2.61724	2.28199	2.60058
0.217	64.4551	69.2011	85.838	70.0341			0.217	2.7109	2.61598	2.28324	2.59932
0.216	64.3815	69.217	85.8111	69.9246			0.216	2.71237	2.61566	2.28378	2.60151
0.215	64.3426	69.2481	85.8276	69.8465			0.215	2.71315	2.61504	2.28345	2.60307
0.214	64.2839	69.2003	85.8069	69.9019			0.214	2.71432	2.61599	2.28386	2.60196
0.213	64.2327	69.1851	85.8442	69.9174			0.213	2.71535	2.6163	2.28312	2.60165
0.212	64.2233	69.1944	85.7716	69.9094			0.212	2.71553	2.61611	2.28457	2.60181
0.211	64.1775	69.1885	85.6158	69.9566			0.211	2.71645	2.61623	2.28768	2.60087
0.21	64.1047	69.1893	85.7571	69.8948			0.21	2.71791	2.61621	2.28486	2.6021
0.209	64.0466	69.1508	85.784	69.8014			0.209	2.71907	2.61698	2.28432	2.60397
0.208	64.0935	69.1113	85.7819	69.7789			0.208	2.71813	2.61777	2.28436	2.60442
0.207	64.1259	69.1432	85.5711	69.8645			0.207	2.71748	2.61714	2.28858	2.60271
0.206	64.0897	69.1441	85.6518	69.8645			0.206	2.71821	2.61712	2.28696	2.60271
0.205	64.0535	69.1985	85.6478	69.8955			0.205	2.71893	2.61603	2.28704	2.60209
0.204	64.0641	69.2151	85.6563	69.8805			0.204	2.71872	2.6157	2.28687	2.60239
0.203	64.019	69.2768	85.6175	69.8345			0.203	2.71962	2.61446	2.28765	2.60331
0.202	63.9255	69.2159	85.4731	69.8499			0.202	2.72149	2.61568	2.29054	2.603
0.201	63.877	69.1392	85.5117	69.9353			0.201	2.72246	2.61722	2.28977	2.60129
0.2	63.8411	69.155	85.5758	69.9044			0.2	2.72318	2.6169	2.28848	2.60191
0.199	63.7839	69.0885	85.5244	69.8895			0.199	2.72432	2.61823	2.28951	2.60221
0.198	63.7751	69.1127	85.477	69.8818			0.198	2.7245	2.61775	2.29046	2.60236
0.197	63.7322	69.1052	85.5205	69.8587			0.197	2.72536	2.6179	2.28959	2.60283
0.196	63.695	69.0819	85.5395	69.9051			0.196	2.7261	2.61836	2.28921	2.6019
0.195	63.6778	69.0819	85.4308	69.9517			0.195	2.72644	2.61836	2.29138	2.60097
0.194	63.6153	69.1343	85.3798	69.9286			0.194	2.72769	2.61731	2.2924	2.60143
0.193	63.5445	69.1426	85.3529	69.9444			0.193	2.72911	2.61715	2.29294	2.60111
0.192	63.5898	69.1145	85.3491	69.9831			0.192	2.7282	2.61771	2.29302	2.60034
0.191	63.5332	69.093	85.3148	70.0833			0.191	2.72934	2.61814	2.2937	2.59833
0.19	63.4698	69.1004	85.3009	70.0144			0.19	2.7306	2.61799	2.29398	2.59971
0.189	63.5164	69.1395	85.3073	69.9146			0.189	2.72967	2.61721	2.29385	2.60171
0.188	63.4997	69.026	85.2667	70.0067			0.188	2.73001	2.61948	2.29467	2.59987
0.187	63.418	69.014	85.2159	69.9992			0.187	2.73164	2.61972	2.29568	2.60002
0.186	63.411	69.014	85.1587	69.9457			0.186	2.73178	2.61972	2.29683	2.60109
0.185	63.4237	69.014	85.2123	70.0148			0.185	2.73153	2.61972	2.29575	2.5997
0.184	63.3467	69.0604	85.1378	70.0684			0.184	2.73307	2.61879	2.29724	2.59863
0.183	63.2757	69.0752	85.0274	70.0609			0.183	2.73449	2.6185	2.29945	2.59878
0.182	63.1583	69.014	85.1378	70.0229			0.182	2.73683	2.61972	2.29724	2.59954
0.181	63.1236	69.015	85.0539	69.8933			0.181	2.73753	2.6197	2.29892	2.60213
0.18	63.1633	69.0465	85.0878	69.9317			0.18	2.73673	2.61907	2.29824	2.60137
0.179	63.2098	69.04	85.1009	69.9319			0.179	2.7358	2.6192	2.29798	2.60136
0.178	63.2088	69.0252	84.9463	69.9928			0.178	2.73582	2.6195	2.30107	2.60014
0.177	63.0394	69.0271	84.9763	70.0081			0.177	2.73921	2.61946	2.30047	2.59984
0.176	63.0653	68.9892	84.9527	69.9779			0.176	2.73869	2.62022	2.30095	2.60044
0.175	63.0695	69.0336	84.8925	69.925			0.175	2.73861	2.61933	2.30215	2.6015
0.174	62.9808	68.9957	85.043	69.9101			0.174	2.74038	2.62009	2.29914	2.6018
0.173	62.8647	69.0114	84.9158	69.9101			0.173	2.74271	2.61977	2.30168	2.6018
0.172	62.7961	69.0364	84.8723	69.9407			0.172	2.74408	2.61927	2.30255	2.60119
0.171	62.8633	69.0059	84.8957	69.9256			0.171	2.74273	2.61988	2.30209	2.60149
0.17	62.8023	68.9607	84.8456	69.9107			0.17	2.74395	2.62079	2.30309	2.60179
0.169	62.9097	68.9407	84.8423	69.9561			0.169	2.74181	2.62119	2.30315	2.60088
0.168	62.868	68.9417	84.779	69.9185			0.168	2.74264	2.62117	2.30442	2.60163
0.167	62.76	68.9186	84.6588	69.9488			0.167	2.7448	2.62163	2.30682	2.60102
0.166	62.6919	68.9186	84.7023	69.9943			0.166	2.74616	2.62163	2.30595	2.60011
0.165	62.7049	68.9417	84.6724	70.0247			0.165	2.7459	2.62117	2.30655	2.59951
0.164	62.5899	68.951	84.6692	69.9345			0.164	2.7482	2.62098	2.30662	2.60131
0.163	62.6093	68.927	84.6163	69.9045			0.163	2.74781	2.62146	2.30767	2.60191
0.162	62.6157	68.9584	84.5697	69.9345			0.162	2.74769	2.62083	2.30861	2.60131
0.161	62.6084	68.9071	84.5399	69.8973			0.161	2.74783	2.62186	2.3092	2.60205
0.16	62.6413	68.861	84.52	69.8676			0.16	2.74717	2.62278	2.3096	2.60265
0.159	62.5607	68.884	84.517	69.8751			0.159	2.74879	2.62232	2.30966	2.6025
0.158	62.5067	68.8778	84.4179	69.9279			0.158	2.74987	2.62244	2.31164	2.60144
0.157	62.4462	68.8997	84.3614	69.9652			0.157	2.75108	2.62201	2.31277	2.6007
0.156	62.466	68.8339	84.4377	69.988			0.156	2.75068	2.62332	2.31125	2.60024
0.155	62.459	68.7827	84.4446	69.921			0.155	2.75082	2.62435	2.31111	2.60158
0.154	62.4318	68.8455	84.2542	69.8688			0.154	2.75136	2.62309	2.31492	2.60262
0.153	62.3317	68.9112	84.3545	69.787			0.153	2.75337	2.62178	2.31291	2.60426
0.152	62.2051	68.882	84.333	69.705			0.152	2.7559	2.62236	2.31334	2.6059
0.151	62.1717	68.8987	84.2837	69.7796			0.151	2.75657	2.62203	2.31433	2.60441
0.15	62.1517	68.8455	84.2471	69.8322			0.15	2.75697	2.62309	2.31506	2.60336
0.149	62.1052	68.8852	84.1908	69.8622			0.149	2.7579	2.6223	2.31618	2.60276
0.148	62.052	68.8175	84.1951	69.8399			0.148	2.75896	2.62365	2.3161	2.6032
0.147	62.0521	68.8018	84.0827	69.8698			0.147	2.75896	2.62396	2.31835	2.6026
0.146	61.9661	68.7873	84.031	69.8995			0.146	2.76068	2.62425	2.31938	2.60201
0.145	61.9925	68.7509	84.0604	69.9074			0.145	2.76015	2.62498	2.31879	2.60185
0.144	61.9329	68.775	84.0068	69.8632			0.144	2.76134	2.6245	2.31986	2.60274
0.143	61.9067	68.7387	84.0479	69.841			0.143	2.76187	2.62523	2.31904	2.60318
0.142	61.8342	68.6795	83.967	69.8708			0.142	2.76332	2.62641	2.32066	2.60258
0.141	61.7682	68.6759	83.9403	69.8637			0.141	2.76464	2.62648	2.32119	2.60273
0.14	61.821	68.7929	83.911	69.8785			0.14	2.76358	2.62414	2.32178	2.60243
0.139	61.7885	68.7712	83.9521	69.9527			0.139	2.76423	2.62458	2.32096	2.60095
0.138	61.7229	68.7193	83.7477	69.8937			0.138	2.76554	2.62561	2.32505	2.60213
0.137	61.7105	68.6988	83.7477	69.8571			0.137	2.76579	2.62602	2.32505	2.60286
0.136	61.7632	68.7145	83.738	69.85			0.136	2.76474	2.62571	2.32524	2.603
0.135	61.7897	68.7168	83.7721	69.8503			0.135	2.76421	2.62566	2.32456	2.60299
0.134	61.6718	68.6483	83.7575	69.8652			0.134	2.76656	2.62703	2.32485	2.6027
0.133	61.6196	68.6711	83.6191	69.8135			0.133	2.76761	2.62658	2.32762	2.60373
0.132	61.6001	68.694	83.602	69.7914			0.132	2.768	2.62612	2.32796	2.60417
0.131	61.5351	68.6579	83.6629	69.7401			0.131	2.7693	2.62684	2.32674	2.6052
0.13	61.5621	68.6435	83.5103	69.7551			0.13	2.76876	2.62713	2.32979	2.6049
0.129	61.4314	68.6579	83.3762	69.7631			0.129	2.77137	2.62684	2.33248	2.60474
0.128	61.3926	68.5918	83.4106	69.8			0.128	2.77215	2.62816	2.33179	2.604
0.127	61.4256	68.5787	83.4954	69.8			0.127	2.77149	2.62843	2.33009	2.604
0.126	61.4327	68.5311	83.4717	69.7711			0.126	2.77135	2.62938	2.33057	2.60458
0.125	61.3681	68.5539	83.3773	69.7272			0.125	2.77264	2.62892	2.33245	2.60546
0.124	61.356	68.6269	83.3195	69.6685			0.124	2.77288	2.62746	2.33361	2.60663
0.123	61.3502	68.5911	83.3999	69.6102			0.123	2.773	2.62818	2.332	2.6078
0.122	61.2331	68.6472	83.3346	69.6102			0.122	2.77534	2.62706	2.33331	2.6078
0.121	61.1874	68.5298	83.2158	69.6479			0.121	2.77625	2.6294	2.33568	2.60704
0.12	61.1882	68.5253	83.2234	69.5893			0.12	2.77624	2.62949	2.33553	2.60821
0.119	61.1105	68.5194	83.1926	69.6774			0.119	2.77779	2.62961	2.33615	2.60645
0.118	61.137	68.5852	83.1025	69.7214			0.118	2.77726	2.6283	2.33795	2.60557
0.117	61.1251	68.5266	83.1274	69.773			0.117	2.7775	2.62947	2.33745	2.60454
0.116	61.126	68.4752	83.1045	69.773			0.116	2.77748	2.6305	2.33791	2.60454
0.115	61.0823	68.4708	83.0394	69.7806			0.115	2.77835	2.63058	2.33921	2.60439
0.114	61.1087	68.5578	83.0163	69.7374			0.114	2.77783	2.62884	2.33967	2.60525
0.113	61.0705	68.5435	83.07	69.6576			0.113	2.77859	2.62913	2.3386	2.60685
0.112	60.9478	68.4622	82.9857	69.5632			0.112	2.78104	2.63076	2.34029	2.60874
0.111	60.9023	68.4493	82.9631	69.4977			0.111	2.78195	2.63101	2.34074	2.61005
0.11	60.8654	68.4194	82.9154	69.461			0.11	2.78269	2.63161	2.34169	2.61078
0.109	60.8729	68.4266	82.8756	69.4982			0.109	2.78254	2.63147	2.34249	2.61004
0.108	60.9004	68.3781	82.7727	69.5492			0.108	2.78199	2.63244	2.34455	2.60902
0.107	60.8235	68.3938	82.7459	69.5714			0.107	2.78353	2.63212	2.34508	2.60857
0.106	60.7404	68.4009	82.7475	69.6151			0.106	2.78519	2.63198	2.34505	2.6077
0.105	60.7089	68.3354	82.719	69.6156			0.105	2.78582	2.63329	2.34562	2.60769
0.104	60.7353	68.3753	82.6842	69.6088			0.104	2.78529	2.63249	2.34632	2.60782
0.103	60.7869	68.3966	82.7269	69.5147			0.103	2.78426	2.63207	2.34546	2.60971
0.102	60.91	68.4874	82.6605	69.4793			0.102	2.7818	2.63025	2.34679	2.61041
0.101	60.8293	68.4136	82.6211	69.4722			0.101	2.78341	2.63173	2.34758	2.61056
0.1	60.6951	68.3469	82.5897	69.5302			0.1	2.7861	2.63306	2.34821	2.6094
0.099	60.5937	68.2973	82.5346	69.5373			0.099	2.78813	2.63405	2.34931	2.60925
0.098	60.516	68.2391	82.5237	69.5738			0.098	2.78968	2.63522	2.34953	2.60852
0.097	60.491	68.2831	82.3974	69.545			0.097	2.79018	2.63434	2.35205	2.6091
0.096	60.4411	68.2108	82.462	69.459			0.096	2.79118	2.63578	2.35076	2.61082
0.095	60.4862	68.2705	82.4526	69.4303			0.095	2.79028	2.63459	2.35095	2.61139
0.094	60.4287	68.2139	82.4606	69.3868			0.094	2.79143	2.63572	2.35079	2.61226
0.093	60.41	68.272	82.3464	69.4309			0.093	2.7918	2.63456	2.35307	2.61138
0.092	60.3603	68.221	82.2412	69.4464			0.092	2.79279	2.63558	2.35518	2.61107
0.091	60.3556	68.2084	82.4135	69.475			0.091	2.79289	2.63583	2.35173	2.6105
0.09	60.3262	68.2312	82.3182	69.4827			0.09	2.79348	2.63538	2.35364	2.61035
0.089	60.3402	68.2977	82.3088	69.4607			0.089	2.7932	2.63405	2.35382	2.61079
0.088	60.3665	68.2225	82.2644	69.4761			0.088	2.79267	2.63555	2.35471	2.61048
0.087	60.2643	68.2014	82.2632	69.4048			0.087	2.79471	2.63597	2.35474	2.6119
0.086	60.1947	68.1434	82.18	69.3692			0.086	2.79611	2.63713	2.3564	2.61262
0.085	60.2088	68.1748	82.1437	69.3116			0.085	2.79582	2.6365	2.35713	2.61377
0.084	60.1981	68.1553	82.1613	69.3918			0.084	2.79604	2.63689	2.35677	2.61216
0.083	60.1533	68.185	82.1228	69.3918			0.083	2.79693	2.6363	2.35754	2.61216
0.082	60.1937	68.1201	82.0772	69.3924			0.082	2.79613	2.6376	2.35846	2.61215
0.081	60.0936	68.0904	82.1485	69.4143			0.081	2.79813	2.63819	2.35703	2.61171
0.08	60.0752	68.0991	81.9963	69.4001			0.08	2.7985	2.63802	2.36008	2.612
0.079	60.0629	68.1514	81.9589	69.3859			0.079	2.79874	2.63697	2.36082	2.61228
0.078	60.0384	68.1741	82.0772	69.4149			0.078	2.79923	2.63652	2.35846	2.6117
0.077	60.0788	68.1304	81.9745	69.4515			0.077	2.79842	2.63739	2.36051	2.61097
0.076	60.0176	68.1234	81.9725	69.4734			0.076	2.79965	2.63753	2.36055	2.61053
0.075	59.9038	68.0937	82.017	69.4456			0.075	2.80192	2.63813	2.35966	2.61109
0.074	59.8875	68.1094	81.9529	69.317			0.074	2.80225	2.63781	2.36094	2.61366
0.073	59.849	68.0009	81.8962	69.2817			0.073	2.80302	2.63998	2.36208	2.61437
0.072	59.8449	68.0603	81.7338	69.2401			0.072	2.8031	2.63879	2.36532	2.6152
0.071	59.8773	68.0253	81.797	69.176			0.071	2.80245	2.63949	2.36406	2.61648
0.07	59.8043	67.9904	81.8508	69.14			0.07	2.80391	2.64019	2.36298	2.6172
0.069	59.7679	67.9537	81.8054	69.2049			0.069	2.80464	2.64093	2.36389	2.6159
0.068	59.7821	67.9642	81.7152	69.1611			0.068	2.80436	2.64072	2.3657	2.61678
0.067	59.8387	68.027	81.7793	69.2331			0.067	2.80323	2.63946	2.36441	2.61534
0.066	59.77	67.9991	81.8128	69.2761			0.066	2.8046	2.64002	2.36374	2.61448
0.065	59.7781	67.9991	81.7035	69.2479			0.065	2.80444	2.64002	2.36593	2.61504
0.064	59.6914	67.9345	81.7128	69.2557			0.064	2.80617	2.64131	2.36574	2.61489
0.063	59.6431	67.9084	81.6658	69.2993			0.063	2.80714	2.64183	2.36668	2.61401
0.062	59.6069	67.9468	81.5388	69.2634			0.062	2.80786	2.64106	2.36922	2.61473
0.061	59.6069	67.9677	81.6389	69.2564			0.061	2.80786	2.64065	2.36722	2.61487
0.06	59.5768	67.952	81.5935	69.1152			0.06	2.80846	2.64096	2.36813	2.6177
0.059	59.5648	67.9329	81.5935	69.109			0.059	2.8087	2.64134	2.36813	2.61782
0.058	59.567	67.9398	81.5658	69.1309			0.058	2.80866	2.6412	2.36868	2.61738
0.057	59.6135	67.9468	81.5204	69.1379			0.057	2.80773	2.64106	2.36959	2.61724
0.056	59.5392	67.9416	81.5743	69.1519			0.056	2.80922	2.64117	2.36851	2.61696
0.055	59.4507	67.9017	81.5276	69.1177			0.055	2.81099	2.64197	2.36945	2.61765
0.054	59.3705	67.8425	81.5092	69.1185			0.054	2.81259	2.64315	2.36982	2.61763
0.053	59.3346	67.8407	81.4547	69.1411			0.053	2.81331	2.64319	2.37091	2.61718
0.052	59.3047	67.7782	81.418	69.1263			0.052	2.81391	2.64444	2.37164	2.61747
0.051	59.3991	67.7852	81.3446	69.1411			0.051	2.81202	2.6443	2.37311	2.61718
0.05	59.4015	67.7555	81.4174	69.1853			0.05	2.81197	2.64489	2.37165	2.61629
0.049	59.2535	67.8513	81.3629	69.1845			0.049	2.81493	2.64297	2.37274	2.61631
0.048	59.1856	67.8134	81.3543	69.1497			0.048	2.81629	2.64373	2.37291	2.61701
0.047	59.2178	67.7336	81.3899	69.0661			0.047	2.81564	2.64533	2.3722	2.61868
0.046	59.1763	67.7198	81.3893	69.06			0.046	2.81647	2.6456	2.37221	2.6188
0.045	59.1669	67.6941	81.2709	69.0105			0.045	2.81666	2.64612	2.37458	2.61979
0.044	59.1466	67.7286	81.2435	69.0661			0.044	2.81707	2.64543	2.37513	2.61868
0.043	59.1229	67.7148	81.1717	69.067			0.043	2.81754	2.6457	2.37657	2.61866
0.042	59.0932	67.6508	81.2078	68.9828			0.042	2.81814	2.64698	2.37584	2.62034
0.041	59.1169	67.5888	81.2796	68.9393			0.041	2.81766	2.64822	2.37441	2.62122
0.04	59.04	67.6754	81.2426	68.9402			0.04	2.8192	2.64649	2.37515	2.6212
0.039	58.9605	67.6094	81.1523	68.9194			0.039	2.82079	2.64781	2.37695	2.62161
0.038	58.9546	67.6114	81.1709	69.0045			0.038	2.82091	2.64777	2.37658	2.61991
0.037	58.9134	67.6478	81.1705	69.0271			0.037	2.82173	2.64704	2.37659	2.61946
0.036	58.834	67.6478	81.1344	68.9777			0.036	2.82332	2.64704	2.37731	2.62045
0.035	58.8545	67.6547	81.0798	68.9717			0.035	2.82291	2.64691	2.3784	2.62057
0.034	58.8721	67.6518	81.0258	68.9164			0.034	2.82256	2.64696	2.37948	2.62167
0.033	58.8075	67.6469	81.1333	68.9588			0.033	2.82385	2.64706	2.37733	2.62082
0.032	58.8162	67.6194	81.0788	68.9726			0.032	2.82368	2.64761	2.37842	2.62055
0.031	58.8543	67.6263	81.0425	68.9597			0.031	2.82291	2.64747	2.37915	2.62081
0.03	58.8923	67.59	81.0425	68.876			0.03	2.82215	2.6482	2.37915	2.62248
0.029	58.9186	67.5763	80.9788	68.8208			0.029	2.82163	2.64847	2.38042	2.62358
0.028	58.8132	67.5578	80.9251	68.814			0.028	2.82374	2.64884	2.3815	2.62372
0.027	58.702	67.4646	80.9788	68.8563			0.027	2.82596	2.65071	2.38042	2.62287
0.026	58.6317	67.4599	80.8889	68.7875			0.026	2.82737	2.6508	2.38222	2.62425
0.025	58.667	67.4736	80.88	68.759			0.025	2.82666	2.65053	2.3824	2.62482
0.024	58.5881	67.5146	80.8709	68.8573			0.024	2.82824	2.64971	2.38258	2.62285
0.023	58.6408	67.442	80.853	68.8436			0.023	2.82718	2.65116	2.38294	2.62313
0.022	58.5678	67.4488	80.8796	68.8436			0.022	2.82864	2.65102	2.38241	2.62313
0.021	58.5124	67.4125	80.8433	68.8583			0.021	2.82975	2.65175	2.38313	2.62283
0.02	58.5329	67.4236	80.816	68.8515			0.02	2.82934	2.65153	2.38368	2.62297
0.019	58.5972	67.3395	80.7083	68.8741			0.019	2.82806	2.65321	2.38583	2.62252
0.018	58.4543	67.4053	80.7713	68.8113			0.018	2.83091	2.65189	2.38457	2.62377
0.017	58.4864	67.3712	80.7083	68.7986			0.017	2.83027	2.65258	2.38583	2.62403
0.016	58.4252	67.4641	80.7083	68.7907			0.016	2.83149	2.65072	2.38583	2.62419
0.015	58.3641	67.3712	80.7172	68.7644			0.015	2.83272	2.65258	2.38566	2.62471
0.014	58.35	67.3417	80.7082	68.737			0.014	2.833	2.65317	2.38584	2.62526
0.013	58.42	67.3145	80.6452	68.7017			0.013	2.8316	2.65371	2.3871	2.62597
0.012	58.3565	67.3031	80.6181	68.737			0.012	2.83287	2.65394	2.38764	2.62526
0.011	58.3243	67.3529	80.6452	68.7313			0.011	2.83351	2.65294	2.3871	2.62537
0.01	58.2988	67.2963	80.5281	68.704			0.01	2.83402	2.65407	2.38944	2.62592
0.009	58.2642	67.2668	80.6092	68.6698			0.009	2.83472	2.65466	2.38782	2.6266
0.008	58.3078	67.2623	80.5913	68.6494			0.008	2.83384	2.65475	2.38817	2.62701
0.007	58.2412	67.2352	80.5553	68.6358			0.007	2.83518	2.6553	2.38889	2.62728
0.006	58.2124	67.2487	80.5373	68.6017			0.006	2.83575	2.65503	2.38925	2.62797
0.005	58.2124	67.1989	80.5012	68.5529			0.005	2.83575	2.65602	2.38998	2.62894
0.004	58.2124	67.2555	80.4742	68.5609			0.004	2.83575	2.65489	2.39052	2.62878
0.003	58.2158	67.2872	80.5464	68.4917			0.003	2.83568	2.65426	2.38907	2.63017
0.002	58.092	67.2601	80.3669	68.4862			0.002	2.83816	2.6548	2.39266	2.63028
0.001	58.045	67.1877	80.3491	68.4794			0.001	2.8391	2.65625	2.39302	2.63041
0	58.0336	67.2012	80.3578	68.493			0	2.83933	2.65598	2.39284	2.63014
-0.001	58.0015	67.19	80.3305	68.501			-0.001	2.83997	2.6562	2.39339	2.62998
-0.002	58.0393	67.1606	80.3397	68.3913			-0.002	2.83921	2.65679	2.39321	2.63217
-0.003	57.9878	67.1176	80.358	68.3832			-0.003	2.84024	2.65765	2.39284	2.63234
-0.004	58.0256	67.0813	80.2955	68.3494			-0.004	2.83949	2.65837	2.39409	2.63301
-0.005	58.0291	67.0432	80.2413	68.3237			-0.005	2.83942	2.65914	2.39517	2.63353
-0.006	57.9949	67.1561	80.2511	68.3372			-0.006	2.8401	2.65688	2.39498	2.63325
-0.007	57.94	67.1223	80.2244	68.3805			-0.007	2.8412	2.65755	2.39551	2.63239
-0.008	57.9137	67.0929	80.2336	68.3805			-0.008	2.84173	2.65814	2.39533	2.63239
-0.009	57.8795	67.1132	80.206	68.394			-0.009	2.84241	2.65774	2.39588	2.63212
-0.01	57.8774	67.0389	80.1785	68.3603			-0.01	2.84245	2.65922	2.39643	2.63279
-0.011	57.8511	67.0909	80.1165	68.2563			-0.011	2.84298	2.65818	2.39767	2.63487
-0.012	57.817	67.0162	80.0898	68.2712			-0.012	2.84366	2.65968	2.3982	2.63458
-0.013	57.7829	67.037	80.108	68.3145			-0.013	2.84434	2.65926	2.39784	2.63371
-0.014	57.7508	67.0211	80.0898	68.3361			-0.014	2.84498	2.65958	2.3982	2.63328
-0.015	57.7168	67.0186	80.0534	68.3617			-0.015	2.84566	2.65963	2.39893	2.63277
-0.016	57.6829	66.9782	80.0729	68.39			-0.016	2.84634	2.66044	2.39854	2.6322
-0.017	57.779	67.0302	80.0649	68.3833			-0.017	2.84442	2.6594	2.3987	2.63233
-0.018	57.713	66.9605	80.0024	68.3549			-0.018	2.84574	2.66079	2.39995	2.6329
-0.019	57.6094	66.9243	79.9665	68.3428			-0.019	2.84781	2.66151	2.40067	2.63314
-0.02	57.6415	66.9562	79.9576	68.3173			-0.02	2.84717	2.66088	2.40085	2.63365
-0.021	57.5963	66.9042	79.9394	68.2972			-0.021	2.84807	2.66192	2.40121	2.63406
-0.022	57.5794	66.9176	79.8952	68.2554			-0.022	2.84841	2.66165	2.4021	2.63489

## Sheet: Figure3d
Relationship between the pyrrolic N content and the selectivity
	Pyrrolic N	FE
P-NMG-5	23	70.94
P-NMG-10	50	90.9
P-NMG-15	26	70.69
