# Supplementary material for: Facilitating two-electron oxygen reduction with pyrrolic nitrogen sites for electrochemical hydrogen peroxide production
Source: Nat Commun. 2023 Jul 22;14:4430. doi: 10.1038/s41467-023-40118-y (PMC10363113; doi:10.1038/s41467-023-40118-y)
Supplement: Supplementary file 3 — Source Data [file 41467_2023_40118_MOESM3_ESM.zip › Source Data/Figure4.xlsx]

## Sheet: Figure4a
	generation	FE
P-NMG-0	1273.47	59.3863
P-NMG-5	5480.77	64.6865
P-NMG-10	12025	89.8362
P-NMG-15	5688.54	65.4963

## Sheet: Figure4b
potential	generation	FE
0.2	7220.39	77.2778
0	12025	89.8362
-0.2	14388.4	71.4863
-0.4	23932.7	80.8668
-0.6	30568.3	81.1721
-0.8	17739.1	59.285

## Sheet: Figure4c
Potential	Iring		Potential	Ar-Idisk	O2-Idisk
0.977	0.01728		0.977	1.12e-06	2.233e-05
0.976	0.01703		0.976	1.11e-06	2.091e-05
0.975	0.0168		0.975	1.1e-06	1.984e-05
0.974	0.01662		0.974	1.09e-06	1.892e-05
0.973	0.01645		0.973	1.07e-06	1.811e-05
0.972	0.01631		0.972	1.07e-06	1.743e-05
0.971	0.01617		0.971	1.05e-06	1.677e-05
0.97	0.01605		0.97	1.04e-06	1.612e-05
0.969	0.01592		0.969	1.03e-06	1.549e-05
0.968	0.01581		0.968	1.01e-06	1.491e-05
0.967	0.0157		0.967	1e-06	1.437e-05
0.966	0.01562		0.966	9.9e-07	1.39e-05
0.965	0.01553		0.965	9.75e-07	1.347e-05
0.964	0.01544		0.964	9.21e-07	1.298e-05
0.963	0.01534		0.963	9.31e-07	1.253e-05
0.962	0.01527		0.962	9.25e-07	1.209e-05
0.961	0.0152		0.961	9.12e-07	1.171e-05
0.96	0.01514		0.96	8.98e-07	1.143e-05
0.959	0.01508		0.959	8.91e-07	1.112e-05
0.958	0.01503		0.958	8.73e-07	1.085e-05
0.957	0.01498		0.957	8.65e-07	1.058e-05
0.956	0.01494		0.956	8.62e-07	1.031e-05
0.955	0.01488		0.955	8.44e-07	1e-05
0.954	0.01484		0.954	8.31e-07	9.69e-06
0.953	0.01477		0.953	8.2e-07	9.345e-06
0.952	0.01472		0.952	8.02e-07	9.041e-06
0.951	0.01469		0.951	7.9e-07	8.856e-06
0.95	0.01466		0.95	7.83e-07	8.651e-06
0.949	0.01461		0.949	7.69e-07	8.395e-06
0.948	0.01456		0.948	7.62e-07	8.107e-06
0.947	0.01448		0.947	7.43e-07	7.759e-06
0.946	0.01445		0.946	7.41e-07	7.565e-06
0.945	0.01444		0.945	7.28e-07	7.418e-06
0.944	0.0144		0.944	7.09e-07	7.252e-06
0.943	0.01438		0.943	7.08e-07	7.089e-06
0.942	0.01435		0.942	6.91e-07	6.899e-06
0.941	0.01433		0.941	6.76e-07	6.754e-06
0.94	0.0143		0.94	6.71e-07	6.615e-06
0.939	0.01429		0.939	6.56e-07	6.465e-06
0.938	0.01425		0.938	6.34e-07	6.265e-06
0.937	0.01422		0.937	6.3e-07	6.02e-06
0.936	0.01418		0.936	6.15e-07	5.844e-06
0.935	0.01415		0.935	6.07e-07	5.656e-06
0.934	0.01413		0.934	5.92e-07	5.492e-06
0.933	0.0141		0.933	5.87e-07	5.332e-06
0.932	0.01409		0.932	5.77e-07	5.267e-06
0.931	0.01409		0.931	5.61e-07	5.18e-06
0.93	0.01406		0.93	5.59e-07	5.038e-06
0.929	0.01404		0.929	5.48e-07	4.836e-06
0.928	0.014		0.928	5.29e-07	4.545e-06
0.927	0.01396		0.927	5.28e-07	4.389e-06
0.926	0.01394		0.926	5.1e-07	4.25e-06
0.925	0.01394		0.925	4.96e-07	4.167e-06
0.924	0.01393		0.924	4.94e-07	4.102e-06
0.923	0.01393		0.923	4.78e-07	4.052e-06
0.922	0.01392		0.922	4.68e-07	3.976e-06
0.921	0.0139		0.921	4.59e-07	3.856e-06
0.92	0.0139		0.92	4.44e-07	3.759e-06
0.919	0.01389		0.919	4.33e-07	3.665e-06
0.918	0.01385		0.918	4.29e-07	3.455e-06
0.917	0.01384		0.917	4.19e-07	3.31e-06
0.916	0.01383		0.916	4.07e-07	3.265e-06
0.915	0.01382		0.915	3.91e-07	3.151e-06
0.914	0.0138		0.914	3.88e-07	2.992e-06
0.913	0.01378		0.913	3.65e-07	2.874e-06
0.912	0.01377		0.912	3.54e-07	2.783e-06
0.911	0.01377		0.911	3.52e-07	2.676e-06
0.91	0.01375		0.91	3.36e-07	2.532e-06
0.909	0.01375		0.909	3.24e-07	2.474e-06
0.908	0.01374		0.908	3.23e-07	2.439e-06
0.907	0.01374		0.907	3.02e-07	2.369e-06
0.906	0.01373		0.906	2.95e-07	2.243e-06
0.905	0.01373		0.905	2.85e-07	2.129e-06
0.904	0.0137		0.904	2.77e-07	1.978e-06
0.903	0.01369		0.903	2.65e-07	1.872e-06
0.902	0.0137		0.902	2.57e-07	1.775e-06
0.901	0.0137		0.901	2.46e-07	1.721e-06
0.9	0.01369		0.9	2.33e-07	1.626e-06
0.899	0.01369		0.899	2.23e-07	1.552e-06
0.898	0.01369		0.898	2.21e-07	1.475e-06
0.897	0.01368		0.897	2.06e-07	1.364e-06
0.896	0.01366		0.896	1.96e-07	1.23e-06
0.895	0.01364		0.895	1.95e-07	1.121e-06
0.894	0.01365		0.894	1.74e-07	1.029e-06
0.893	0.01365		0.893	1.64e-07	9.219e-07
0.892	0.01365		0.892	1.61e-07	8.353e-07
0.891	0.01364		0.891	1.46e-07	6.926e-07
0.89	0.01362		0.89	1.42e-07	5.312e-07
0.889	0.01361		0.889	1.33e-07	3.727e-07
0.888	0.01362		0.888	1.21e-07	3.363e-07
0.887	0.01362		0.887	1e-07	2.664e-07
0.886	0.01362		0.886	9.29e-08	1.502e-07
0.885	0.01362		0.885	8.66e-08	3.603e-08
0.884	0.0136		0.884	8.03e-08	-1.274e-07
0.883	0.0136		0.883	6.38e-08	-2.455e-07
0.882	0.01361		0.882	6.14e-08	-3.321e-07
0.881	0.01361		0.881	4.8e-08	-4.522e-07
0.88	0.01361		0.88	3.47e-08	-5.615e-07
0.879	0.01362		0.879	3.54e-08	-5.989e-07
0.878	0.01363		0.878	1.97e-08	-6.776e-07
0.877	0.01362		0.877	8.66e-09	-8.095e-07
0.876	0.01363		0.876	7.88e-09	-8.873e-07
0.875	0.01363		0.875	-1.42e-08	-9.985e-07
0.874	0.01363		0.874	-2.36e-08	-1.118e-06
0.873	0.01363		0.873	-2.68e-08	-1.23e-06
0.872	0.01364		0.872	-3.94e-08	-1.387e-06
0.871	0.01363		0.871	-4.8e-08	-1.575e-06
0.87	0.01363		0.87	-5.59e-08	-1.725e-06
0.869	0.01364		0.869	-6.3e-08	-1.828e-06
0.868	0.01363		0.868	-7.64e-08	-1.985e-06
0.867	0.01365		0.867	-8.58e-08	-2.108e-06
0.866	0.01364		0.866	-9.45e-08	-2.355e-06
0.865	0.01361		0.865	-1.04e-07	-2.736e-06
0.864	0.01363		0.864	-1.17e-07	-2.85e-06
0.863	0.01364		0.863	-1.17e-07	-2.987e-06
0.862	0.01365		0.862	-1.44e-07	-3.152e-06
0.861	0.01367		0.861	-1.6e-07	-3.278e-06
0.86	0.01369		0.86	-1.59e-07	-3.343e-06
0.859	0.01372		0.859	-1.69e-07	-3.458e-06
0.858	0.01372		0.858	-1.76e-07	-3.667e-06
0.857	0.01373		0.857	-1.8e-07	-3.861e-06
0.856	0.01374		0.856	-1.98e-07	-4.02e-06
0.855	0.01376		0.855	-2.07e-07	-4.172e-06
0.854	0.01376		0.854	-2.14e-07	-4.372e-06
0.853	0.01377		0.853	-2.28e-07	-4.693e-06
0.852	0.01378		0.852	-2.36e-07	-4.967e-06
0.851	0.0138		0.851	-2.45e-07	-5.15e-06
0.85	0.01382		0.85	-2.47e-07	-5.303e-06
0.849	0.01384		0.849	-2.72e-07	-5.567e-06
0.848	0.01386		0.848	-2.86e-07	-5.845e-06
0.847	0.01387		0.847	-2.77e-07	-6.084e-06
0.846	0.01387		0.846	-2.96e-07	-6.485e-06
0.845	0.01388		0.845	-3.1e-07	-6.852e-06
0.844	0.01391		0.844	-3.08e-07	-7.139e-06
0.843	0.01395		0.843	-3.31e-07	-7.306e-06
0.842	0.014		0.842	-3.4e-07	-7.457e-06
0.841	0.01402		0.841	-3.45e-07	-7.667e-06
0.84	0.01405		0.84	-3.62e-07	-7.958e-06
0.839	0.01407		0.839	-3.68e-07	-8.27e-06
0.838	0.01409		0.838	-3.8e-07	-8.549e-06
0.837	0.01412		0.837	-3.84e-07	-8.906e-06
0.836	0.01415		0.836	-4.1e-07	-9.286e-06
0.835	0.01418		0.835	-4.21e-07	-9.595e-06
0.834	0.01421		0.834	-4.29e-07	-9.828e-06
0.833	0.01426		0.833	-4.4e-07	-1.012e-05
0.832	0.01428		0.832	-4.58e-07	-1.048e-05
0.831	0.01431		0.831	-4.62e-07	-1.089e-05
0.83	0.01432		0.83	-4.78e-07	-1.151e-05
0.829	0.01435		0.829	-4.91e-07	-1.203e-05
0.828	0.01441		0.828	-4.96e-07	-1.242e-05
0.827	0.01447		0.827	-5.1e-07	-1.29e-05
0.826	0.01452		0.826	-5.17e-07	-1.327e-05
0.825	0.01459		0.825	-5.24e-07	-1.356e-05
0.824	0.01463		0.824	-5.43e-07	-1.394e-05
0.823	0.01467		0.823	-5.6e-07	-1.439e-05
0.822	0.01471		0.822	-5.65e-07	-1.489e-05
0.821	0.01476		0.821	-5.8e-07	-1.531e-05
0.82	0.01484		0.82	-5.88e-07	-1.564e-05
0.819	0.01488		0.819	-6.02e-07	-1.609e-05
0.818	0.01491		0.818	-6.1e-07	-1.67e-05
0.817	0.01498		0.817	-6.28e-07	-1.725e-05
0.816	0.01505		0.816	-6.4e-07	-1.775e-05
0.815	0.01512		0.815	-6.49e-07	-1.805e-05
0.814	0.01517		0.814	-6.65e-07	-1.851e-05
0.813	0.01522		0.813	-6.73e-07	-1.91e-05
0.812	0.01526		0.812	-6.83e-07	-1.983e-05
0.811	0.01533		0.811	-7.01e-07	-2.057e-05
0.81	0.01541		0.81	-7.25e-07	-2.118e-05
0.809	0.01549		0.809	-7.34e-07	-2.17e-05
0.808	0.01557		0.808	-7.49e-07	-2.225e-05
0.807	0.01566		0.807	-7.56e-07	-2.273e-05
0.806	0.01573		0.806	-7.72e-07	-2.316e-05
0.805	0.0158		0.805	-7.88e-07	-2.368e-05
0.804	0.01587		0.804	-8.06e-07	-2.417e-05
0.803	0.01594		0.803	-8.17e-07	-2.477e-05
0.802	0.016		0.802	-8.25e-07	-2.54e-05
0.801	0.01608		0.801	-8.41e-07	-2.606e-05
0.8	0.01615		0.8	-8.57e-07	-2.68e-05
0.799	0.01625		0.799	-8.66e-07	-2.751e-05
0.798	0.01631		0.798	-8.88e-07	-2.837e-05
0.797	0.0164		0.797	-9.07e-07	-2.949e-05
0.796	0.01651		0.796	-9.12e-07	-3.045e-05
0.795	0.01662		0.795	-9.28e-07	-3.148e-05
0.794	0.01675		0.794	-9.43e-07	-3.231e-05
0.793	0.01689		0.793	-9.54e-07	-3.294e-05
0.792	0.017		0.792	-9.77e-07	-3.361e-05
0.791	0.0171		0.791	-9.87e-07	-3.435e-05
0.79	0.01721		0.79	-1e-06	-3.507e-05
0.789	0.01729		0.789	-1.02e-06	-3.588e-05
0.788	0.01741		0.788	-1.03e-06	-3.659e-05
0.787	0.01752		0.787	-1.05e-06	-3.738e-05
0.786	0.01762		0.786	-1.06e-06	-3.837e-05
0.785	0.01773		0.785	-1.09e-06	-3.954e-05
0.784	0.01787		0.784	-1.1e-06	-4.067e-05
0.783	0.01802		0.783	-1.12e-06	-4.164e-05
0.782	0.01815		0.782	-1.14e-06	-4.26e-05
0.781	0.01827		0.781	-1.15e-06	-4.382e-05
0.78	0.01843		0.78	-1.17e-06	-4.493e-05
0.779	0.01858		0.779	-1.19e-06	-4.592e-05
0.778	0.01872		0.778	-1.2e-06	-4.701e-05
0.777	0.01886		0.777	-1.22e-06	-4.801e-05
0.776	0.01902		0.776	-1.24e-06	-4.888e-05
0.775	0.01915		0.775	-1.26e-06	-4.998e-05
0.774	0.01932		0.774	-1.27e-06	-5.101e-05
0.773	0.01946		0.773	-1.28e-06	-5.196e-05
0.772	0.01959		0.772	-1.31e-06	-5.325e-05
0.771	0.01975		0.771	-1.34e-06	-5.479e-05
0.77	0.01994		0.77	-1.35e-06	-5.634e-05
0.769	0.02015		0.769	-1.37e-06	-5.757e-05
0.768	0.02032		0.768	-1.39e-06	-5.868e-05
0.767	0.02051		0.767	-1.4e-06	-5.991e-05
0.766	0.02068		0.766	-1.43e-06	-6.124e-05
0.765	0.02088		0.765	-1.45e-06	-6.242e-05
0.764	0.02107		0.764	-1.46e-06	-6.339e-05
0.763	0.02125		0.763	-1.49e-06	-6.445e-05
0.762	0.02142		0.762	-1.51e-06	-6.559e-05
0.761	0.0216		0.761	-1.52e-06	-6.695e-05
0.76	0.02178		0.76	-1.55e-06	-6.839e-05
0.759	0.022		0.759	-1.58e-06	-7.001e-05
0.758	0.02224		0.758	-1.6e-06	-7.158e-05
0.757	0.02246		0.757	-1.61e-06	-7.295e-05
0.756	0.02269		0.756	-1.63e-06	-7.414e-05
0.755	0.02288		0.755	-1.66e-06	-7.527e-05
0.754	0.02308		0.754	-1.68e-06	-7.658e-05
0.753	0.02324		0.753	-1.7e-06	-7.815e-05
0.752	0.02348		0.752	-1.73e-06	-7.988e-05
0.751	0.02371		0.751	-1.75e-06	-8.189e-05
0.75	0.02402		0.75	-1.77e-06	-8.375e-05
0.749	0.02432		0.749	-1.79e-06	-8.517e-05
0.748	0.02457		0.748	-1.81e-06	-8.637e-05
0.747	0.02478		0.747	-1.84e-06	-8.79e-05
0.746	0.025		0.746	-1.86e-06	-8.984e-05
0.745	0.02529		0.745	-1.88e-06	-9.132e-05
0.744	0.02553		0.744	-1.91e-06	-9.257e-05
0.743	0.02577		0.743	-1.94e-06	-9.396e-05
0.742	0.02602		0.742	-1.96e-06	-9.541e-05
0.741	0.02627		0.741	-1.99e-06	-9.712e-05
0.74	0.02655		0.74	-2.01e-06	-9.895e-05
0.739	0.02685		0.739	-2.03e-06	-0.0001005
0.738	0.02714		0.738	-2.05e-06	-0.0001022
0.737	0.0274		0.737	-2.08e-06	-0.0001039
0.736	0.02768		0.736	-2.1e-06	-0.0001057
0.735	0.02797		0.735	-2.13e-06	-0.0001073
0.734	0.02826		0.734	-2.15e-06	-0.0001089
0.733	0.02852		0.733	-2.18e-06	-0.0001107
0.732	0.02883		0.732	-2.19e-06	-0.0001125
0.731	0.02913		0.731	-2.21e-06	-0.0001143
0.73	0.02946		0.73	-2.23e-06	-0.0001159
0.729	0.02976		0.729	-2.24e-06	-0.000118
0.728	0.0301		0.728	-2.27e-06	-0.0001199
0.727	0.03043		0.727	-2.27e-06	-0.0001217
0.726	0.03073		0.726	-2.29e-06	-0.0001238
0.725	0.03108		0.725	-2.3e-06	-0.000126
0.724	0.03148		0.724	-2.32e-06	-0.000128
0.723	0.03182		0.723	-2.33e-06	-0.0001297
0.722	0.03215		0.722	-2.34e-06	-0.0001314
0.721	0.03248		0.721	-2.36e-06	-0.0001333
0.72	0.03282		0.72	-2.37e-06	-0.0001356
0.719	0.0332		0.719	-2.38e-06	-0.0001375
0.718	0.03357		0.718	-2.4e-06	-0.0001395
0.717	0.03397		0.717	-2.42e-06	-0.0001417
0.716	0.03434		0.716	-2.44e-06	-0.0001438
0.715	0.03474		0.715	-2.46e-06	-0.0001455
0.714	0.03507		0.714	-2.48e-06	-0.0001473
0.713	0.03544		0.713	-2.49e-06	-0.0001497
0.712	0.03583		0.712	-2.51e-06	-0.0001521
0.711	0.03623		0.711	-2.52e-06	-0.0001543
0.71	0.03664		0.71	-2.54e-06	-0.0001564
0.709	0.03701		0.709	-2.55e-06	-0.0001586
0.708	0.03744		0.708	-2.58e-06	-0.0001606
0.707	0.03783		0.707	-2.59e-06	-0.0001623
0.706	0.03823		0.706	-2.59e-06	-0.0001641
0.705	0.03863		0.705	-2.61e-06	-0.0001661
0.704	0.03901		0.704	-2.63e-06	-0.0001681
0.703	0.03942		0.703	-2.65e-06	-0.00017
0.702	0.03979		0.702	-2.67e-06	-0.0001724
0.701	0.04021		0.701	-2.68e-06	-0.0001748
0.7	0.04065		0.7	-2.7e-06	-0.0001769
0.699	0.04107		0.699	-2.72e-06	-0.0001787
0.698	0.04144		0.698	-2.73e-06	-0.0001806
0.697	0.04181		0.697	-2.73e-06	-0.0001826
0.696	0.04223		0.696	-2.75e-06	-0.000185
0.695	0.04269		0.695	-2.76e-06	-0.0001873
0.694	0.04315		0.694	-2.78e-06	-0.0001896
0.693	0.04363		0.693	-2.79e-06	-0.0001916
0.692	0.04409		0.692	-2.81e-06	-0.0001933
0.691	0.04449		0.691	-2.82e-06	-0.0001956
0.69	0.04495		0.69	-2.81e-06	-0.0001982
0.689	0.04539		0.689	-2.82e-06	-0.0002006
0.688	0.04588		0.688	-2.83e-06	-0.0002033
0.687	0.04633		0.687	-2.83e-06	-0.0002057
0.686	0.04674		0.686	-2.84e-06	-0.0002083
0.685	0.04723		0.685	-2.85e-06	-0.0002111
0.684	0.04782		0.684	-2.85e-06	-0.0002136
0.683	0.04834		0.683	-2.87e-06	-0.0002154
0.682	0.04886		0.682	-2.9e-06	-0.0002172
0.681	0.04929		0.681	-2.91e-06	-0.0002193
0.68	0.04971		0.68	-2.95e-06	-0.0002213
0.679	0.05013		0.679	-2.98e-06	-0.0002237
0.678	0.05056		0.678	-3.02e-06	-0.0002264
0.677	0.05112		0.677	-3.05e-06	-0.0002286
0.676	0.0516		0.676	-3.08e-06	-0.0002305
0.675	0.05196		0.675	-3.11e-06	-0.0002328
0.674	0.05242		0.674	-3.12e-06	-0.000235
0.673	0.05295		0.673	-3.14e-06	-0.0002374
0.672	0.05343		0.672	-3.16e-06	-0.0002398
0.671	0.05397		0.671	-3.16e-06	-0.000242
0.67	0.05444		0.67	-3.19e-06	-0.000244
0.669	0.05488		0.669	-3.21e-06	-0.0002463
0.668	0.05539		0.668	-3.23e-06	-0.0002486
0.667	0.05592		0.667	-3.25e-06	-0.0002505
0.666	0.0564		0.666	-3.27e-06	-0.0002526
0.665	0.05687		0.665	-3.28e-06	-0.0002551
0.664	0.0573		0.664	-3.3e-06	-0.0002573
0.663	0.05778		0.663	-3.31e-06	-0.0002593
0.662	0.05831		0.662	-3.32e-06	-0.0002614
0.661	0.05871		0.661	-3.32e-06	-0.0002633
0.66	0.05913		0.66	-3.33e-06	-0.0002652
0.659	0.05959		0.659	-3.34e-06	-0.0002673
0.658	0.06		0.658	-3.33e-06	-0.0002695
0.657	0.06062		0.657	-3.37e-06	-0.0002715
0.656	0.06108		0.656	-3.37e-06	-0.0002737
0.655	0.06156		0.655	-3.37e-06	-0.0002764
0.654	0.06207		0.654	-3.38e-06	-0.0002791
0.653	0.0627		0.653	-3.38e-06	-0.0002818
0.652	0.06315		0.652	-3.38e-06	-0.0002841
0.651	0.0636		0.651	-3.38e-06	-0.000286
0.65	0.06405		0.65	-3.37e-06	-0.0002879
0.649	0.0645		0.649	-3.37e-06	-0.00029
0.648	0.06501		0.648	-3.37e-06	-0.0002924
0.647	0.06553		0.647	-3.37e-06	-0.0002949
0.646	0.0661		0.646	-3.37e-06	-0.0002971
0.645	0.06664		0.645	-3.37e-06	-0.0002991
0.644	0.06704		0.644	-3.37e-06	-0.0003011
0.643	0.06757		0.643	-3.37e-06	-0.0003037
0.642	0.0681		0.642	-3.36e-06	-0.0003064
0.641	0.06871		0.641	-3.38e-06	-0.0003086
0.64	0.06906		0.64	-3.39e-06	-0.0003101
0.639	0.06949		0.639	-3.39e-06	-0.0003118
0.638	0.0699		0.638	-3.41e-06	-0.0003142
0.637	0.07033		0.637	-3.42e-06	-0.000317
0.636	0.07086		0.636	-3.41e-06	-0.0003202
0.635	0.0714		0.635	-3.41e-06	-0.0003233
0.634	0.0722		0.634	-3.4e-06	-0.0003261
0.633	0.07274		0.633	-3.39e-06	-0.0003287
0.632	0.07309		0.632	-3.38e-06	-0.0003312
0.631	0.0737		0.631	-3.39e-06	-0.000333
0.63	0.0743		0.63	-3.38e-06	-0.0003343
0.629	0.07474		0.629	-3.38e-06	-0.0003362
0.628	0.07507		0.628	-3.38e-06	-0.0003385
0.627	0.07542		0.627	-3.39e-06	-0.0003406
0.626	0.07588		0.626	-3.39e-06	-0.0003423
0.625	0.07642		0.625	-3.4e-06	-0.0003441
0.624	0.07681		0.624	-3.41e-06	-0.0003462
0.623	0.07729		0.623	-3.41e-06	-0.0003477
0.622	0.07771		0.622	-3.42e-06	-0.0003499
0.621	0.07807		0.621	-3.43e-06	-0.0003524
0.62	0.07854		0.62	-3.43e-06	-0.0003545
0.619	0.07906		0.619	-3.44e-06	-0.0003562
0.618	0.07957		0.618	-3.45e-06	-0.0003578
0.617	0.08005		0.617	-3.46e-06	-0.0003594
0.616	0.08045		0.616	-3.48e-06	-0.0003612
0.615	0.08084		0.615	-3.49e-06	-0.0003628
0.614	0.0813		0.614	-3.5e-06	-0.0003649
0.613	0.08164		0.613	-3.51e-06	-0.0003664
0.612	0.08206		0.612	-3.53e-06	-0.0003684
0.611	0.08242		0.611	-3.54e-06	-0.0003703
0.61	0.08282		0.61	-3.53e-06	-0.0003725
0.609	0.08326		0.609	-3.53e-06	-0.0003744
0.608	0.08356		0.608	-3.54e-06	-0.0003758
0.607	0.08396		0.607	-3.53e-06	-0.0003769
0.606	0.08442		0.606	-3.55e-06	-0.0003783
0.605	0.08493		0.605	-3.55e-06	-0.00038
0.604	0.08528		0.604	-3.56e-06	-0.0003822
0.603	0.08568		0.603	-3.56e-06	-0.000384
0.602	0.08604		0.602	-3.56e-06	-0.0003852
0.601	0.08643		0.601	-3.55e-06	-0.0003867
0.6	0.08677		0.6	-3.56e-06	-0.000389
0.599	0.08707		0.599	-3.57e-06	-0.0003911
0.598	0.08743		0.598	-3.57e-06	-0.0003927
0.597	0.08794		0.597	-3.57e-06	-0.0003942
0.596	0.08829		0.596	-3.56e-06	-0.0003953
0.595	0.08864		0.595	-3.57e-06	-0.0003966
0.594	0.08903		0.594	-3.55e-06	-0.0003983
0.593	0.08935		0.593	-3.56e-06	-0.0004002
0.592	0.08975		0.592	-3.56e-06	-0.0004021
0.591	0.09013		0.591	-3.55e-06	-0.0004042
0.59	0.09048		0.59	-3.55e-06	-0.0004056
0.589	0.09088		0.589	-3.55e-06	-0.0004069
0.588	0.09113		0.588	-3.56e-06	-0.0004087
0.587	0.09144		0.587	-3.58e-06	-0.0004102
0.586	0.09175		0.586	-3.61e-06	-0.0004119
0.585	0.092		0.585	-3.62e-06	-0.0004136
0.584	0.09234		0.584	-3.63e-06	-0.0004152
0.583	0.09274		0.583	-3.63e-06	-0.0004168
0.582	0.09306		0.582	-3.62e-06	-0.0004184
0.581	0.09336		0.581	-3.61e-06	-0.0004197
0.58	0.0937		0.58	-3.61e-06	-0.0004207
0.579	0.09402		0.579	-3.61e-06	-0.0004215
0.578	0.09434		0.578	-3.61e-06	-0.0004224
0.577	0.09456		0.577	-3.63e-06	-0.0004237
0.576	0.09486		0.576	-3.64e-06	-0.0004251
0.575	0.0951		0.575	-3.63e-06	-0.0004265
0.574	0.09534		0.574	-3.64e-06	-0.0004278
0.573	0.09566		0.573	-3.64e-06	-0.0004289
0.572	0.09589		0.572	-3.65e-06	-0.0004297
0.571	0.09616		0.571	-3.7e-06	-0.0004309
0.57	0.09639		0.57	-3.73e-06	-0.0004319
0.569	0.09663		0.569	-3.75e-06	-0.0004327
0.568	0.09696		0.568	-3.78e-06	-0.0004337
0.567	0.09723		0.567	-3.79e-06	-0.0004352
0.566	0.09738		0.566	-3.81e-06	-0.0004369
0.565	0.09762		0.565	-3.84e-06	-0.0004381
0.564	0.09787		0.564	-3.86e-06	-0.000439
0.563	0.0982		0.563	-3.88e-06	-0.0004396
0.562	0.09842		0.562	-3.89e-06	-0.0004402
0.561	0.09871		0.561	-3.9e-06	-0.0004411
0.56	0.09887		0.56	-3.92e-06	-0.0004421
0.559	0.0991		0.559	-3.92e-06	-0.0004432
0.558	0.09932		0.558	-3.94e-06	-0.0004445
0.557	0.09959		0.557	-3.93e-06	-0.0004456
0.556	0.09969		0.556	-3.93e-06	-0.000446
0.555	0.1		0.555	-3.95e-06	-0.0004469
0.554	0.10011		0.554	-3.99e-06	-0.0004477
0.553	0.10037		0.553	-3.97e-06	-0.0004491
0.552	0.10045		0.552	-3.98e-06	-0.0004495
0.551	0.10073		0.551	-3.99e-06	-0.0004504
0.55	0.10102		0.55	-3.98e-06	-0.0004513
0.549	0.10125		0.549	-3.98e-06	-0.0004519
0.548	0.10145		0.548	-3.98e-06	-0.0004526
0.547	0.10161		0.547	-3.98e-06	-0.000453
0.546	0.10181		0.546	-3.98e-06	-0.0004539
0.545	0.10205		0.545	-3.98e-06	-0.0004551
0.544	0.10207		0.544	-3.98e-06	-0.0004561
0.543	0.10212		0.543	-3.96e-06	-0.0004568
0.542	0.10229		0.542	-3.97e-06	-0.0004575
0.541	0.10241		0.541	-3.96e-06	-0.0004579
0.54	0.10268		0.54	-3.95e-06	-0.0004587
0.539	0.10275		0.539	-3.95e-06	-0.0004597
0.538	0.10286		0.538	-3.95e-06	-0.0004607
0.537	0.10298		0.537	-3.95e-06	-0.0004615
0.536	0.10315		0.536	-3.97e-06	-0.0004624
0.535	0.10338		0.535	-3.99e-06	-0.0004627
0.534	0.10361		0.534	-3.99e-06	-0.0004633
0.533	0.10382		0.533	-3.99e-06	-0.0004638
0.532	0.10387		0.532	-4e-06	-0.0004645
0.531	0.10391		0.531	-4e-06	-0.0004653
0.53	0.10406		0.53	-3.99e-06	-0.000466
0.529	0.10416		0.529	-4e-06	-0.0004665
0.528	0.10434		0.528	-4e-06	-0.0004674
0.527	0.10437		0.527	-3.98e-06	-0.0004684
0.526	0.10434		0.526	-3.97e-06	-0.0004692
0.525	0.10444		0.525	-3.97e-06	-0.00047
0.524	0.10455		0.524	-3.97e-06	-0.0004704
0.523	0.10484		0.523	-3.98e-06	-0.0004704
0.522	0.10488		0.522	-3.98e-06	-0.0004705
0.521	0.1051		0.521	-3.98e-06	-0.0004714
0.52	0.10508		0.52	-3.98e-06	-0.0004718
0.519	0.10544		0.519	-3.99e-06	-0.0004722
0.518	0.10544		0.518	-4.01e-06	-0.0004721
0.517	0.10551		0.517	-4.03e-06	-0.0004723
0.516	0.10563		0.516	-4.06e-06	-0.000473
0.515	0.10564		0.515	-4.09e-06	-0.0004738
0.514	0.10568		0.514	-4.12e-06	-0.0004745
0.513	0.10569		0.513	-4.14e-06	-0.0004746
0.512	0.10585		0.512	-4.16e-06	-0.0004755
0.511	0.10585		0.511	-4.17e-06	-0.000476
0.51	0.10598		0.51	-4.2e-06	-0.0004766
0.509	0.10604		0.509	-4.22e-06	-0.0004771
0.508	0.10604		0.508	-4.24e-06	-0.0004773
0.507	0.10617		0.507	-4.27e-06	-0.0004775
0.506	0.10627		0.506	-4.29e-06	-0.0004778
0.505	0.10634		0.505	-4.31e-06	-0.0004778
0.504	0.10656		0.504	-4.32e-06	-0.0004783
0.503	0.10655		0.503	-4.35e-06	-0.0004788
0.502	0.10664		0.502	-4.36e-06	-0.0004791
0.501	0.10692		0.501	-4.37e-06	-0.0004803
0.5	0.10671		0.5	-4.38e-06	-0.0004805
0.499	0.10679		0.499	-4.4e-06	-0.0004807
0.498	0.10682		0.498	-4.39e-06	-0.0004805
0.497	0.10679		0.497	-4.4e-06	-0.0004809
0.496	0.10682		0.496	-4.4e-06	-0.0004816
0.495	0.10672		0.495	-4.38e-06	-0.0004821
0.494	0.10674		0.494	-4.37e-06	-0.0004822
0.493	0.10691		0.493	-4.37e-06	-0.0004826
0.492	0.10709		0.492	-4.35e-06	-0.0004828
0.491	0.10714		0.491	-4.36e-06	-0.0004833
0.49	0.10708		0.49	-4.36e-06	-0.0004834
0.489	0.10711		0.489	-4.35e-06	-0.0004835
0.488	0.10724		0.488	-4.35e-06	-0.0004836
0.487	0.10725		0.487	-4.34e-06	-0.0004839
0.486	0.1073		0.486	-4.33e-06	-0.0004839
0.485	0.10735		0.485	-4.33e-06	-0.0004843
0.484	0.10739		0.484	-4.33e-06	-0.0004847
0.483	0.1074		0.483	-4.33e-06	-0.0004848
0.482	0.10742		0.482	-4.32e-06	-0.0004854
0.481	0.1074		0.481	-4.32e-06	-0.0004854
0.48	0.10745		0.48	-4.32e-06	-0.0004859
0.479	0.1074		0.479	-4.31e-06	-0.0004864
0.478	0.10739		0.478	-4.32e-06	-0.000487
0.477	0.10727		0.477	-4.31e-06	-0.0004869
0.476	0.10729		0.476	-4.31e-06	-0.0004868
0.475	0.10738		0.475	-4.32e-06	-0.0004867
0.474	0.10736		0.474	-4.33e-06	-0.0004869
0.473	0.10751		0.473	-4.33e-06	-0.0004876
0.472	0.10764		0.472	-4.34e-06	-0.0004878
0.471	0.10762		0.471	-4.34e-06	-0.0004878
0.47	0.1077		0.47	-4.35e-06	-0.000488
0.469	0.10771		0.469	-4.36e-06	-0.0004881
0.468	0.10763		0.468	-4.38e-06	-0.0004884
0.467	0.10757		0.467	-4.4e-06	-0.0004889
0.466	0.1075		0.466	-4.42e-06	-0.000489
0.465	0.10735		0.465	-4.46e-06	-0.0004887
0.464	0.10738		0.464	-4.5e-06	-0.0004887
0.463	0.10748		0.463	-4.52e-06	-0.0004889
0.462	0.10768		0.462	-4.56e-06	-0.0004894
0.461	0.10777		0.461	-4.59e-06	-0.0004893
0.46	0.10775		0.46	-4.61e-06	-0.0004897
0.459	0.10783		0.459	-4.64e-06	-0.0004901
0.458	0.10778		0.458	-4.65e-06	-0.00049
0.457	0.1078		0.457	-4.67e-06	-0.0004902
0.456	0.10776		0.456	-4.69e-06	-0.0004907
0.455	0.10773		0.455	-4.71e-06	-0.0004913
0.454	0.10771		0.454	-4.73e-06	-0.0004914
0.453	0.10773		0.453	-4.74e-06	-0.0004909
0.452	0.10778		0.452	-4.78e-06	-0.0004911
0.451	0.10776		0.451	-4.79e-06	-0.0004916
0.45	0.1078		0.45	-4.81e-06	-0.0004919
0.449	0.10777		0.449	-4.82e-06	-0.0004927
0.448	0.10751		0.448	-4.83e-06	-0.0004926
0.447	0.10756		0.447	-4.83e-06	-0.0004925
0.446	0.10761		0.446	-4.84e-06	-0.0004928
0.445	0.10758		0.445	-4.85e-06	-0.0004928
0.444	0.10754		0.444	-4.86e-06	-0.0004926
0.443	0.10762		0.443	-4.88e-06	-0.0004926
0.442	0.10764		0.442	-4.89e-06	-0.0004925
0.441	0.10772		0.441	-4.9e-06	-0.0004932
0.44	0.10784		0.44	-4.91e-06	-0.0004931
0.439	0.10771		0.439	-4.94e-06	-0.0004925
0.438	0.10799		0.438	-4.95e-06	-0.0004933
0.437	0.10792		0.437	-4.96e-06	-0.0004938
0.436	0.10789		0.436	-4.97e-06	-0.0004945
0.435	0.10775		0.435	-4.98e-06	-0.0004952
0.434	0.10757		0.434	-4.97e-06	-0.0004953
0.433	0.10752		0.433	-4.98e-06	-0.0004951
0.432	0.10766		0.432	-4.99e-06	-0.0004953
0.431	0.10752		0.431	-4.99e-06	-0.0004956
0.43	0.10752		0.43	-5e-06	-0.0004958
0.429	0.10752		0.429	-5.03e-06	-0.0004956
0.428	0.10764		0.428	-5.05e-06	-0.0004953
0.427	0.10769		0.427	-5.09e-06	-0.0004952
0.426	0.10772		0.426	-5.11e-06	-0.0004952
0.425	0.10778		0.425	-5.13e-06	-0.0004954
0.424	0.10785		0.424	-5.15e-06	-0.0004956
0.423	0.10798		0.423	-5.16e-06	-0.000496
0.422	0.10803		0.422	-5.17e-06	-0.0004966
0.421	0.10797		0.421	-5.18e-06	-0.0004969
0.42	0.10796		0.42	-5.2e-06	-0.0004967
0.419	0.108		0.419	-5.21e-06	-0.0004969
0.418	0.1079		0.418	-5.21e-06	-0.0004973
0.417	0.10791		0.417	-5.24e-06	-0.0004975
0.416	0.10786		0.416	-5.26e-06	-0.0004976
0.415	0.10782		0.415	-5.26e-06	-0.0004975
0.414	0.10792		0.414	-5.3e-06	-0.0004981
0.413	0.10805		0.413	-5.33e-06	-0.0004983
0.412	0.10805		0.412	-5.33e-06	-0.0004986
0.411	0.10806		0.411	-5.33e-06	-0.0004991
0.41	0.10813		0.41	-5.33e-06	-0.0004989
0.409	0.10811		0.409	-5.33e-06	-0.0004988
0.408	0.1082		0.408	-5.33e-06	-0.0004996
0.407	0.10814		0.407	-5.33e-06	-0.0005003
0.406	0.10819		0.406	-5.32e-06	-0.0004998
0.405	0.10833		0.405	-5.31e-06	-0.0005002
0.404	0.10836		0.404	-5.32e-06	-0.0005007
0.403	0.10841		0.403	-5.33e-06	-0.0005008
0.402	0.10852		0.402	-5.33e-06	-0.0005013
0.401	0.10847		0.401	-5.36e-06	-0.0005015
0.4	0.10848		0.4	-5.39e-06	-0.0005021
0.399	0.10851		0.399	-5.41e-06	-0.0005024
0.398	0.10847		0.398	-5.46e-06	-0.0005028
0.397	0.10845		0.397	-5.5e-06	-0.0005028
0.396	0.10848		0.396	-5.52e-06	-0.0005026
0.395	0.10866		0.395	-5.55e-06	-0.000503
0.394	0.10854		0.394	-5.56e-06	-0.0005033
0.393	0.10844		0.393	-5.58e-06	-0.0005028
0.392	0.10873		0.392	-5.61e-06	-0.0005035
0.391	0.1087		0.391	-5.62e-06	-0.0005035
0.39	0.10887		0.39	-5.65e-06	-0.0005042
0.389	0.10889		0.389	-5.67e-06	-0.0005047
0.388	0.10886		0.388	-5.7e-06	-0.0005053
0.387	0.10893		0.387	-5.72e-06	-0.0005056
0.386	0.10899		0.386	-5.74e-06	-0.0005057
0.385	0.10902		0.385	-5.77e-06	-0.0005057
0.384	0.10924		0.384	-5.78e-06	-0.0005059
0.383	0.10923		0.383	-5.77e-06	-0.0005064
0.382	0.10922		0.382	-5.79e-06	-0.0005065
0.381	0.10932		0.381	-5.79e-06	-0.000507
0.38	0.10927		0.38	-5.8e-06	-0.0005077
0.379	0.10928		0.379	-5.82e-06	-0.0005079
0.378	0.10932		0.378	-5.84e-06	-0.0005081
0.377	0.10941		0.377	-5.85e-06	-0.0005086
0.376	0.10947		0.376	-5.86e-06	-0.0005089
0.375	0.10953		0.375	-5.88e-06	-0.0005095
0.374	0.10948		0.374	-5.89e-06	-0.0005103
0.373	0.10946		0.373	-5.9e-06	-0.0005102
0.372	0.10957		0.372	-5.91e-06	-0.0005103
0.371	0.10976		0.371	-5.93e-06	-0.0005107
0.37	0.10996		0.37	-5.94e-06	-0.0005113
0.369	0.1101		0.369	-5.97e-06	-0.0005109
0.368	0.11		0.368	-5.97e-06	-0.0005114
0.367	0.11		0.367	-5.97e-06	-0.000512
0.366	0.1102		0.366	-5.99e-06	-0.0005131
0.365	0.1102		0.365	-6.01e-06	-0.0005134
0.364	0.1103		0.364	-6.03e-06	-0.000513
0.363	0.1104		0.363	-6.07e-06	-0.0005131
0.362	0.1105		0.362	-6.1e-06	-0.0005137
0.361	0.1105		0.361	-6.14e-06	-0.0005137
0.36	0.1106		0.36	-6.18e-06	-0.0005143
0.359	0.1107		0.359	-6.21e-06	-0.000515
0.358	0.1107		0.358	-6.23e-06	-0.0005154
0.357	0.1108		0.357	-6.26e-06	-0.0005159
0.356	0.1108		0.356	-6.28e-06	-0.0005166
0.355	0.111		0.355	-6.3e-06	-0.0005169
0.354	0.111		0.354	-6.3e-06	-0.0005177
0.353	0.1111		0.353	-6.32e-06	-0.0005181
0.352	0.1113		0.352	-6.35e-06	-0.0005181
0.351	0.1114		0.351	-6.36e-06	-0.0005184
0.35	0.1114		0.35	-6.41e-06	-0.0005193
0.349	0.1114		0.349	-6.44e-06	-0.0005192
0.348	0.1117		0.348	-6.46e-06	-0.0005194
0.347	0.1117		0.347	-6.5e-06	-0.0005199
0.346	0.1119		0.346	-6.53e-06	-0.0005204
0.345	0.112		0.345	-6.56e-06	-0.0005217
0.344	0.112		0.344	-6.59e-06	-0.0005214
0.343	0.1121		0.343	-6.6e-06	-0.0005214
0.342	0.1121		0.342	-6.62e-06	-0.0005215
0.341	0.1122		0.341	-6.63e-06	-0.0005226
0.34	0.1123		0.34	-6.64e-06	-0.0005234
0.339	0.1123		0.339	-6.65e-06	-0.0005235
0.338	0.1124		0.338	-6.66e-06	-0.0005244
0.337	0.1125		0.337	-6.68e-06	-0.0005251
0.336	0.1125		0.336	-6.71e-06	-0.0005251
0.335	0.1126		0.335	-6.72e-06	-0.0005254
0.334	0.1128		0.334	-6.75e-06	-0.0005256
0.333	0.1129		0.333	-6.78e-06	-0.0005252
0.332	0.1132		0.332	-6.8e-06	-0.000526
0.331	0.1132		0.331	-6.84e-06	-0.0005264
0.33	0.1133		0.33	-6.87e-06	-0.0005273
0.329	0.1133		0.329	-6.88e-06	-0.0005286
0.328	0.1131		0.328	-6.91e-06	-0.000529
0.327	0.1134		0.327	-6.92e-06	-0.0005293
0.326	0.1135		0.326	-6.93e-06	-0.0005294
0.325	0.1136		0.325	-6.94e-06	-0.0005295
0.324	0.1138		0.324	-6.96e-06	-0.0005303
0.323	0.1139		0.323	-6.97e-06	-0.0005305
0.322	0.114		0.322	-6.98e-06	-0.0005308
0.321	0.1141		0.321	-7e-06	-0.0005313
0.32	0.1143		0.32	-7.03e-06	-0.0005317
0.319	0.1144		0.319	-7.04e-06	-0.000532
0.318	0.1144		0.318	-7.06e-06	-0.0005324
0.317	0.1146		0.317	-7.07e-06	-0.000533
0.316	0.1148		0.316	-7.08e-06	-0.0005335
0.315	0.1149		0.315	-7.11e-06	-0.0005339
0.314	0.1149		0.314	-7.12e-06	-0.0005339
0.313	0.1151		0.313	-7.14e-06	-0.0005344
0.312	0.1152		0.312	-7.17e-06	-0.0005354
0.311	0.1154		0.311	-7.2e-06	-0.0005362
0.31	0.1155		0.31	-7.24e-06	-0.000537
0.309	0.1155		0.309	-7.28e-06	-0.0005364
0.308	0.1155		0.308	-7.32e-06	-0.0005365
0.307	0.1156		0.307	-7.37e-06	-0.000537
0.306	0.1157		0.306	-7.4e-06	-0.0005382
0.305	0.116		0.305	-7.45e-06	-0.0005383
0.304	0.1162		0.304	-7.48e-06	-0.0005391
0.303	0.1164		0.303	-7.5e-06	-0.0005387
0.302	0.1165		0.302	-7.54e-06	-0.0005399
0.301	0.1164		0.301	-7.56e-06	-0.0005407
0.3	0.1165		0.3	-7.58e-06	-0.0005411
0.299	0.1165		0.299	-7.61e-06	-0.0005421
0.298	0.1167		0.298	-7.64e-06	-0.0005429
0.297	0.1168		0.297	-7.66e-06	-0.0005429
0.296	0.1169		0.296	-7.71e-06	-0.0005427
0.295	0.117		0.295	-7.73e-06	-0.0005427
0.294	0.1174		0.294	-7.75e-06	-0.000544
0.293	0.1173		0.293	-7.75e-06	-0.0005442
0.292	0.1174		0.292	-7.74e-06	-0.0005446
0.291	0.1174		0.291	-7.75e-06	-0.000546
0.29	0.1174		0.29	-7.75e-06	-0.0005465
0.289	0.1175		0.289	-7.78e-06	-0.0005469
0.288	0.1177		0.288	-7.81e-06	-0.0005473
0.287	0.1178		0.287	-7.83e-06	-0.0005478
0.286	0.118		0.286	-7.88e-06	-0.0005486
0.285	0.1181		0.285	-7.92e-06	-0.0005489
0.284	0.1182		0.284	-7.93e-06	-0.0005494
0.283	0.1183		0.283	-7.96e-06	-0.0005505
0.282	0.1185		0.282	-7.98e-06	-0.0005512
0.281	0.1185		0.281	-8e-06	-0.0005513
0.28	0.1185		0.28	-8.03e-06	-0.0005511
0.279	0.1186		0.279	-8.05e-06	-0.0005518
0.278	0.1187		0.278	-8.08e-06	-0.0005517
0.277	0.1191		0.277	-8.12e-06	-0.0005527
0.276	0.1192		0.276	-8.15e-06	-0.0005531
0.275	0.1193		0.275	-8.19e-06	-0.0005536
0.274	0.1193		0.274	-8.21e-06	-0.000554
0.273	0.1196		0.273	-8.25e-06	-0.000555
0.272	0.1196		0.272	-8.28e-06	-0.0005551
0.271	0.1198		0.271	-8.3e-06	-0.0005549
0.27	0.12		0.27	-8.33e-06	-0.0005553
0.269	0.1201		0.269	-8.37e-06	-0.0005556
0.268	0.1204		0.268	-8.39e-06	-0.0005564
0.267	0.1204		0.267	-8.43e-06	-0.0005569
0.266	0.1204		0.266	-8.47e-06	-0.0005577
0.265	0.1205		0.265	-8.51e-06	-0.0005579
0.264	0.1206		0.264	-8.56e-06	-0.0005583
0.263	0.1208		0.263	-8.61e-06	-0.0005589
0.262	0.1209		0.262	-8.66e-06	-0.0005597
0.261	0.1211		0.261	-8.7e-06	-0.0005603
0.26	0.1209		0.26	-8.75e-06	-0.0005606
0.259	0.1211		0.259	-8.8e-06	-0.0005611
0.258	0.1213		0.258	-8.83e-06	-0.0005619
0.257	0.1213		0.257	-8.87e-06	-0.000563
0.256	0.1214		0.256	-8.91e-06	-0.0005637
0.255	0.1216		0.255	-8.93e-06	-0.0005636
0.254	0.1217		0.254	-8.97e-06	-0.0005643
0.253	0.1218		0.253	-9e-06	-0.0005649
0.252	0.1219		0.252	-9.01e-06	-0.0005651
0.251	0.122		0.251	-9.04e-06	-0.0005651
0.25	0.122		0.25	-9.06e-06	-0.0005657
0.249	0.1221		0.249	-9.07e-06	-0.0005663
0.248	0.1225		0.248	-9.1e-06	-0.000567
0.247	0.1224		0.247	-9.14e-06	-0.0005678
0.246	0.1226		0.246	-9.17e-06	-0.0005681
0.245	0.1228		0.245	-9.21e-06	-0.0005685
0.244	0.1229		0.244	-9.28e-06	-0.0005686
0.243	0.1229		0.243	-9.35e-06	-0.0005687
0.242	0.123		0.242	-9.4e-06	-0.000569
0.241	0.1231		0.241	-9.45e-06	-0.0005696
0.24	0.1232		0.24	-9.5e-06	-0.0005697
0.239	0.1235		0.239	-9.54e-06	-0.000571
0.238	0.1236		0.238	-9.59e-06	-0.0005717
0.237	0.1235		0.237	-9.62e-06	-0.0005717
0.236	0.1236		0.236	-9.64e-06	-0.0005719
0.235	0.1238		0.235	-9.68e-06	-0.000573
0.234	0.1239		0.234	-9.69e-06	-0.0005742
0.233	0.1239		0.233	-9.69e-06	-0.0005747
0.232	0.124		0.232	-9.71e-06	-0.0005749
0.231	0.1242		0.231	-9.71e-06	-0.0005759
0.23	0.1243		0.23	-9.73e-06	-0.0005761
0.229	0.1243		0.229	-9.73e-06	-0.000576
0.228	0.1245		0.228	-9.75e-06	-0.0005767
0.227	0.1244		0.227	-9.76e-06	-0.0005768
0.226	0.1245		0.226	-9.77e-06	-0.0005771
0.225	0.125		0.225	-9.79e-06	-0.0005787
0.224	0.1249		0.224	-9.82e-06	-0.0005789
0.223	0.1251		0.223	-9.83e-06	-0.0005791
0.222	0.1251		0.222	-9.88e-06	-0.0005792
0.221	0.1252		0.221	-9.91e-06	-0.0005794
0.22	0.1254		0.22	-9.93e-06	-0.0005804
0.219	0.1255		0.219	-9.96e-06	-0.0005807
0.218	0.1255		0.218	-9.98e-06	-0.0005801
0.217	0.1258		0.217	-1e-05	-0.0005808
0.216	0.1258		0.216	-1e-05	-0.0005822
0.215	0.1258		0.215	-1.01e-05	-0.0005832
0.214	0.1261		0.214	-1.01e-05	-0.000584
0.213	0.1261		0.213	-1.01e-05	-0.0005838
0.212	0.126		0.212	-1.01e-05	-0.0005834
0.211	0.1262		0.211	-1.02e-05	-0.0005838
0.21	0.1264		0.21	-1.02e-05	-0.0005856
0.209	0.1263		0.209	-1.02e-05	-0.0005863
0.208	0.1265		0.208	-1.03e-05	-0.0005876
0.207	0.1267		0.207	-1.03e-05	-0.0005875
0.206	0.1267		0.206	-1.03e-05	-0.0005875
0.205	0.1267		0.205	-1.04e-05	-0.0005871
0.204	0.1269		0.204	-1.04e-05	-0.0005883
0.203	0.127		0.203	-1.04e-05	-0.0005894
0.202	0.127		0.202	-1.04e-05	-0.0005892
0.201	0.1272		0.201	-1.05e-05	-0.0005891
0.2	0.1272		0.2	-1.05e-05	-0.0005895
0.199	0.1274		0.199	-1.05e-05	-0.0005907
0.198	0.1274		0.198	-1.06e-05	-0.0005908
0.197	0.1274		0.197	-1.06e-05	-0.0005911
0.196	0.1275		0.196	-1.07e-05	-0.000591
0.195	0.1277		0.195	-1.08e-05	-0.0005914
0.194	0.1277		0.194	-1.08e-05	-0.0005917
0.193	0.1279		0.193	-1.09e-05	-0.0005925
0.192	0.1281		0.192	-1.09e-05	-0.000593
0.191	0.1285		0.191	-1.09e-05	-0.0005937
0.19	0.1285		0.19	-1.1e-05	-0.0005946
0.189	0.1283		0.189	-1.1e-05	-0.0005949
0.188	0.1285		0.188	-1.1e-05	-0.0005947
0.187	0.1286		0.187	-1.11e-05	-0.0005953
0.186	0.1286		0.186	-1.11e-05	-0.000596
0.185	0.1288		0.185	-1.11e-05	-0.0005961
0.184	0.129		0.184	-1.12e-05	-0.0005964
0.183	0.1291		0.183	-1.12e-05	-0.000597
0.182	0.1292		0.182	-1.13e-05	-0.000598
0.181	0.129		0.181	-1.13e-05	-0.0005987
0.18	0.1292		0.18	-1.13e-05	-0.0005992
0.179	0.1293		0.179	-1.14e-05	-0.0005997
0.178	0.1294		0.178	-1.14e-05	-0.0005994
0.177	0.1295		0.177	-1.14e-05	-0.0005997
0.176	0.1296		0.176	-1.14e-05	-0.0006006
0.175	0.1296		0.175	-1.14e-05	-0.0006013
0.174	0.1297		0.174	-1.15e-05	-0.000602
0.173	0.1297		0.173	-1.15e-05	-0.000602
0.172	0.1299		0.172	-1.15e-05	-0.0006026
0.171	0.1299		0.171	-1.16e-05	-0.0006028
0.17	0.13		0.17	-1.17e-05	-0.0006035
0.169	0.1301		0.169	-1.17e-05	-0.0006034
0.168	0.1301		0.168	-1.18e-05	-0.0006039
0.167	0.1302		0.167	-1.18e-05	-0.000604
0.166	0.1304		0.166	-1.18e-05	-0.0006044
0.165	0.1306		0.165	-1.19e-05	-0.000605
0.164	0.1306		0.164	-1.19e-05	-0.0006062
0.163	0.1306		0.163	-1.2e-05	-0.0006066
0.162	0.1306		0.162	-1.2e-05	-0.0006062
0.161	0.1307		0.161	-1.21e-05	-0.0006072
0.16	0.1308		0.16	-1.21e-05	-0.0006081
0.159	0.1308		0.159	-1.21e-05	-0.000608
0.158	0.131		0.158	-1.22e-05	-0.0006083
0.157	0.131		0.157	-1.23e-05	-0.0006078
0.156	0.1312		0.156	-1.23e-05	-0.0006085
0.155	0.1313		0.155	-1.24e-05	-0.0006099
0.154	0.1313		0.154	-1.25e-05	-0.0006106
0.153	0.1313		0.153	-1.25e-05	-0.0006117
0.152	0.1312		0.152	-1.26e-05	-0.0006123
0.151	0.1313		0.151	-1.27e-05	-0.0006118
0.15	0.1315		0.15	-1.27e-05	-0.0006121
0.149	0.1316		0.149	-1.28e-05	-0.0006122
0.148	0.1316		0.148	-1.29e-05	-0.0006125
0.147	0.1317		0.147	-1.29e-05	-0.0006126
0.146	0.1317		0.146	-1.3e-05	-0.0006122
0.145	0.1319		0.145	-1.31e-05	-0.0006131
0.144	0.132		0.144	-1.31e-05	-0.0006142
0.143	0.132		0.143	-1.31e-05	-0.0006145
0.142	0.1321		0.142	-1.32e-05	-0.0006146
0.141	0.1322		0.141	-1.32e-05	-0.0006152
0.14	0.1322		0.14	-1.32e-05	-0.000615
0.139	0.1323		0.139	-1.33e-05	-0.0006145
0.138	0.1324		0.138	-1.33e-05	-0.0006158
0.137	0.1325		0.137	-1.34e-05	-0.0006168
0.136	0.1326		0.136	-1.34e-05	-0.0006174
0.135	0.1327		0.135	-1.34e-05	-0.0006179
0.134	0.1328		0.134	-1.35e-05	-0.0006182
0.133	0.1327		0.133	-1.35e-05	-0.0006184
0.132	0.1327		0.132	-1.35e-05	-0.0006187
0.131	0.1327		0.131	-1.35e-05	-0.0006194
0.13	0.1328		0.13	-1.36e-05	-0.0006197
0.129	0.133		0.129	-1.36e-05	-0.0006206
0.128	0.1331		0.128	-1.36e-05	-0.0006206
0.127	0.1331		0.127	-1.36e-05	-0.0006206
0.126	0.1332		0.126	-1.37e-05	-0.0006215
0.125	0.1332		0.125	-1.37e-05	-0.0006221
0.124	0.1331		0.124	-1.37e-05	-0.0006224
0.123	0.1331		0.123	-1.38e-05	-0.0006232
0.122	0.1331		0.122	-1.38e-05	-0.0006232
0.121	0.1334		0.121	-1.38e-05	-0.0006242
0.12	0.1333		0.12	-1.39e-05	-0.0006245
0.119	0.1335		0.119	-1.39e-05	-0.0006243
0.118	0.1336		0.118	-1.39e-05	-0.0006242
0.117	0.1338		0.117	-1.4e-05	-0.0006245
0.116	0.1338		0.116	-1.4e-05	-0.0006245
0.115	0.1339		0.115	-1.4e-05	-0.0006249
0.114	0.134		0.114	-1.41e-05	-0.000626
0.113	0.134		0.113	-1.41e-05	-0.0006271
0.112	0.1339		0.112	-1.42e-05	-0.0006279
0.111	0.1338		0.111	-1.42e-05	-0.0006283
0.11	0.1337		0.11	-1.43e-05	-0.0006283
0.109	0.1339		0.109	-1.43e-05	-0.0006288
0.108	0.134		0.108	-1.44e-05	-0.0006286
0.107	0.1341		0.107	-1.44e-05	-0.0006288
0.106	0.1342		0.106	-1.44e-05	-0.0006287
0.105	0.1343		0.105	-1.45e-05	-0.0006292
0.104	0.1344		0.104	-1.45e-05	-0.0006298
0.103	0.1343		0.103	-1.46e-05	-0.0006306
0.102	0.1344		0.102	-1.47e-05	-0.0006316
0.101	0.1344		0.101	-1.47e-05	-0.0006317
0.1	0.1345		0.1	-1.48e-05	-0.0006314
0.099	0.1345		0.099	-1.49e-05	-0.0006313
0.098	0.1346		0.098	-1.49e-05	-0.0006313
0.097	0.1346		0.097	-1.5e-05	-0.0006317
0.096	0.1346		0.096	-1.51e-05	-0.0006329
0.095	0.1346		0.095	-1.51e-05	-0.0006333
0.094	0.1345		0.094	-1.52e-05	-0.0006334
0.093	0.1347		0.093	-1.53e-05	-0.0006338
0.092	0.1349		0.092	-1.53e-05	-0.0006346
0.091	0.1349		0.091	-1.54e-05	-0.0006342
0.09	0.135		0.09	-1.54e-05	-0.0006346
0.089	0.1349		0.089	-1.55e-05	-0.0006344
0.088	0.1351		0.088	-1.56e-05	-0.0006352
0.087	0.1351		0.087	-1.56e-05	-0.0006362
0.086	0.1351		0.086	-1.57e-05	-0.0006367
0.085	0.135		0.085	-1.57e-05	-0.000637
0.084	0.1353		0.084	-1.58e-05	-0.0006374
0.083	0.1353		0.083	-1.58e-05	-0.0006374
0.082	0.1354		0.082	-1.58e-05	-0.0006379
0.081	0.1355		0.081	-1.59e-05	-0.0006381
0.08	0.1355		0.08	-1.59e-05	-0.0006383
0.079	0.1355		0.079	-1.6e-05	-0.0006385
0.078	0.1356		0.078	-1.6e-05	-0.0006386
0.077	0.1358		0.077	-1.6e-05	-0.0006391
0.076	0.1359		0.076	-1.61e-05	-0.0006393
0.075	0.136		0.075	-1.61e-05	-0.0006402
0.074	0.1358		0.074	-1.62e-05	-0.000641
0.073	0.1358		0.073	-1.62e-05	-0.0006415
0.072	0.1359		0.072	-1.62e-05	-0.0006426
0.071	0.1358		0.071	-1.63e-05	-0.000643
0.07	0.1357		0.07	-1.63e-05	-0.000643
0.069	0.1359		0.069	-1.64e-05	-0.0006431
0.068	0.1357		0.068	-1.65e-05	-0.0006427
0.067	0.1359		0.067	-1.65e-05	-0.0006427
0.066	0.136		0.066	-1.65e-05	-0.0006426
0.065	0.136		0.065	-1.66e-05	-0.000643
0.064	0.1361		0.064	-1.66e-05	-0.0006434
0.063	0.1363		0.063	-1.66e-05	-0.0006438
0.062	0.1362		0.062	-1.67e-05	-0.0006438
0.061	0.1362		0.061	-1.67e-05	-0.0006439
0.06	0.1361		0.06	-1.67e-05	-0.0006454
0.059	0.1362		0.059	-1.68e-05	-0.000646
0.058	0.1363		0.058	-1.68e-05	-0.0006462
0.057	0.1363		0.057	-1.69e-05	-0.0006461
0.056	0.1363		0.056	-1.69e-05	-0.0006459
0.055	0.1364		0.055	-1.7e-05	-0.0006469
0.054	0.1365		0.054	-1.7e-05	-0.0006474
0.053	0.1367		0.053	-1.7e-05	-0.0006481
0.052	0.1366		0.052	-1.71e-05	-0.0006478
0.051	0.1367		0.051	-1.71e-05	-0.0006481
0.05	0.137		0.05	-1.72e-05	-0.000649
0.049	0.1369		0.049	-1.72e-05	-0.0006485
0.048	0.1369		0.048	-1.73e-05	-0.000649
0.047	0.1369		0.047	-1.73e-05	-0.0006502
0.046	0.137		0.046	-1.73e-05	-0.0006508
0.045	0.1369		0.045	-1.73e-05	-0.000651
0.044	0.1369		0.044	-1.74e-05	-0.0006502
0.043	0.137		0.043	-1.74e-05	-0.0006507
0.042	0.1369		0.042	-1.75e-05	-0.0006514
0.041	0.1367		0.041	-1.75e-05	-0.000651
0.04	0.1368		0.04	-1.75e-05	-0.0006515
0.039	0.1368		0.039	-1.76e-05	-0.0006518
0.038	0.137		0.038	-1.76e-05	-0.0006516
0.037	0.1372		0.037	-1.77e-05	-0.0006523
0.036	0.1371		0.036	-1.77e-05	-0.0006525
0.035	0.1372		0.035	-1.78e-05	-0.0006531
0.034	0.1372		0.034	-1.78e-05	-0.0006539
0.033	0.1373		0.033	-1.79e-05	-0.0006538
0.032	0.1373		0.032	-1.8e-05	-0.0006536
0.031	0.1374		0.031	-1.8e-05	-0.0006543
0.03	0.1373		0.03	-1.81e-05	-0.000655
0.029	0.1373		0.029	-1.81e-05	-0.0006558
0.028	0.1373		0.028	-1.82e-05	-0.0006559
0.027	0.1374		0.027	-1.82e-05	-0.0006558
0.026	0.1374		0.026	-1.82e-05	-0.0006568
0.025	0.1373		0.025	-1.83e-05	-0.0006567
0.024	0.1375		0.024	-1.83e-05	-0.0006563
0.023	0.1375		0.023	-1.84e-05	-0.0006565
0.022	0.1375		0.022	-1.84e-05	-0.0006565
0.021	0.1376		0.021	-1.84e-05	-0.0006568
0.02	0.1376		0.02	-1.85e-05	-0.0006569
0.019	0.1378		0.019	-1.85e-05	-0.0006576
0.018	0.1377		0.018	-1.86e-05	-0.000658
0.017	0.1378		0.017	-1.86e-05	-0.0006587
0.016	0.1377		0.016	-1.87e-05	-0.0006583
0.015	0.1378		0.015	-1.87e-05	-0.0006592
0.014	0.1378		0.014	-1.87e-05	-0.0006596
0.013	0.1377		0.013	-1.88e-05	-0.0006596
0.012	0.1378		0.012	-1.88e-05	-0.0006596
0.011	0.1379		0.011	-1.89e-05	-0.0006602
0.01	0.1379		0.01	-1.89e-05	-0.0006606
0.009	0.1379		0.009	-1.9e-05	-0.0006611
0.008	0.1379		0.008	-1.9e-05	-0.0006614
0.007	0.1379		0.007	-1.91e-05	-0.0006616
0.006	0.1379		0.006	-1.91e-05	-0.0006621
0.005	0.1378		0.005	-1.92e-05	-0.0006623
0.004	0.1379		0.004	-1.92e-05	-0.0006627
0.003	0.1378		0.003	-1.92e-05	-0.0006632
0.002	0.1379		0.002	-1.93e-05	-0.0006638
0.001	0.1379		0.001	-1.93e-05	-0.0006639
0	0.1379		0	-1.93e-05	-0.0006637
-0.001	0.138		-0.001	-1.93e-05	-0.0006641
-0.002	0.1379		-0.002	-1.94e-05	-0.0006652
-0.003	0.1378		-0.003	-1.94e-05	-0.0006648
-0.004	0.1378		-0.004	-1.94e-05	-0.0006653
-0.005	0.1379		-0.005	-1.95e-05	-0.0006662
-0.006	0.1379		-0.006	-1.95e-05	-0.000666
-0.007	0.1381		-0.007	-1.95e-05	-0.0006664
-0.008	0.1381		-0.008	-1.96e-05	-0.0006664
-0.009	0.1381		-0.009	-1.96e-05	-0.0006662
-0.01	0.1381		-0.01	-1.97e-05	-0.0006667
-0.011	0.1379		-0.011	-1.97e-05	-0.0006672
-0.012	0.138		-0.012	-1.97e-05	-0.0006675
-0.013	0.1382		-0.013	-1.98e-05	-0.0006679
-0.014	0.1383		-0.014	-1.98e-05	-0.0006681
-0.015	0.1382		-0.015	-1.98e-05	-0.0006672
-0.016	0.1383		-0.016	-1.99e-05	-0.0006673
-0.017	0.1383		-0.017	-1.99e-05	-0.0006674
-0.018	0.1382		-0.018	-1.99e-05	-0.0006673
-0.019	0.1383		-0.019	-1.99e-05	-0.000668
-0.02	0.1384		-0.02	-1.99e-05	-0.0006689
-0.021	0.1384		-0.021	-2e-05	-0.0006692
-0.022	0.1383		-0.022	-2e-05	-0.0006693
-0.023	0.1383		-0.023	-2.01e-05	-0.0006692
-0.024	0.1383		-0.024	-2.02e-05	-0.0006691
-0.025	0.1383		-0.025	-2.02e-05	-0.0006699
-0.026	0.1384		-0.026	-2.03e-05	-0.000671
-0.027	0.1383		-0.027	-2.04e-05	-0.000671
-0.028	0.1383		-0.028	-2.05e-05	-0.0006707
-0.029	0.1385		-0.029	-2.06e-05	-0.0006712
-0.03	0.1387		-0.03	-2.07e-05	-0.000672
-0.031	0.1385		-0.031	-2.07e-05	-0.0006725
-0.032	0.1385		-0.032	-2.08e-05	-0.0006728
-0.033	0.1384		-0.033	-2.08e-05	-0.0006734
-0.034	0.1384		-0.034	-2.09e-05	-0.0006735
-0.035	0.1385		-0.035	-2.09e-05	-0.0006738
-0.036	0.1385		-0.036	-2.09e-05	-0.0006739
-0.037	0.1386		-0.037	-2.09e-05	-0.0006746
-0.038	0.1385		-0.038	-2.1e-05	-0.0006753
-0.039	0.1386		-0.039	-2.1e-05	-0.0006764
-0.04	0.1386		-0.04	-2.1e-05	-0.0006772
-0.041	0.1383		-0.041	-2.11e-05	-0.0006764
-0.042	0.1383		-0.042	-2.11e-05	-0.0006756
-0.043	0.1385		-0.043	-2.11e-05	-0.0006764
-0.044	0.1384		-0.044	-2.11e-05	-0.0006758
-0.045	0.1385		-0.045	-2.12e-05	-0.0006756
-0.046	0.1385		-0.046	-2.12e-05	-0.0006756
-0.047	0.1387		-0.047	-2.12e-05	-0.0006763
-0.048	0.1386		-0.048	-2.12e-05	-0.0006768
-0.049	0.1384		-0.049	-2.13e-05	-0.0006764
-0.05	0.1384		-0.05	-2.13e-05	-0.000677
-0.051	0.1384		-0.051	-2.13e-05	-0.0006776
-0.052	0.1384		-0.052	-2.13e-05	-0.0006766
-0.053	0.1385		-0.053	-2.13e-05	-0.0006769
-0.054	0.1384		-0.054	-2.14e-05	-0.0006771
-0.055	0.1386		-0.055	-2.14e-05	-0.000678
-0.056	0.1386		-0.056	-2.14e-05	-0.0006789
-0.057	0.1386		-0.057	-2.15e-05	-0.0006791
-0.058	0.1387		-0.058	-2.15e-05	-0.0006789
-0.059	0.1386		-0.059	-2.15e-05	-0.0006787
-0.06	0.1386		-0.06	-2.16e-05	-0.0006788
-0.061	0.1387		-0.061	-2.16e-05	-0.0006793
-0.062	0.1389		-0.062	-2.16e-05	-0.0006796
-0.063	0.1389		-0.063	-2.17e-05	-0.0006795
-0.064	0.1389		-0.064	-2.17e-05	-0.0006797
-0.065	0.1389		-0.065	-2.18e-05	-0.0006802
-0.066	0.1388		-0.066	-2.18e-05	-0.000681
-0.067	0.1387		-0.067	-2.19e-05	-0.0006816
-0.068	0.1388		-0.068	-2.19e-05	-0.0006822
-0.069	0.1387		-0.069	-2.2e-05	-0.0006829
-0.07	0.1387		-0.07	-2.21e-05	-0.0006821
-0.071	0.1387		-0.071	-2.21e-05	-0.0006827
-0.072	0.1389		-0.072	-2.22e-05	-0.0006837
-0.073	0.1388		-0.073	-2.22e-05	-0.0006837
-0.074	0.1387		-0.074	-2.22e-05	-0.0006836
-0.075	0.1386		-0.075	-2.23e-05	-0.0006834
-0.076	0.1387		-0.076	-2.23e-05	-0.0006835
-0.077	0.1386		-0.077	-2.23e-05	-0.0006837
-0.078	0.1386		-0.078	-2.23e-05	-0.0006839
-0.079	0.1388		-0.079	-2.24e-05	-0.0006846
-0.08	0.1389		-0.08	-2.24e-05	-0.0006845
-0.081	0.1388		-0.081	-2.25e-05	-0.0006846
-0.082	0.1386		-0.082	-2.25e-05	-0.000684
-0.083	0.1387		-0.083	-2.26e-05	-0.0006843
-0.084	0.1388		-0.084	-2.26e-05	-0.0006854
-0.085	0.1387		-0.085	-2.26e-05	-0.0006862
-0.086	0.1384		-0.086	-2.27e-05	-0.0006858
-0.087	0.1386		-0.087	-2.27e-05	-0.0006857
-0.088	0.1387		-0.088	-2.28e-05	-0.0006858
-0.089	0.1386		-0.089	-2.28e-05	-0.0006848
-0.09	0.1387		-0.09	-2.29e-05	-0.0006851
-0.091	0.1387		-0.091	-2.29e-05	-0.0006859
-0.092	0.1389		-0.092	-2.29e-05	-0.0006857
-0.093	0.139		-0.093	-2.3e-05	-0.0006864
-0.094	0.1389		-0.094	-2.3e-05	-0.0006873
-0.095	0.1388		-0.095	-2.3e-05	-0.0006876
-0.096	0.1388		-0.096	-2.3e-05	-0.0006889
-0.097	0.1388		-0.097	-2.3e-05	-0.0006887
-0.098	0.1389		-0.098	-2.31e-05	-0.0006881
-0.099	0.1391		-0.099	-2.31e-05	-0.000689
-0.1	0.139		-0.1	-2.31e-05	-0.0006893
-0.101	0.1389		-0.101	-2.31e-05	-0.0006895
-0.102	0.1388		-0.102	-2.32e-05	-0.0006901
-0.103	0.1388		-0.103	-2.32e-05	-0.0006901
-0.104	0.1388		-0.104	-2.32e-05	-0.00069
-0.105	0.1388		-0.105	-2.33e-05	-0.0006897
-0.106	0.1388		-0.106	-2.33e-05	-0.0006905
-0.107	0.1388		-0.107	-2.33e-05	-0.0006917
-0.108	0.1388		-0.108	-2.34e-05	-0.0006925
-0.109	0.1387		-0.109	-2.34e-05	-0.0006923
-0.11	0.1387		-0.11	-2.34e-05	-0.0006923
-0.111	0.1387		-0.111	-2.35e-05	-0.0006923
-0.112	0.1386		-0.112	-2.35e-05	-0.0006917
-0.113	0.1387		-0.113	-2.36e-05	-0.0006919
-0.114	0.1388		-0.114	-2.36e-05	-0.0006925
-0.115	0.1388		-0.115	-2.36e-05	-0.0006929
-0.116	0.1388		-0.116	-2.36e-05	-0.0006926
-0.117	0.1389		-0.117	-2.37e-05	-0.0006928
-0.118	0.1388		-0.118	-2.37e-05	-0.0006936
-0.119	0.1389		-0.119	-2.37e-05	-0.0006938
-0.12	0.1389		-0.12	-2.37e-05	-0.0006941
-0.121	0.1388		-0.121	-2.37e-05	-0.0006951
-0.122	0.1386		-0.122	-2.37e-05	-0.0006946
-0.123	0.1386		-0.123	-2.37e-05	-0.0006953
-0.124	0.1386		-0.124	-2.38e-05	-0.0006952
-0.125	0.1387		-0.125	-2.38e-05	-0.0006945
-0.126	0.1388		-0.126	-2.38e-05	-0.0006952
-0.127	0.1386		-0.127	-2.38e-05	-0.0006956
-0.128	0.1386		-0.128	-2.38e-05	-0.0006965
-0.129	0.1385		-0.129	-2.38e-05	-0.0006966
-0.13	0.1384		-0.13	-2.38e-05	-0.0006964
-0.131	0.1386		-0.131	-2.38e-05	-0.0006961
-0.132	0.1387		-0.132	-2.38e-05	-0.0006962
-0.133	0.1387		-0.133	-2.39e-05	-0.0006957
-0.134	0.1387		-0.134	-2.39e-05	-0.0006955
-0.135	0.1388		-0.135	-2.39e-05	-0.0006956
-0.136	0.1388		-0.136	-2.39e-05	-0.0006969
-0.137	0.1387		-0.137	-2.4e-05	-0.0006977
-0.138	0.1389		-0.138	-2.4e-05	-0.0006979
-0.139	0.1389		-0.139	-2.4e-05	-0.0006979
-0.14	0.1389		-0.14	-2.4e-05	-0.0006976
-0.141	0.1388		-0.141	-2.4e-05	-0.0006979
-0.142	0.1389		-0.142	-2.4e-05	-0.0006979
-0.143	0.1388		-0.143	-2.4e-05	-0.000699
-0.144	0.1388		-0.144	-2.4e-05	-0.0006998
-0.145	0.1389		-0.145	-2.4e-05	-0.0007006
-0.146	0.1389		-0.146	-2.4e-05	-0.0007006
-0.147	0.1388		-0.147	-2.4e-05	-0.0007004
-0.148	0.1388		-0.148	-2.41e-05	-0.0006997
-0.149	0.1388		-0.149	-2.41e-05	-0.0007
-0.15	0.1386		-0.15	-2.42e-05	-0.0006997
-0.151	0.1387		-0.151	-2.42e-05	-0.0007006
-0.152	0.1388		-0.152	-2.42e-05	-0.000701
-0.153	0.1387		-0.153	-2.42e-05	-0.0007003
-0.154	0.1387		-0.154	-2.43e-05	-0.0007003
-0.155	0.1388		-0.155	-2.43e-05	-0.0007018
-0.156	0.1387		-0.156	-2.43e-05	-0.0007029
-0.157	0.1386		-0.157	-2.44e-05	-0.0007044
-0.158	0.1384		-0.158	-2.44e-05	-0.0007051
-0.159	0.1383		-0.159	-2.44e-05	-0.0007044
-0.16	0.1383		-0.16	-2.44e-05	-0.0007036
-0.161	0.1383		-0.161	-2.44e-05	-0.0007037
-0.162	0.1384		-0.162	-2.45e-05	-0.0007034
-0.163	0.1384		-0.163	-2.45e-05	-0.0007035
-0.164	0.1383		-0.164	-2.45e-05	-0.0007037
-0.165	0.1382		-0.165	-2.45e-05	-0.0007038
-0.166	0.1385		-0.166	-2.46e-05	-0.0007047
-0.167	0.1384		-0.167	-2.46e-05	-0.000706
-0.168	0.1382		-0.168	-2.46e-05	-0.0007058
-0.169	0.1382		-0.169	-2.47e-05	-0.0007057
-0.17	0.1383		-0.17	-2.47e-05	-0.0007066
-0.171	0.1383		-0.171	-2.47e-05	-0.0007068
-0.172	0.1383		-0.172	-2.48e-05	-0.0007067
-0.173	0.1382		-0.173	-2.48e-05	-0.0007063
-0.174	0.1382		-0.174	-2.48e-05	-0.0007057
-0.175	0.1383		-0.175	-2.49e-05	-0.0007053
-0.176	0.1384		-0.176	-2.49e-05	-0.0007055
-0.177	0.1384		-0.177	-2.49e-05	-0.0007062
-0.178	0.1383		-0.178	-2.5e-05	-0.0007062
-0.179	0.1383		-0.179	-2.5e-05	-0.0007072
-0.18	0.1383		-0.18	-2.5e-05	-0.0007085
-0.181	0.1381		-0.181	-2.5e-05	-0.0007088
-0.182	0.1383		-0.182	-2.51e-05	-0.0007092
-0.183	0.1381		-0.183	-2.51e-05	-0.0007085
-0.184	0.1382		-0.184	-2.51e-05	-0.0007089
-0.185	0.1382		-0.185	-2.51e-05	-0.000709
-0.186	0.1381		-0.186	-2.52e-05	-0.000708
-0.187	0.1382		-0.187	-2.52e-05	-0.0007077
-0.188	0.1384		-0.188	-2.52e-05	-0.0007085
-0.189	0.1383		-0.189	-2.52e-05	-0.0007084
-0.19	0.1384		-0.19	-2.52e-05	-0.000709
-0.191	0.1383		-0.191	-2.53e-05	-0.0007103
-0.192	0.1382		-0.192	-2.53e-05	-0.0007116
-0.193	0.1381		-0.193	-2.53e-05	-0.0007115
-0.194	0.138		-0.194	-2.53e-05	-0.0007112
-0.195	0.138		-0.195	-2.54e-05	-0.0007111
-0.196	0.138		-0.196	-2.54e-05	-0.0007107
-0.197	0.1381		-0.197	-2.54e-05	-0.0007109
-0.198	0.1381		-0.198	-2.54e-05	-0.0007107
-0.199	0.138		-0.199	-2.54e-05	-0.0007097
-0.2	0.138		-0.2	-2.54e-05	-0.00071
-0.201	0.1383		-0.201	-2.54e-05	-0.0007114
-0.202	0.1382		-0.202	-2.54e-05	-0.000712
-0.203	0.1381		-0.203	-2.55e-05	-0.0007123
-0.204	0.138		-0.204	-2.55e-05	-0.000712
-0.205	0.1381		-0.205	-2.55e-05	-0.0007118
-0.206	0.1382		-0.206	-2.55e-05	-0.0007121
-0.207	0.1383		-0.207	-2.55e-05	-0.0007135
-0.208	0.1382		-0.208	-2.55e-05	-0.0007145
-0.209	0.138		-0.209	-2.55e-05	-0.0007151
-0.21	0.138		-0.21	-2.56e-05	-0.0007155
-0.211	0.1381		-0.211	-2.56e-05	-0.0007158
-0.212	0.1382		-0.212	-2.56e-05	-0.0007163
-0.213	0.1382		-0.213	-2.56e-05	-0.0007168
-0.214	0.138		-0.214	-2.56e-05	-0.0007169
-0.215	0.1379		-0.215	-2.56e-05	-0.0007166
-0.216	0.1378		-0.216	-2.57e-05	-0.000716
-0.217	0.1378		-0.217	-2.57e-05	-0.0007153
-0.218	0.1379		-0.218	-2.57e-05	-0.0007154
-0.219	0.1378		-0.219	-2.58e-05	-0.0007153
-0.22	0.138		-0.22	-2.58e-05	-0.0007161
-0.221	0.1379		-0.221	-2.58e-05	-0.0007159
-0.222	0.1379		-0.222	-2.58e-05	-0.0007156
-0.223	0.138		-0.223	-2.58e-05	-0.0007156
-0.224	0.1382		-0.224	-2.58e-05	-0.0007164
-0.225	0.1382		-0.225	-2.59e-05	-0.0007175
-0.226	0.138		-0.226	-2.59e-05	-0.0007176
-0.227	0.138		-0.227	-2.59e-05	-0.0007181
-0.228	0.1379		-0.228	-2.6e-05	-0.0007176
-0.229	0.1379		-0.229	-2.6e-05	-0.0007172
-0.23	0.138		-0.23	-2.6e-05	-0.0007179
-0.231	0.1382		-0.231	-2.6e-05	-0.0007186
-0.232	0.1382		-0.232	-2.61e-05	-0.0007189
-0.233	0.138		-0.233	-2.61e-05	-0.0007187
-0.234	0.1379		-0.234	-2.61e-05	-0.0007192
-0.235	0.1379		-0.235	-2.61e-05	-0.0007199
-0.236	0.1378		-0.236	-2.62e-05	-0.0007205
-0.237	0.1379		-0.237	-2.62e-05	-0.0007203
-0.238	0.1379		-0.238	-2.62e-05	-0.0007199
-0.239	0.1379		-0.239	-2.63e-05	-0.0007201
-0.24	0.138		-0.24	-2.63e-05	-0.0007203
-0.241	0.1379		-0.241	-2.63e-05	-0.0007207
-0.242	0.1379		-0.242	-2.64e-05	-0.0007217
-0.243	0.1378		-0.243	-2.64e-05	-0.0007222
-0.244	0.1379		-0.244	-2.64e-05	-0.000723
-0.245	0.1377		-0.245	-2.65e-05	-0.0007229
-0.246	0.1377		-0.246	-2.65e-05	-0.000723
-0.247	0.1377		-0.247	-2.65e-05	-0.0007234
-0.248	0.1377		-0.248	-2.65e-05	-0.0007243
-0.249	0.1377		-0.249	-2.66e-05	-0.0007254
-0.25	0.1377		-0.25	-2.66e-05	-0.0007248
-0.251	0.1377		-0.251	-2.66e-05	-0.0007246
-0.252	0.1376		-0.252	-2.67e-05	-0.0007242
-0.253	0.1376		-0.253	-2.67e-05	-0.0007241
-0.254	0.1376		-0.254	-2.67e-05	-0.0007244
-0.255	0.1376		-0.255	-2.67e-05	-0.0007242
-0.256	0.1376		-0.256	-2.68e-05	-0.000724
-0.257	0.1377		-0.257	-2.68e-05	-0.0007247
-0.258	0.1376		-0.258	-2.68e-05	-0.0007245
-0.259	0.1376		-0.259	-2.69e-05	-0.0007245
-0.26	0.1376		-0.26	-2.69e-05	-0.0007245
-0.261	0.1376		-0.261	-2.69e-05	-0.0007251
-0.262	0.1376		-0.262	-2.69e-05	-0.0007252
-0.263	0.1376		-0.263	-2.7e-05	-0.0007253
-0.264	0.1376		-0.264	-2.7e-05	-0.0007268
-0.265	0.1374		-0.265	-2.71e-05	-0.0007258
-0.266	0.1376		-0.266	-2.71e-05	-0.000726
-0.267	0.1377		-0.267	-2.71e-05	-0.0007264
-0.268	0.1376		-0.268	-2.71e-05	-0.0007263
-0.269	0.1376		-0.269	-2.72e-05	-0.0007269
-0.27	0.1376		-0.27	-2.72e-05	-0.000727
-0.271	0.1377		-0.271	-2.72e-05	-0.0007286
-0.272	0.1376		-0.272	-2.73e-05	-0.0007301
-0.273	0.1375		-0.273	-2.73e-05	-0.0007304
-0.274	0.1374		-0.274	-2.73e-05	-0.0007299
-0.275	0.1373		-0.275	-2.73e-05	-0.0007285
-0.276	0.1373		-0.276	-2.74e-05	-0.000728
-0.277	0.1374		-0.277	-2.74e-05	-0.0007288
-0.278	0.1373		-0.278	-2.74e-05	-0.00073
-0.279	0.1373		-0.279	-2.75e-05	-0.0007305
-0.28	0.1372		-0.28	-2.75e-05	-0.0007304
-0.281	0.1373		-0.281	-2.75e-05	-0.0007303
-0.282	0.1372		-0.282	-2.75e-05	-0.0007316
-0.283	0.1372		-0.283	-2.75e-05	-0.0007318
-0.284	0.1372		-0.284	-2.76e-05	-0.0007321
-0.285	0.1372		-0.285	-2.76e-05	-0.0007317
-0.286	0.1372		-0.286	-2.77e-05	-0.0007314
-0.287	0.1372		-0.287	-2.77e-05	-0.0007317
-0.288	0.137		-0.288	-2.77e-05	-0.0007324
-0.289	0.1369		-0.289	-2.78e-05	-0.0007328
-0.29	0.1368		-0.29	-2.78e-05	-0.0007332
-0.291	0.1369		-0.291	-2.79e-05	-0.000734
-0.292	0.1368		-0.292	-2.79e-05	-0.0007334
-0.293	0.1367		-0.293	-2.79e-05	-0.0007332
-0.294	0.1368		-0.294	-2.8e-05	-0.0007336
-0.295	0.1368		-0.295	-2.8e-05	-0.0007339
-0.296	0.1369		-0.296	-2.8e-05	-0.0007347
-0.297	0.1369		-0.297	-2.8e-05	-0.0007352
-0.298	0.1369		-0.298	-2.81e-05	-0.0007349
-0.299	0.137		-0.299	-2.81e-05	-0.0007353
-0.3	0.1369		-0.3	-2.82e-05	-0.0007353
-0.301	0.1369		-0.301	-2.82e-05	-0.000735
-0.302	0.1368		-0.302	-2.82e-05	-0.0007353
-0.303	0.1367		-0.303	-2.83e-05	-0.0007356
-0.304	0.1366		-0.304	-2.83e-05	-0.0007353
-0.305	0.1368		-0.305	-2.84e-05	-0.0007364
-0.306	0.1367		-0.306	-2.84e-05	-0.0007367
-0.307	0.1368		-0.307	-2.84e-05	-0.0007369
-0.308	0.1367		-0.308	-2.85e-05	-0.0007373
-0.309	0.1367		-0.309	-2.85e-05	-0.0007369
-0.31	0.1367		-0.31	-2.86e-05	-0.0007372
-0.311	0.1368		-0.311	-2.86e-05	-0.0007383
-0.312	0.1368		-0.312	-2.86e-05	-0.0007382
-0.313	0.1369		-0.313	-2.87e-05	-0.0007391
-0.314	0.1367		-0.314	-2.88e-05	-0.0007393
-0.315	0.1366		-0.315	-2.88e-05	-0.0007381
-0.316	0.1367		-0.316	-2.89e-05	-0.0007387
-0.317	0.1366		-0.317	-2.89e-05	-0.0007386
-0.318	0.1366		-0.318	-2.89e-05	-0.0007387
-0.319	0.1366		-0.319	-2.9e-05	-0.0007399
-0.32	0.1366		-0.32	-2.91e-05	-0.000741
-0.321	0.1367		-0.321	-2.91e-05	-0.0007403
-0.322	0.1367		-0.322	-2.92e-05	-0.0007408
-0.323	0.1366		-0.323	-2.92e-05	-0.0007412
-0.324	0.1368		-0.324	-2.93e-05	-0.0007423
-0.325	0.1366		-0.325	-2.93e-05	-0.0007419
-0.326	0.1366		-0.326	-2.94e-05	-0.0007415
-0.327	0.1367		-0.327	-2.94e-05	-0.0007423
-0.328	0.1366		-0.328	-2.95e-05	-0.0007422
-0.329	0.1368		-0.329	-2.96e-05	-0.0007431
-0.33	0.1367		-0.33	-2.96e-05	-0.0007439
-0.331	0.1366		-0.331	-2.97e-05	-0.0007447
-0.332	0.1367		-0.332	-2.98e-05	-0.0007454
-0.333	0.1366		-0.333	-2.98e-05	-0.0007461
-0.334	0.1365		-0.334	-2.99e-05	-0.0007453
-0.335	0.1365		-0.335	-3e-05	-0.0007451
-0.336	0.1364		-0.336	-3.01e-05	-0.0007449
-0.337	0.1365		-0.337	-3.01e-05	-0.0007452
-0.338	0.1364		-0.338	-3.02e-05	-0.0007461
-0.339	0.1363		-0.339	-3.02e-05	-0.0007456
-0.34	0.1363		-0.34	-3.03e-05	-0.000746
-0.341	0.1361		-0.341	-3.03e-05	-0.000746
-0.342	0.1361		-0.342	-3.04e-05	-0.000746
-0.343	0.1361		-0.343	-3.04e-05	-0.0007472
-0.344	0.136		-0.344	-3.05e-05	-0.0007482
-0.345	0.1357		-0.345	-3.05e-05	-0.0007476
-0.346	0.1358		-0.346	-3.06e-05	-0.0007479
-0.347	0.1357		-0.347	-3.06e-05	-0.0007472
-0.348	0.1358		-0.348	-3.07e-05	-0.0007467
-0.349	0.136		-0.349	-3.07e-05	-0.0007477
-0.35	0.1359		-0.35	-3.08e-05	-0.0007475
-0.351	0.136		-0.351	-3.09e-05	-0.0007477
-0.352	0.136		-0.352	-3.09e-05	-0.0007481
-0.353	0.1359		-0.353	-3.1e-05	-0.0007481
-0.354	0.1359		-0.354	-3.11e-05	-0.0007485
-0.355	0.136		-0.355	-3.12e-05	-0.0007498
-0.356	0.1361		-0.356	-3.13e-05	-0.0007501
-0.357	0.136		-0.357	-3.13e-05	-0.0007509
-0.358	0.1357		-0.358	-3.14e-05	-0.000752
-0.359	0.1357		-0.359	-3.15e-05	-0.0007523
-0.36	0.1356		-0.36	-3.16e-05	-0.0007519
-0.361	0.1356		-0.361	-3.17e-05	-0.0007518
-0.362	0.1356		-0.362	-3.18e-05	-0.0007516
-0.363	0.1355		-0.363	-3.18e-05	-0.0007508
-0.364	0.1356		-0.364	-3.19e-05	-0.0007512
-0.365	0.1356		-0.365	-3.2e-05	-0.0007517
-0.366	0.1355		-0.366	-3.21e-05	-0.0007523
-0.367	0.1355		-0.367	-3.23e-05	-0.0007527
-0.368	0.1354		-0.368	-3.24e-05	-0.0007531
-0.369	0.1356		-0.369	-3.24e-05	-0.0007529
-0.37	0.1356		-0.37	-3.25e-05	-0.000753
-0.371	0.1355		-0.371	-3.26e-05	-0.0007527
-0.372	0.1355		-0.372	-3.27e-05	-0.0007529
-0.373	0.1355		-0.373	-3.28e-05	-0.0007533
-0.374	0.1355		-0.374	-3.29e-05	-0.0007544
-0.375	0.1354		-0.375	-3.3e-05	-0.0007547
-0.376	0.1353		-0.376	-3.31e-05	-0.0007539
-0.377	0.1354		-0.377	-3.32e-05	-0.0007534
-0.378	0.1355		-0.378	-3.33e-05	-0.0007541
-0.379	0.1356		-0.379	-3.34e-05	-0.0007542
-0.38	0.1357		-0.38	-3.36e-05	-0.0007554
-0.381	0.1355		-0.381	-3.37e-05	-0.0007569
-0.382	0.1353		-0.382	-3.38e-05	-0.0007579
-0.383	0.1353		-0.383	-3.39e-05	-0.0007586
-0.384	0.1354		-0.384	-3.4e-05	-0.0007584
-0.385	0.1353		-0.385	-3.41e-05	-0.0007586
-0.386	0.1351		-0.386	-3.43e-05	-0.0007586
-0.387	0.1352		-0.387	-3.44e-05	-0.0007598
-0.388	0.135		-0.388	-3.45e-05	-0.00076
-0.389	0.1349		-0.389	-3.47e-05	-0.0007591
-0.39	0.1349		-0.39	-3.48e-05	-0.0007581
-0.391	0.135		-0.391	-3.5e-05	-0.0007583
-0.392	0.1351		-0.392	-3.51e-05	-0.0007582
-0.393	0.1352		-0.393	-3.53e-05	-0.0007583
-0.394	0.1351		-0.394	-3.55e-05	-0.0007589
-0.395	0.1351		-0.395	-3.56e-05	-0.0007593
-0.396	0.1352		-0.396	-3.58e-05	-0.0007604
-0.397	0.1351		-0.397	-3.59e-05	-0.0007616
-0.398	0.1352		-0.398	-3.61e-05	-0.0007621
-0.399	0.1352		-0.399	-3.63e-05	-0.0007628
-0.4	0.1352		-0.4	-3.64e-05	-0.0007628
-0.401	0.1351		-0.401	-3.66e-05	-0.0007631
-0.402	0.1351		-0.402	-3.68e-05	-0.0007632
-0.403	0.1351		-0.403	-3.69e-05	-0.0007635
-0.404	0.1351		-0.404	-3.71e-05	-0.0007637
-0.405	0.1351		-0.405	-3.72e-05	-0.000764
-0.406	0.1351		-0.406	-3.74e-05	-0.0007638
-0.407	0.135		-0.407	-3.76e-05	-0.0007648
-0.408	0.1349		-0.408	-3.78e-05	-0.0007652
-0.409	0.1348		-0.409	-3.79e-05	-0.0007649
-0.41	0.1348		-0.41	-3.81e-05	-0.0007649
-0.411	0.1349		-0.411	-3.83e-05	-0.0007645
-0.412	0.1348		-0.412	-3.85e-05	-0.0007648
-0.413	0.1348		-0.413	-3.88e-05	-0.0007657
-0.414	0.1347		-0.414	-3.89e-05	-0.0007663
-0.415	0.1347		-0.415	-3.92e-05	-0.0007668
-0.416	0.1348		-0.416	-3.94e-05	-0.0007667
-0.417	0.1348		-0.417	-3.95e-05	-0.0007671
-0.418	0.1349		-0.418	-3.98e-05	-0.0007676
-0.419	0.1348		-0.419	-4e-05	-0.0007671
-0.42	0.1348		-0.42	-4.02e-05	-0.0007675
-0.421	0.1349		-0.421	-4.05e-05	-0.0007688
-0.422	0.1349		-0.422	-4.07e-05	-0.0007694
-0.423	0.1348		-0.423	-4.1e-05	-0.0007699
-0.424	0.1346		-0.424	-4.12e-05	-0.0007704
-0.425	0.1345		-0.425	-4.15e-05	-0.0007708
-0.426	0.1346		-0.426	-4.18e-05	-0.0007712
-0.427	0.1345		-0.427	-4.2e-05	-0.0007713
-0.428	0.1344		-0.428	-4.23e-05	-0.0007716
-0.429	0.1345		-0.429	-4.26e-05	-0.0007724
-0.43	0.1344		-0.43	-4.29e-05	-0.0007721
-0.431	0.1346		-0.431	-4.32e-05	-0.000772
-0.432	0.1345		-0.432	-4.35e-05	-0.000773
-0.433	0.1345		-0.433	-4.38e-05	-0.0007741
-0.434	0.1343		-0.434	-4.41e-05	-0.000774
-0.435	0.1344		-0.435	-4.44e-05	-0.0007732
-0.436	0.1345		-0.436	-4.47e-05	-0.0007733
-0.437	0.1345		-0.437	-4.51e-05	-0.0007738
-0.438	0.1345		-0.438	-4.54e-05	-0.0007751
-0.439	0.1343		-0.439	-4.57e-05	-0.000776
-0.44	0.1342		-0.44	-4.61e-05	-0.0007775
-0.441	0.1342		-0.441	-4.64e-05	-0.0007771
-0.442	0.1342		-0.442	-4.68e-05	-0.0007769
-0.443	0.1342		-0.443	-4.71e-05	-0.0007764
-0.444	0.1343		-0.444	-4.75e-05	-0.0007775
-0.445	0.1343		-0.445	-4.79e-05	-0.0007784
-0.446	0.1342		-0.446	-4.83e-05	-0.0007791
-0.447	0.1341		-0.447	-4.87e-05	-0.0007795
-0.448	0.1341		-0.448	-4.91e-05	-0.0007792
-0.449	0.1341		-0.449	-4.94e-05	-0.0007805
-0.45	0.1341		-0.45	-4.98e-05	-0.0007815
-0.451	0.134		-0.451	-5.02e-05	-0.0007812
-0.452	0.134		-0.452	-5.06e-05	-0.0007823
-0.453	0.1338		-0.453	-5.11e-05	-0.0007832
-0.454	0.1337		-0.454	-5.15e-05	-0.0007834
-0.455	0.1337		-0.455	-5.2e-05	-0.0007831
-0.456	0.1338		-0.456	-5.24e-05	-0.0007826
-0.457	0.1338		-0.457	-5.29e-05	-0.000783
-0.458	0.1338		-0.458	-5.34e-05	-0.0007845
-0.459	0.1336		-0.459	-5.39e-05	-0.0007849
-0.46	0.1337		-0.46	-5.43e-05	-0.0007853
-0.461	0.1337		-0.461	-5.48e-05	-0.0007854
-0.462	0.1338		-0.462	-5.53e-05	-0.0007857
-0.463	0.1339		-0.463	-5.59e-05	-0.0007856
-0.464	0.1341		-0.464	-5.64e-05	-0.0007864
-0.465	0.1339		-0.465	-5.69e-05	-0.0007871
-0.466	0.1339		-0.466	-5.75e-05	-0.0007887
-0.467	0.1337		-0.467	-5.8e-05	-0.000789
-0.468	0.1335		-0.468	-5.86e-05	-0.0007893
-0.469	0.1336		-0.469	-5.91e-05	-0.0007902
-0.47	0.1337		-0.47	-5.98e-05	-0.0007901
-0.471	0.1337		-0.471	-6.04e-05	-0.0007901
-0.472	0.1336		-0.472	-6.1e-05	-0.00079
-0.473	0.1335		-0.473	-6.16e-05	-0.0007909
-0.474	0.1336		-0.474	-6.23e-05	-0.0007915
-0.475	0.1335		-0.475	-6.29e-05	-0.0007919
-0.476	0.1336		-0.476	-6.36e-05	-0.0007932
-0.477	0.1335		-0.477	-6.43e-05	-0.0007934
-0.478	0.1335		-0.478	-6.5e-05	-0.000794
-0.479	0.1334		-0.479	-6.57e-05	-0.0007955
-0.48	0.1333		-0.48	-6.65e-05	-0.0007964
-0.481	0.1333		-0.481	-6.72e-05	-0.0007966
-0.482	0.1334		-0.482	-6.8e-05	-0.0007966
-0.483	0.1336		-0.483	-6.87e-05	-0.0007978
-0.484	0.1334		-0.484	-6.95e-05	-0.0007981
-0.485	0.1333		-0.485	-7.03e-05	-0.0007985
-0.486	0.1333		-0.486	-7.11e-05	-0.0007983
-0.487	0.1334		-0.487	-7.19e-05	-0.0007984
-0.488	0.1334		-0.488	-7.28e-05	-0.0008
-0.489	0.1332		-0.489	-7.36e-05	-0.0008015
-0.49	0.1332		-0.49	-7.45e-05	-0.0008018
-0.491	0.1332		-0.491	-7.54e-05	-0.0008023
-0.492	0.1331		-0.492	-7.63e-05	-0.0008036
-0.493	0.1331		-0.493	-7.72e-05	-0.0008044
-0.494	0.1331		-0.494	-7.81e-05	-0.0008044
-0.495	0.1331		-0.495	-7.91e-05	-0.0008046
-0.496	0.133		-0.496	-8.01e-05	-0.0008041
-0.497	0.133		-0.497	-8.11e-05	-0.0008041
-0.498	0.133		-0.498	-8.21e-05	-0.0008048
-0.499	0.133		-0.499	-8.31e-05	-0.0008058
-0.5	0.133		-0.5	-8.42e-05	-0.0008068
-0.501	0.133		-0.501	-8.52e-05	-0.000808
-0.502	0.133		-0.502	-8.63e-05	-0.0008089
-0.503	0.133		-0.503	-8.74e-05	-0.000809
-0.504	0.133		-0.504	-8.85e-05	-0.0008089
-0.505	0.133		-0.505	-8.97e-05	-0.0008094
-0.506	0.133		-0.506	-9.09e-05	-0.0008104
-0.507	0.1331		-0.507	-9.2e-05	-0.0008103
-0.508	0.1333		-0.508	-9.32e-05	-0.0008118
-0.509	0.1332		-0.509	-9.45e-05	-0.0008129
-0.51	0.133		-0.51	-9.56e-05	-0.0008142
-0.511	0.1329		-0.511	-9.69e-05	-0.0008155
-0.512	0.133		-0.512	-9.82e-05	-0.0008166
-0.513	0.1329		-0.513	-9.95e-05	-0.0008181
-0.514	0.1328		-0.514	-0.000101	-0.0008191
-0.515	0.1328		-0.515	-0.000102	-0.0008198
-0.516	0.1327		-0.516	-0.000104	-0.0008194
-0.517	0.1328		-0.517	-0.000105	-0.0008193
-0.518	0.1328		-0.518	-0.000106	-0.0008196
-0.519	0.1328		-0.519	-0.000108	-0.0008199
-0.52	0.133		-0.52	-0.000109	-0.0008222
-0.521	0.1328		-0.521	-0.000111	-0.0008236
-0.522	0.1329		-0.522	-0.000112	-0.0008246
-0.523	0.1328		-0.523	-0.000114	-0.000825
-0.524	0.1329		-0.524	-0.000115	-0.0008252
-0.525	0.133		-0.525	-0.000117	-0.000826
-0.526	0.133		-0.526	-0.000119	-0.0008269
-0.527	0.133		-0.527	-0.00012	-0.0008273
-0.528	0.1329		-0.528	-0.000122	-0.0008284
-0.529	0.1329		-0.529	-0.000123	-0.0008295
-0.53	0.1329		-0.53	-0.000125	-0.0008301
-0.531	0.1329		-0.531	-0.000127	-0.0008312
-0.532	0.1329		-0.532	-0.000129	-0.0008315
-0.533	0.1329		-0.533	-0.000131	-0.000832
-0.534	0.1329		-0.534	-0.000132	-0.0008331
-0.535	0.1329		-0.535	-0.000134	-0.0008343
-0.536	0.1328		-0.536	-0.000136	-0.0008347
-0.537	0.1328		-0.537	-0.000138	-0.0008355
-0.538	0.1328		-0.538	-0.00014	-0.0008363
-0.539	0.1329		-0.539	-0.000142	-0.0008368
-0.54	0.1329		-0.54	-0.000144	-0.0008383
-0.541	0.1328		-0.541	-0.000146	-0.00084
-0.542	0.1328		-0.542	-0.000148	-0.0008417
-0.543	0.1327		-0.543	-0.00015	-0.0008432
-0.544	0.1327		-0.544	-0.000152	-0.0008444
-0.545	0.1325		-0.545	-0.000154	-0.0008459
-0.546	0.1323		-0.546	-0.000157	-0.0008477
-0.547	0.1324		-0.547	-0.000159	-0.0008496
-0.548	0.1324		-0.548	-0.000161	-0.0008499
-0.549	0.1323		-0.549	-0.000163	-0.00085
-0.55	0.1322		-0.55	-0.000166	-0.0008502
-0.551	0.1323		-0.551	-0.000168	-0.0008512
-0.552	0.1324		-0.552	-0.00017	-0.0008525
-0.553	0.1327		-0.553	-0.000173	-0.0008551
-0.554	0.1325		-0.554	-0.000175	-0.000856
-0.555	0.1322		-0.555	-0.000178	-0.0008581
-0.556	0.1321		-0.556	-0.00018	-0.0008593
-0.557	0.1321		-0.557	-0.000183	-0.0008604
-0.558	0.132		-0.558	-0.000186	-0.0008611
-0.559	0.132		-0.559	-0.000188	-0.0008618
-0.56	0.1321		-0.56	-0.000191	-0.0008621
-0.561	0.1322		-0.561	-0.000194	-0.0008637
-0.562	0.1322		-0.562	-0.000196	-0.0008657
-0.563	0.1322		-0.563	-0.000199	-0.0008666
-0.564	0.1321		-0.564	-0.000202	-0.0008682
-0.565	0.132		-0.565	-0.000205	-0.0008694
-0.566	0.132		-0.566	-0.000208	-0.0008714
-0.567	0.1319		-0.567	-0.000211	-0.000873
-0.568	0.1318		-0.568	-0.000214	-0.0008743
-0.569	0.1318		-0.569	-0.000217	-0.0008753
-0.57	0.1318		-0.57	-0.00022	-0.000876
-0.571	0.1319		-0.571	-0.000223	-0.0008772
-0.572	0.132		-0.572	-0.000226	-0.0008789
-0.573	0.1318		-0.573	-0.000229	-0.0008811
-0.574	0.1318		-0.574	-0.000232	-0.0008831
-0.575	0.1316		-0.575	-0.000236	-0.0008843
-0.576	0.1315		-0.576	-0.000239	-0.0008855
-0.577	0.1315		-0.577	-0.000242	-0.0008874
-0.578	0.1314		-0.578	-0.000246	-0.0008875
-0.579	0.1316		-0.579	-0.000249	-0.0008884
-0.58	0.1316		-0.58	-0.000253	-0.0008894
-0.581	0.1319		-0.581	-0.000256	-0.0008925
-0.582	0.1317		-0.582	-0.00026	-0.0008947
-0.583	0.1315		-0.583	-0.000263	-0.000896
-0.584	0.1314		-0.584	-0.000267	-0.0008975
-0.585	0.1314		-0.585	-0.000271	-0.0008988
-0.586	0.1315		-0.586	-0.000274	-0.0009001
-0.587	0.1314		-0.587	-0.000278	-0.0009012
-0.588	0.1314		-0.588	-0.000282	-0.0009021
-0.589	0.1314		-0.589	-0.000286	-0.0009029
-0.59	0.1315		-0.59	-0.00029	-0.0009044
-0.591	0.1315		-0.591	-0.000294	-0.0009056
-0.592	0.1315		-0.592	-0.000298	-0.0009068
-0.593	0.1315		-0.593	-0.000302	-0.0009081
-0.594	0.1317		-0.594	-0.000306	-0.0009098
-0.595	0.1316		-0.595	-0.00031	-0.0009122
-0.596	0.1316		-0.596	-0.000314	-0.0009143
-0.597	0.1315		-0.597	-0.000318	-0.0009162
-0.598	0.1316		-0.598	-0.000323	-0.0009184
-0.599	0.1316		-0.599	-0.000327	-0.0009208
-0.6	0.1316		-0.6	-0.000331	-0.0009225
-0.601	0.1315		-0.601	-0.000336	-0.0009245
-0.602	0.1316		-0.602	-0.00034	-0.0009267
-0.603	0.1314		-0.603	-0.000345	-0.0009288
-0.604	0.1312		-0.604	-0.000349	-0.000929
-0.605	0.1312		-0.605	-0.000354	-0.0009312
-0.606	0.1314		-0.606	-0.000358	-0.0009339
-0.607	0.1313		-0.607	-0.000363	-0.0009356
-0.608	0.1313		-0.608	-0.000368	-0.0009365
-0.609	0.1314		-0.609	-0.000373	-0.0009378
-0.61	0.1314		-0.61	-0.000378	-0.0009392
-0.611	0.1315		-0.611	-0.000382	-0.0009415
-0.612	0.1314		-0.612	-0.000387	-0.0009437
-0.613	0.1313		-0.613	-0.000392	-0.0009459
-0.614	0.1315		-0.614	-0.000397	-0.0009488
-0.615	0.1314		-0.615	-0.000403	-0.0009509
-0.616	0.1313		-0.616	-0.000408	-0.0009537
-0.617	0.1312		-0.617	-0.000413	-0.0009564
-0.618	0.1311		-0.618	-0.000418	-0.0009587
-0.619	0.131		-0.619	-0.000423	-0.0009614
-0.62	0.1309		-0.62	-0.000429	-0.0009645
-0.621	0.131		-0.621	-0.000434	-0.0009664
-0.622	0.1309		-0.622	-0.000439	-0.0009678
-0.623	0.131		-0.623	-0.000445	-0.0009691
-0.624	0.1309		-0.624	-0.00045	-0.0009707
-0.625	0.131		-0.625	-0.000456	-0.0009741
-0.626	0.1308		-0.626	-0.000462	-0.0009766
-0.627	0.1308		-0.627	-0.000467	-0.0009784
-0.628	0.1309		-0.628	-0.000473	-0.0009803
-0.629	0.1309		-0.629	-0.000479	-0.0009826
-0.63	0.1308		-0.63	-0.000485	-0.0009847
-0.631	0.1309		-0.631	-0.000491	-0.0009873
-0.632	0.131		-0.632	-0.000497	-0.0009901
-0.633	0.1308		-0.633	-0.000503	-0.0009924
-0.634	0.1308		-0.634	-0.000509	-0.0009956
-0.635	0.1306		-0.635	-0.000515	-0.0009975
-0.636	0.1306		-0.636	-0.000521	-0.0009995
-0.637	0.1308		-0.637	-0.000527	-0.001
-0.638	0.1308		-0.638	-0.000533	-0.00101
-0.639	0.1308		-0.639	-0.00054	-0.00101
-0.64	0.1308		-0.64	-0.000546	-0.00101
-0.641	0.1308		-0.641	-0.000552	-0.00101
-0.642	0.1307		-0.642	-0.000559	-0.00102
-0.643	0.1307		-0.643	-0.000566	-0.00102
-0.644	0.1308		-0.644	-0.000572	-0.00102
-0.645	0.1305		-0.645	-0.000579	-0.00103
-0.646	0.1304		-0.646	-0.000585	-0.00103
-0.647	0.1303		-0.647	-0.000592	-0.00103
-0.648	0.1301		-0.648	-0.000599	-0.00104
-0.649	0.1301		-0.649	-0.000606	-0.00104
-0.65	0.1302		-0.65	-0.000613	-0.00104
-0.651	0.1301		-0.651	-0.000619	-0.00105
-0.652	0.1301		-0.652	-0.000626	-0.00105
-0.653	0.1303		-0.653	-0.000634	-0.00105
-0.654	0.1304		-0.654	-0.000641	-0.00105
-0.655	0.1304		-0.655	-0.000648	-0.00106
-0.656	0.1303		-0.656	-0.000655	-0.00106
-0.657	0.1301		-0.657	-0.000663	-0.00106
-0.658	0.1301		-0.658	-0.00067	-0.00107
-0.659	0.1302		-0.659	-0.000677	-0.00107
-0.66	0.1302		-0.66	-0.000684	-0.00107
-0.661	0.1302		-0.661	-0.000692	-0.00107
-0.662	0.1302		-0.662	-0.000699	-0.00108
-0.663	0.1302		-0.663	-0.000707	-0.00108
-0.664	0.1302		-0.664	-0.000714	-0.00108
-0.665	0.1302		-0.665	-0.000722	-0.00109
-0.666	0.1301		-0.666	-0.00073	-0.00109
-0.667	0.1301		-0.667	-0.000737	-0.00109
-0.668	0.1299		-0.668	-0.000745	-0.0011
-0.669	0.1298		-0.669	-0.000753	-0.0011
-0.67	0.1297		-0.67	-0.00076	-0.00111
-0.671	0.1295		-0.671	-0.000768	-0.00111
-0.672	0.1295		-0.672	-0.000776	-0.00111
-0.673	0.1295		-0.673	-0.000784	-0.00111
-0.674	0.1298		-0.674	-0.000792	-0.00112
-0.675	0.1296		-0.675	-0.000801	-0.00112
-0.676	0.1294		-0.676	-0.000809	-0.00113
-0.677	0.1292		-0.677	-0.000817	-0.00113
-0.678	0.129		-0.678	-0.000826	-0.00114
-0.679	0.1289		-0.679	-0.000834	-0.00114
-0.68	0.1288		-0.68	-0.000843	-0.00114
-0.681	0.1287		-0.681	-0.000851	-0.00115
-0.682	0.1288		-0.682	-0.000859	-0.00115
-0.683	0.1288		-0.683	-0.000868	-0.00115
-0.684	0.1287		-0.684	-0.000877	-0.00116
-0.685	0.1286		-0.685	-0.000885	-0.00116
-0.686	0.1286		-0.686	-0.000893	-0.00117
-0.687	0.1285		-0.687	-0.000902	-0.00117
-0.688	0.1284		-0.688	-0.000911	-0.00117
-0.689	0.1283		-0.689	-0.000919	-0.00118
-0.69	0.1281		-0.69	-0.000928	-0.00118
-0.691	0.128		-0.691	-0.000937	-0.00119
-0.692	0.1278		-0.692	-0.000946	-0.00119
-0.693	0.1276		-0.693	-0.000955	-0.0012
-0.694	0.1275		-0.694	-0.000964	-0.0012
-0.695	0.1275		-0.695	-0.000973	-0.0012
-0.696	0.1272		-0.696	-0.000982	-0.00121
-0.697	0.1272		-0.697	-0.000991	-0.00121
-0.698	0.1269		-0.698	-0.001	-0.00122
-0.699	0.1268		-0.699	-0.00101	-0.00122
-0.7	0.1268		-0.7	-0.00102	-0.00123
-0.701	0.1267		-0.701	-0.00103	-0.00123
-0.702	0.1266		-0.702	-0.00104	-0.00124
-0.703	0.1263		-0.703	-0.00105	-0.00124
-0.704	0.1262		-0.704	-0.00106	-0.00125
-0.705	0.126		-0.705	-0.00107	-0.00125
-0.706	0.1258		-0.706	-0.00108	-0.00126
-0.707	0.1256		-0.707	-0.00108	-0.00126
-0.708	0.1256		-0.708	-0.00109	-0.00127
-0.709	0.1255		-0.709	-0.0011	-0.00127
-0.71	0.1253		-0.71	-0.00111	-0.00128
-0.711	0.1253		-0.711	-0.00112	-0.00128
-0.712	0.1255		-0.712	-0.00113	-0.00128
-0.713	0.1252		-0.713	-0.00114	-0.00129
-0.714	0.125		-0.714	-0.00115	-0.00129
-0.715	0.1249		-0.715	-0.00116	-0.0013
-0.716	0.1251		-0.716	-0.00117	-0.00131
-0.717	0.1249		-0.717	-0.00118	-0.00131
-0.718	0.1247		-0.718	-0.00119	-0.00131
-0.719	0.1246		-0.719	-0.00121	-0.00132
-0.72	0.1248		-0.72	-0.00122	-0.00132
-0.721	0.1246		-0.721	-0.00123	-0.00133
-0.722	0.1243		-0.722	-0.00124	-0.00133
-0.723	0.1243		-0.723	-0.00125	-0.00134
-0.724	0.1244		-0.724	-0.00126	-0.00134
-0.725	0.1245		-0.725	-0.00127	-0.00135
-0.726	0.1245		-0.726	-0.00128	-0.00135
-0.727	0.1241		-0.727	-0.00129	-0.00136
-0.728	0.1238		-0.728	-0.0013	-0.00137
-0.729	0.1237		-0.729	-0.00131	-0.00137
-0.73	0.1235		-0.73	-0.00132	-0.00138
-0.731	0.1236		-0.731	-0.00133	-0.00138
-0.732	0.1237		-0.732	-0.00134	-0.00139
-0.733	0.1237		-0.733	-0.00135	-0.0014
-0.734	0.1235		-0.734	-0.00136	-0.0014
-0.735	0.1233		-0.735	-0.00137	-0.00141
-0.736	0.1234		-0.736	-0.00138	-0.00141
-0.737	0.1231		-0.737	-0.00139	-0.00142
-0.738	0.1232		-0.738	-0.0014	-0.00142
-0.739	0.1231		-0.739	-0.00141	-0.00143
-0.74	0.1229		-0.74	-0.00142	-0.00143
-0.741	0.1229		-0.741	-0.00143	-0.00144
-0.742	0.1229		-0.742	-0.00144	-0.00145
-0.743	0.1227		-0.743	-0.00145	-0.00145
-0.744	0.1227		-0.744	-0.00147	-0.00146
-0.745	0.1227		-0.745	-0.00148	-0.00146
-0.746	0.1226		-0.746	-0.00149	-0.00147
-0.747	0.1223		-0.747	-0.0015	-0.00147
-0.748	0.1223		-0.748	-0.00151	-0.00148
-0.749	0.122		-0.749	-0.00152	-0.00149
-0.75	0.1222		-0.75	-0.00153	-0.00149
-0.751	0.1222		-0.751	-0.00155	-0.0015
-0.752	0.1222		-0.752	-0.00156	-0.00151
-0.753	0.122		-0.753	-0.00157	-0.00151
-0.754	0.1218		-0.754	-0.00158	-0.00152
-0.755	0.1216		-0.755	-0.00159	-0.00153
-0.756	0.1215		-0.756	-0.0016	-0.00153
-0.757	0.1215		-0.757	-0.00162	-0.00154
-0.758	0.1212		-0.758	-0.00163	-0.00155
-0.759	0.1211		-0.759	-0.00164	-0.00156
-0.76	0.1208		-0.76	-0.00165	-0.00157
-0.761	0.1207		-0.761	-0.00166	-0.00157
-0.762	0.1206		-0.762	-0.00167	-0.00158
-0.763	0.1205		-0.763	-0.00168	-0.00158
-0.764	0.1204		-0.764	-0.0017	-0.00159
-0.765	0.1203		-0.765	-0.00171	-0.0016
-0.766	0.12		-0.766	-0.00172	-0.00161
-0.767	0.1198		-0.767	-0.00173	-0.00161
-0.768	0.1197		-0.768	-0.00174	-0.00162
-0.769	0.1192		-0.769	-0.00175	-0.00163
-0.77	0.119		-0.77	-0.00176	-0.00163
-0.771	0.1192		-0.771	-0.00177	-0.00164
-0.772	0.1191		-0.772	-0.00178	-0.00165
-0.773	0.119		-0.773	-0.0018	-0.00166
-0.774	0.1187		-0.774	-0.00181	-0.00166
-0.775	0.118		-0.775	-0.00182	-0.00167
-0.776	0.1176		-0.776	-0.00183	-0.00168
-0.777	0.1177		-0.777	-0.00184	-0.00168
-0.778	0.1176		-0.778	-0.00185	-0.00169
-0.779	0.1173		-0.779	-0.00187	-0.0017
-0.78	0.117		-0.78	-0.00188	-0.00171
-0.781	0.1168		-0.781	-0.00189	-0.00172
-0.782	0.1168		-0.782	-0.0019	-0.00172
-0.783	0.1166		-0.783	-0.00192	-0.00173
-0.784	0.1166		-0.784	-0.00193	-0.00174
-0.785	0.1165		-0.785	-0.00194	-0.00174
-0.786	0.1163		-0.786	-0.00195	-0.00175
-0.787	0.116		-0.787	-0.00196	-0.00176
-0.788	0.1159		-0.788	-0.00198	-0.00177
-0.789	0.1157		-0.789	-0.00199	-0.00177
-0.79	0.1157		-0.79	-0.002	-0.00178
-0.791	0.1157		-0.791	-0.00201	-0.00179
-0.792	0.1155		-0.792	-0.00203	-0.0018
-0.793	0.1151		-0.793	-0.00204	-0.0018
-0.794	0.1147		-0.794	-0.00205	-0.00181
-0.795	0.1145		-0.795	-0.00206	-0.00182
-0.796	0.1146		-0.796	-0.00207	-0.00183
-0.797	0.1142		-0.797	-0.00208	-0.00183
-0.798	0.1142		-0.798	-0.00209	-0.00184
-0.799	0.1144		-0.799	-0.0021	-0.00185
-0.8	0.1142		-0.8	-0.00212	-0.00186
-0.801	0.1141		-0.801	-0.00213	-0.00187
-0.802	0.1141		-0.802	-0.00214	-0.00187
-0.803	0.114		-0.803	-0.00215	-0.00188
-0.804	0.1139		-0.804	-0.00216	-0.00189
-0.805	0.1135		-0.805	-0.00217	-0.0019
-0.806	0.1132		-0.806	-0.00218	-0.00191
-0.807	0.1128		-0.807	-0.00219	-0.00191
-0.808	0.1124		-0.808	-0.0022	-0.00192
-0.809	0.1123		-0.809	-0.00222	-0.00193
-0.81	0.1121		-0.81	-0.00223	-0.00194
-0.811	0.1119		-0.811	-0.00224	-0.00194
-0.812	0.1115		-0.812	-0.00225	-0.00195
-0.813	0.1114		-0.813	-0.00225	-0.00196
-0.814	0.1117		-0.814	-0.00227	-0.00197
-0.815	0.1118		-0.815	-0.00228	-0.00198
-0.816	0.1109		-0.816	-0.00229	-0.00198
-0.817	0.1113		-0.817	-0.00231	-0.00199
-0.818	0.112		-0.818	-0.00232	-0.002
-0.819	0.1115		-0.819	-0.00233	-0.00201
-0.82	0.1111		-0.82	-0.00234	-0.00202
-0.821	0.1114		-0.821	-0.00236	-0.00203
-0.822	0.1109		-0.822	-0.00237	-0.00204
-0.823	0.01383		-0.823	-0.00237
-0.824	0.01382		-0.824	-0.00238
-0.825	0.0138		-0.825	-0.0024
-0.826	0.01378		-0.826	-0.00241
-0.827	0.01377		-0.827	-0.00242
-0.828	0.01377		-0.828	-0.00243
-0.829	0.01375		-0.829	-0.00244
-0.83	0.01375		-0.83	-0.00246
-0.831	0.01374		-0.831	-0.00247
-0.832	0.01374		-0.832	-0.00248
-0.833	0.01373		-0.833	-0.00249
-0.834	0.01373		-0.834	-0.00251
-0.835	0.0137		-0.835	-0.00252
-0.836	0.01369		-0.836	-0.00253
-0.837	0.0137		-0.837	-0.00254
-0.838	0.0137		-0.838	-0.00255
-0.839	0.01369		-0.839	-0.00257
-0.84	0.01369		-0.84	-0.00259
-0.841	0.01369		-0.841	-0.0026
-0.842	0.01368		-0.842	-0.00262
-0.843	0.01366		-0.843	-0.00264
-0.844	0.01364		-0.844	-0.00265
-0.845	0.01365		-0.845	-0.00266
-0.846	0.01365		-0.846	-0.00267
-0.847	0.01365		-0.847	-0.00268
-0.848	0.01364		-0.848	-0.00269
-0.849	0.01362		-0.849	-0.00271
-0.85	0.01361		-0.85	-0.00272
-0.851	0.01362		-0.851	-0.00272
-0.852	0.01362		-0.852	-0.00273
-0.853	0.01362		-0.853	-0.00274
-0.854	0.01362		-0.854	-0.00276
-0.855	0.0136		-0.855	-0.00277
-0.856	0.0136		-0.856	-0.00278
-0.857	0.01361		-0.857	-0.00279
-0.858	0.01361		-0.858	-0.0028
-0.859	0.01361		-0.859	-0.00281
-0.86	0.01362		-0.86	-0.00283
-0.861	0.01363		-0.861	-0.00284
-0.862	0.01362		-0.862	-0.00284
-0.863	0.01363		-0.863	-0.00285
-0.864	0.01363		-0.864	-0.00286
-0.865	0.01363		-0.865	-0.00287
-0.866	0.01363		-0.866	-0.00288
-0.867	0.01364		-0.867	-0.00289
-0.868	0.01363		-0.868	-0.0029
-0.869	0.01363		-0.869	-0.00291
-0.87	0.01364		-0.87	-0.00291
-0.871	0.01363		-0.871	-0.00292
-0.872	0.01365		-0.872	-0.00292
-0.873	0.01364		-0.873	-0.00294
-0.874	0.01361		-0.874	-0.00295
-0.875	0.01363		-0.875	-0.00296
-0.876	0.01364		-0.876	-0.00297
-0.877	0.01365		-0.877	-0.00298
-0.878	0.01367		-0.878	-0.00298
-0.879	0.01369		-0.879	-0.00299
-0.88	0.01372		-0.88	-0.003
-0.881	0.01372		-0.881	-0.00301
-0.882	0.01373		-0.882	-0.00302
-0.883	0.01374		-0.883	-0.00303
-0.884	0.01376		-0.884	-0.00304
-0.885	0.01376		-0.885	-0.00305
-0.886	0.01377		-0.886	-0.00307
-0.887	0.01378		-0.887	-0.00308
-0.888	0.0138		-0.888	-0.0031
-0.889	0.01382		-0.889	-0.0031
-0.89	0.01384		-0.89	-0.00311
-0.891	0.01386		-0.891	-0.00313
-0.892	0.01387		-0.892	-0.00313
-0.893	0.01387		-0.893	-0.00315
-0.894	0.01388		-0.894	-0.00316
-0.895	0.01391		-0.895	-0.00317
-0.896	0.01395		-0.896	-0.00318
-0.897	0.014		-0.897	-0.00319
-0.898	0.01402		-0.898	-0.0032
-0.899	0.01405		-0.899	-0.00323
-0.9	0.01407		-0.9	-0.00324
-0.901	0.01409		-0.901	-0.00325
-0.902	0.01412		-0.902	-0.00327
-0.903	0.01415		-0.903	-0.00328
-0.904	0.01418		-0.904	-0.00329
-0.905	0.01421		-0.905	-0.00331
-0.906	0.01426		-0.906	-0.00332
-0.907	0.01428		-0.907	-0.00332
-0.908	0.01431		-0.908	-0.00338
-0.909	0.01432		-0.909	-0.00341
-0.91	0.01435		-0.91	-0.00342
-0.911	0.01441		-0.911	-0.00343
-0.912	0.01447		-0.912	-0.00343
-0.913	0.01452		-0.913	-0.00345
-0.914	0.01459		-0.914	-0.00345
-0.915	0.01463		-0.915	-0.00346
-0.916	0.01467		-0.916	-0.00347
-0.917	0.01471		-0.917	-0.00348
-0.918	0.01476		-0.918	-0.00348
-0.919	0.01484		-0.919	-0.00348
-0.92	0.01488		-0.92	-0.00349
-0.921	0.01491		-0.921	-0.0035
-0.922	0.01498		-0.922	-0.0035
-0.923	0.01505		-0.923	-0.00351
-0.924	0.01512		-0.924	-0.00352
-0.925	0.01517		-0.925	-0.00353
-0.926	0.01522		-0.926	-0.00357
-0.927	0.01526		-0.927	-0.00358
-0.928	0.01533		-0.928	-0.0036
-0.929	0.01541		-0.929	-0.00362
-0.93	0.01549		-0.93	-0.00363
-0.931	0.01557		-0.931	-0.00365
-0.932	0.01566		-0.932	-0.00365
-0.933	0.01573		-0.933	-0.00366
-0.934	0.0158		-0.934	-0.00369
-0.935	0.01587		-0.935	-0.00371
-0.936	0.01594		-0.936	-0.00374
-0.937	0.016		-0.937	-0.00375
-0.938	0.01608		-0.938	-0.00376
-0.939	0.01615		-0.939	-0.00377
-0.94	0.01625		-0.94	-0.00378
-0.941	0.01631		-0.941	-0.00379
-0.942	0.0164		-0.942	-0.0038
-0.943	0.01651		-0.943	-0.0038
-0.944	0.01662		-0.944	-0.00381
-0.945	0.01675		-0.945	-0.00383
-0.946	0.01689		-0.946	-0.00384
-0.947	0.017		-0.947	-0.00384
-0.948	0.0171		-0.948	-0.00384
-0.949	0.01721		-0.949	-0.00384
-0.95	0.01729		-0.95	-0.00384
-0.951	0.01741		-0.951	-0.00384
-0.952	0.01752		-0.952	-0.00385
-0.953	0.01762		-0.953	-0.00388
-0.954	0.01773		-0.954	-0.00389
-0.955	0.01787		-0.955	-0.00389
-0.956	0.01802		-0.956	-0.00389
-0.957	0.01815		-0.957	-0.00392
-0.958	0.01827		-0.958	-0.00393
-0.959	0.01843		-0.959	-0.00393
-0.96	0.01858		-0.96	-0.00393
-0.961	0.01872		-0.961	-0.00394
-0.962	0.01886		-0.962	-0.00396
-0.963	0.01902		-0.963	-0.00398
-0.964	0.01915		-0.964	-0.00398
-0.965	0.01932		-0.965	-0.00402
-0.966	0.01946		-0.966	-0.00405
-0.967	0.01959		-0.967	-0.00407
-0.968	0.01975		-0.968	-0.00409
-0.969	0.01994		-0.969	-0.00408
-0.97	0.02015		-0.97	-0.00408
-0.971	0.02032		-0.971	-0.00408
-0.972	0.02051		-0.972	-0.00408
-0.973	0.02068		-0.973	-0.00409
-0.974	0.02088		-0.974	-0.00409
-0.975	0.02107		-0.975	-0.00408
-0.976	0.02125		-0.976	-0.00408
-0.977	0.02142		-0.977	-0.00409
-0.978	0.0216		-0.978	-0.0041
-0.979	0.02178		-0.979	-0.00411
-0.98	0.022		-0.98	-0.00411
-0.981	0.02224		-0.981	-0.00411
-0.982	0.02246		-0.982	-0.00411
-0.983	0.02269		-0.983	-0.00411
-0.984	0.02288		-0.984	-0.00413
-0.985	0.02308		-0.985	-0.00414
-0.986	0.02324		-0.986	-0.00417
-0.987	0.02348		-0.987	-0.00418
-0.988	0.02371		-0.988	-0.00419
-0.989	0.02402		-0.989	-0.0042
-0.99	0.02432		-0.99	-0.00421
-0.991	0.02457		-0.991	-0.00424
-0.992	0.02478		-0.992	-0.00425
-0.993	0.025		-0.993	-0.00425
-0.994	0.02529		-0.994	-0.00425
-0.995	0.02553		-0.995	-0.00427
-0.996	0.02577		-0.996	-0.00429
-0.997	0.02602		-0.997	-0.00428
-0.998	0.02627		-0.998	-0.00428
-0.999	0.02655		-0.999	-0.00429
-1	0.02685		-1	-0.0043
-1.001	0.02714		-1.001	-0.0043
-1.002	0.0274		-1.002	-0.00431
-1.003	0.02768		-1.003	-0.0043
-1.004	0.02797		-1.004	-0.0043
-1.005	0.02826		-1.005	-0.00439
-1.006	0.02852		-1.006	-0.00442
-1.007	0.02883		-1.007	-0.00441
-1.008	0.02913		-1.008	-0.0044
-1.009	0.02946		-1.009	-0.00442
-1.01	0.02976		-1.01	-0.00443
-1.011	0.0301		-1.011	-0.00443
-1.012	0.03043		-1.012	-0.00444
-1.013	0.03073		-1.013	-0.00444
-1.014	0.03108		-1.014	-0.00446
-1.015	0.03148		-1.015	-0.00446
-1.016	0.03182		-1.016	-0.00445
-1.017	0.03215		-1.017	-0.00446
-1.018	0.03248		-1.018	-0.00446
-1.019	0.03282		-1.019	-0.00446
-1.02	0.0332		-1.02	-0.00445
-1.021	0.03357		-1.021	-0.00451
[truncated: 1,540 more rows]

## Sheet: Figure4d
FE	generation
69.8	1286.9
55	457.3
90	12025
40	51
85	230.5
43.6	224.8
90.7	106.4
58	345.5
70	561.7
52	193.1
65	435
90	9660
95.6	4200
90	5900
80	30000

## Sheet: Figure4e
time	concentration	time	J
1	265.005	0.000277778	-33.26
2	532.853	0.000555556	-33.2
3	774.21	0.000833333	-33.12
4	1106.81	0.00111	-33.08
5	1471.79	0.00139	-32.96
6	1774.96	0.00167	-32.94
7	2072.24	0.00194	-32.76
8	2345.98	0.00222	-32.86
9	2728.62	0.0025	-32.76
10	3123.03	0.00278	-32.88
11	3423.26	0.00306	-32.74
12	3596.91	0.00333	-32.72
24	7174.75	0.00361	-32.84
		0.00389	-32.76
		0.00417	-32.62
		0.00444	-32.68
		0.00472	-32.7
		0.005	-32.7
		0.00528	-32.58
		0.00556	-32.2
		0.00583	-32.6
		0.00611	-32.52
		0.00639	-32.58
		0.00667	-32.48
		0.00694	-32.66
		0.00722	-32.48
		0.0075	-32.24
		0.00778	-32.42
		0.00806	-32.4
		0.00833	-32.46
		0.00861	-32.38
		0.00889	-32.38
		0.00917	-32.42
		0.00944	-32.4
		0.00972	-32.32
		0.01	-32.38
		0.01028	-32.12
		0.01056	-32.24
		0.01083	-32.34
		0.01111	-32.24
		0.01139	-32.26
		0.01167	-32.28
		0.01194	-32.32
		0.01222	-32.2
		0.0125	-32.18
		0.01278	-32.14
		0.01306	-32.3
		0.01333	-32.22
		0.01361	-32.18
		0.01389	-32.14
		0.01417	-32.1
		0.01444	-32.18
		0.01472	-32.16
		0.015	-32.12
		0.01528	-32.14
		0.01556	-32
		0.01583	-32.12
		0.01611	-32.02
		0.01639	-32.1
		0.01667	-31.96
		0.01694	-32.06
		0.01722	-31.94
		0.0175	-32.02
		0.01778	-32.06
		0.01806	-32.12
		0.01833	-32.06
		0.01861	-31.96
		0.01889	-32
		0.01917	-31.82
		0.01944	-31.8
		0.01972	-32
		0.02	-31.78
		0.02028	-31.82
		0.02056	-31.82
		0.02083	-31.88
		0.02111	-31.88
		0.02139	-31.84
		0.02167	-31.8
		0.02194	-31.76
		0.02222	-31.76
		0.0225	-31.86
		0.02278	-31.78
		0.02306	-31.8
		0.02333	-31.82
		0.02361	-31.9
		0.02389	-31.92
		0.02417	-31.88
		0.02444	-31.84
		0.02472	-31.7
		0.025	-31.84
		0.02528	-31.68
		0.02556	-31.86
		0.02583	-31.68
		0.02611	-31.84
		0.02639	-31.7
		0.02667	-31.8
		0.02694	-31.58
		0.02722	-31.72
		0.0275	-31.78
		0.02778	-31.74
		0.02806	-31.74
		0.02833	-31.6
		0.02861	-31.74
		0.02889	-31.7
		0.02917	-31.68
		0.02944	-31.66
		0.02972	-31.8
		0.03	-31.76
		0.03028	-31.74
		0.03056	-31.76
		0.03083	-31.54
		0.03111	-31.62
		0.03139	-31.72
		0.03167	-31.74
		0.03194	-31.62
		0.03222	-31.62
		0.0325	-31.72
		0.03278	-31.78
		0.03306	-31.52
		0.03333	-31.72
		0.03361	-31.58
		0.03389	-31.64
		0.03417	-31.48
		0.03444	-31.54
		0.03472	-31.64
		0.035	-31.58
		0.03528	-31.7
		0.03556	-31.6
		0.03583	-31.62
		0.03611	-31.54
		0.03639	-31.72
		0.03667	-31.56
		0.03694	-31.62
		0.03722	-31.62
		0.0375	-31.36
		0.03778	-31.2
		0.03806	-31.26
		0.03833	-31.46
		0.03861	-31.58
		0.03889	-31.58
		0.03917	-31.5
		0.03944	-31.52
		0.03972	-31.54
		0.04	-31.48
		0.04028	-31.44
		0.04056	-31.54
		0.04083	-31.5
		0.04111	-31.54
		0.04139	-31.52
		0.04167	-31.46
		0.04194	-31.64
		0.04222	-31.46
		0.0425	-31.34
		0.04278	-31.48
		0.04306	-31.44
		0.04333	-31.28
		0.04361	-31.56
		0.04389	-31.44
		0.04417	-31.52
		0.04444	-31.52
		0.04472	-31.5
		0.045	-31.22
		0.04528	-31.48
		0.04556	-31.42
		0.04583	-31.32
		0.04611	-31.48
		0.04639	-31.44
		0.04667	-31.4
		0.04694	-31.42
		0.04722	-31.48
		0.0475	-31.48
		0.04778	-31.52
		0.04806	-31.44
		0.04833	-31.26
		0.04861	-31.36
		0.04889	-31.42
		0.04917	-31.38
		0.04944	-31.44
		0.04972	-31.36
		0.05	-31.4
		0.05028	-31.44
		0.05056	-31.3
		0.05083	-31.26
		0.05111	-31.42
		0.05139	-31.36
		0.05167	-31.32
		0.05194	-31.18
		0.05222	-31.34
		0.0525	-31.38
		0.05278	-31.32
		0.05306	-31.38
		0.05333	-31.34
		0.05361	-31.34
		0.05389	-31.34
		0.05417	-31.34
		0.05444	-31.26
		0.05472	-31.36
		0.055	-31.26
		0.05528	-31.38
		0.05556	-31.42
		0.05583	-31.3
		0.05611	-31.42
		0.05639	-31.32
		0.05667	-31.34
		0.05694	-31.22
		0.05722	-31.16
		0.0575	-31.04
		0.05778	-31.22
		0.05806	-31.28
		0.05833	-31.38
		0.05861	-31.3
		0.05889	-31.34
		0.05917	-31.38
		0.05944	-31.34
		0.05972	-31.34
		0.06	-31.32
		0.06028	-31.18
		0.06056	-31.08
		0.06083	-31.24
		0.06111	-31.02
		0.06139	-30.98
		0.06167	-31.26
		0.06194	-31.2
		0.06222	-31.18
		0.0625	-31.38
		0.06278	-31.32
		0.06306	-31.22
		0.06333	-31.18
		0.06361	-31.26
		0.06389	-31.32
		0.06417	-30.92
		0.06444	-31.12
		0.06472	-31.18
		0.065	-30.96
		0.06528	-30.88
		0.06556	-30.9
		0.06583	-31.36
		0.06611	-31.12
		0.06639	-31.16
		0.06667	-31.04
		0.06694	-31.14
		0.06722	-31.12
		0.0675	-31.08
		0.06778	-31.22
		0.06806	-31.16
		0.06833	-31.16
		0.06861	-31.2
		0.06889	-31.14
		0.06917	-31.2
		0.06944	-31.16
		0.06972	-31.02
		0.07	-31.16
		0.07028	-31.14
		0.07056	-31
		0.07083	-31.16
		0.07111	-31.1
		0.07139	-31.14
		0.07167	-31.14
		0.07194	-31.14
		0.07222	-31.06
		0.0725	-30.92
		0.07278	-31.08
		0.07306	-31.1
		0.07333	-31.14
		0.07361	-31.1
		0.07389	-31.06
		0.07417	-31.14
		0.07444	-31.22
		0.07472	-31.06
		0.075	-31.16
		0.07528	-31.12
		0.07556	-31.02
		0.07583	-30.86
		0.07611	-30.94
		0.07639	-30.66
		0.07667	-30.42
		0.07694	-30.52
		0.07722	-30.92
		0.0775	-31.04
		0.07778	-31.02
		0.07806	-30.92
		0.07833	-30.94
		0.07861	-31.08
		0.07889	-31.04
		0.07917	-31.14
		0.07944	-31.02
		0.07972	-30.72
		0.08	-30.92
		0.08028	-30.84
		0.08056	-31.06
		0.08083	-30.96
		0.08111	-30.82
		0.08139	-31.08
		0.08167	-30.92
		0.08194	-30.72
		0.08222	-30.7
		0.0825	-30.92
		0.08278	-30.98
		0.08306	-31.02
		0.08333	-30.88
		0.08361	-30.8
		0.08389	-30.84
		0.08417	-30.98
		0.08444	-30.8
		0.08472	-30.9
		0.085	-30.84
		0.08528	-30.8
		0.08556	-30.8
		0.08583	-30.8
		0.08611	-30.66
		0.08639	-30.8
		0.08667	-30.9
		0.08694	-30.9
		0.08722	-30.7
		0.0875	-30.76
		0.08778	-30.6
		0.08806	-30.7
		0.08833	-30.68
		0.08861	-30.68
		0.08889	-30.76
		0.08917	-30.78
		0.08944	-30.62
		0.08972	-30.62
		0.09	-30.72
		0.09028	-30.56
		0.09056	-30.38
		0.09083	-30.54
		0.09111	-30.68
		0.09139	-30.78
		0.09167	-30.8
		0.09194	-30.66
		0.09222	-30.78
		0.0925	-30.76
		0.09278	-30.64
		0.09306	-30.7
		0.09333	-30.58
		0.09361	-30.78
		0.09389	-30.7
		0.09417	-30.48
		0.09444	-30.42
		0.09472	-30.66
		0.095	-30.66
		0.09528	-30.54
		0.09556	-30.56
		0.09583	-30.36
		0.09611	-30.44
		0.09639	-30.38
		0.09667	-30.38
		0.09694	-30.44
		0.09722	-30.44
		0.0975	-30.48
		0.09778	-30.46
		0.09806	-30.46
		0.09833	-30.26
		0.09861	-30.34
		0.09889	-30.54
		0.09917	-30.7
		0.09944	-30.78
		0.09972	-30.62
		0.1	-30.4
		0.10028	-30.54
		0.10056	-30.46
		0.10083	-30.32
		0.10111	-30.52
		0.10139	-30.38
		0.10167	-30.6
		0.10194	-30.44
		0.10222	-30.68
		0.1025	-30.36
		0.10278	-30.26
		0.10306	-30.32
		0.10333	-30.46
		0.10361	-30.28
		0.10389	-30.46
		0.10417	-30.52
		0.10444	-30.4
		0.10472	-30.54
		0.105	-30.5
		0.10528	-30.42
		0.10556	-30.46
		0.10583	-30.28
		0.10611	-30.32
		0.10639	-30.34
		0.10667	-30.24
		0.10694	-30.52
		0.10722	-30.66
		0.1075	-30.58
		0.10778	-30.6
		0.10806	-30.46
		0.10833	-30.52
		0.10861	-30.26
		0.10889	-30.08
		0.10917	-30
		0.10944	-30
		0.10972	-30.36
		0.11	-30.32
		0.11028	-30.34
		0.11056	-29.98
		0.11083	-30.02
		0.11111	-30.04
		0.11139	-30.44
		0.11167	-30.46
		0.11194	-30.44
		0.11222	-30.36
		0.1125	-30.16
		0.11278	-30.32
		0.11306	-30.32
		0.11333	-30.24
		0.11361	-30.16
		0.11389	-29.9
		0.11417	-30.38
		0.11444	-30.22
		0.11472	-30.56
		0.115	-30.48
		0.11528	-30.38
		0.11556	-30.3
		0.11583	-30.42
		0.11611	-30.3
		0.11639	-30.18
		0.11667	-30.3
		0.11694	-30.18
		0.11722	-30.04
		0.1175	-30.34
		0.11778	-30.2
		0.11806	-30.3
		0.11833	-30.32
		0.11861	-30.42
		0.11889	-30.22
		0.11917	-30.16
		0.11944	-30.14
		0.11972	-29.94
		0.12	-30.32
		0.12028	-30.24
		0.12056	-30.26
		0.12083	-30.02
		0.12111	-29.9
		0.12139	-30.2
		0.12167	-30.24
		0.12194	-29.76
		0.12222	-29.82
		0.1225	-30.2
		0.12278	-30.1
		0.12306	-29.9
		0.12333	-29.92
		0.12361	-30.06
		0.12389	-30.24
		0.12417	-30.12
		0.12444	-30.1
		0.12472	-29.94
		0.125	-29.94
		0.12528	-30.06
		0.12556	-30.26
		0.12583	-30.26
		0.12611	-30.2
		0.12639	-30.32
		0.12667	-30.12
		0.12694	-30.18
		0.12722	-30.26
		0.1275	-30.24
		0.12778	-30.04
		0.12806	-29.9
		0.12833	-29.96
		0.12861	-30.12
		0.12889	-29.98
		0.12917	-30.08
		0.12944	-30.12
		0.12972	-30.18
		0.13	-30.3
		0.13028	-29.88
		0.13056	-29.94
		0.13083	-29.84
		0.13111	-29.78
		0.13139	-29.84
		0.13167	-29.84
		0.13194	-30.04
		0.13222	-30.12
		0.1325	-30.2
		0.13278	-30.12
		0.13306	-30.02
		0.13333	-29.96
		0.13361	-29.98
		0.13389	-30.16
		0.13417	-30.16
		0.13444	-29.9
		0.13472	-29.74
		0.135	-30.08
		0.13528	-29.88
		0.13556	-30.12
		0.13583	-30.44
		0.13611	-30.28
		0.13639	-29.94
		0.13667	-30.06
		0.13694	-29.98
		0.13722	-30.18
		0.1375	-30.18
		0.13778	-30.02
		0.13806	-30.16
		0.13833	-29.9
		0.13861	-29.98
		0.13889	-30.24
		0.13917	-30.18
		0.13944	-30.38
		0.13972	-30.14
		0.14	-30.34
		0.14028	-30.18
		0.14056	-30.06
		0.14083	-30.16
		0.14111	-30.24
		0.14139	-30.2
		0.14167	-30.22
		0.14194	-30.2
		0.14222	-30.22
		0.1425	-30.16
		0.14278	-30.24
		0.14306	-30.26
		0.14333	-30.14
		0.14361	-30.08
		0.14389	-30.18
		0.14417	-30.14
		0.14444	-30.22
		0.14472	-30.16
		0.145	-30.34
		0.14528	-30.26
		0.14556	-30.32
		0.14583	-30.26
		0.14611	-30.22
		0.14639	-30.04
		0.14667	-30.2
		0.14694	-30.26
		0.14722	-30.18
		0.1475	-30.1
		0.14778	-30.1
		0.14806	-30.14
		0.14833	-30.02
		0.14861	-30.22
		0.14889	-30.02
		0.14917	-30.22
		0.14944	-30.24
		0.14972	-30.28
		0.15	-30.18
		0.15028	-30.22
		0.15056	-29.96
		0.15083	-29.96
		0.15111	-30.02
		0.15139	-29.98
		0.15167	-30
		0.15194	-30.1
		0.15222	-30.2
		0.1525	-30.08
		0.15278	-30.16
		0.15306	-30.12
		0.15333	-30.18
		0.15361	-30.2
		0.15389	-30.2
		0.15417	-30.12
		0.15444	-30.06
		0.15472	-30.18
		0.155	-30.1
		0.15528	-30.12
		0.15556	-30.06
		0.15583	-30.06
		0.15611	-30.2
		0.15639	-30.14
		0.15667	-30.04
		0.15694	-30.14
		0.15722	-30.16
		0.1575	-30.24
		0.15778	-30.16
		0.15806	-29.9
		0.15833	-30.16
		0.15861	-29.98
		0.15889	-30.14
		0.15917	-30.28
		0.15944	-30.04
		0.15972	-30
		0.16	-30.06
		0.16028	-30.02
		0.16056	-30.24
		0.16083	-29.96
		0.16111	-30
		0.16139	-30.1
		0.16167	-30.04
		0.16194	-30.16
		0.16222	-29.92
		0.1625	-30
		0.16278	-29.72
		0.16306	-30.14
		0.16333	-30.18
		0.16361	-30.12
		0.16389	-30.02
		0.16417	-30.18
		0.16444	-30.12
		0.16472	-30.18
		0.165	-30.06
		0.16528	-29.82
		0.16556	-30.06
		0.16583	-30.06
		0.16611	-30
		0.16639	-30.12
		0.16667	-30.16
		0.16694	-30.04
		0.16722	-30.24
		0.1675	-30.08
		0.16778	-30.08
		0.16806	-30.1
		0.16833	-30
		0.16861	-30.04
		0.16889	-30.02
		0.16917	-30.08
		0.16944	-30
		0.16972	-29.86
		0.17	-29.76
		0.17028	-29.98
		0.17056	-30.02
		0.17083	-30
		0.17111	-29.94
		0.17139	-29.94
		0.17167	-29.98
		0.17194	-30.02
		0.17222	-29.84
		0.1725	-29.86
		0.17278	-29.98
		0.17306	-29.94
		0.17333	-29.84
		0.17361	-29.58
		0.17389	-29.82
		0.17417	-29.56
		0.17444	-30
		0.17472	-29.88
		0.175	-29.94
		0.17528	-30.04
		0.17556	-30.04
		0.17583	-29.74
		0.17611	-29.92
		0.17639	-30
		0.17667	-29.8
		0.17694	-29.62
		0.17722	-29.92
		0.1775	-29.88
		0.17778	-29.98
		0.17806	-29.96
		0.17833	-29.84
		0.17861	-29.64
		0.17889	-29.84
		0.17917	-29.7
		0.17944	-29.64
		0.17972	-30.08
		0.18	-29.98
		0.18028	-29.84
		0.18056	-29.86
		0.18083	-29.98
		0.18111	-29.92
		0.18139	-29.82
		0.18167	-30.04
		0.18194	-30.04
		0.18222	-29.86
		0.1825	-30
		0.18278	-29.74
		0.18306	-29.76
		0.18333	-29.88
		0.18361	-29.98
		0.18389	-30.06
		0.18417	-29.82
		0.18444	-29.82
		0.18472	-29.8
		0.185	-29.84
		0.18528	-29.82
		0.18556	-29.84
		0.18583	-29.98
		0.18611	-29.92
		0.18639	-29.6
		0.18667	-29.72
		0.18694	-29.94
		0.18722	-29.92
		0.1875	-29.72
		0.18778	-29.88
		0.18806	-29.96
		0.18833	-29.7
		0.18861	-29.64
		0.18889	-29.74
		0.18917	-29.84
		0.18944	-29.94
		0.18972	-29.84
		0.19	-30.04
		0.19028	-29.92
		0.19056	-29.68
		0.19083	-29.76
		0.19111	-29.96
		0.19139	-29.94
		0.19167	-29.62
		0.19194	-29.82
		0.19222	-30.04
		0.1925	-29.8
		0.19278	-29.84
		0.19306	-29.58
		0.19333	-29.56
		0.19361	-29.78
		0.19389	-29.88
		0.19417	-29.62
		0.19444	-29.72
		0.19472	-29.82
		0.195	-29.88
		0.19528	-29.74
		0.19556	-29.96
		0.19583	-29.96
		0.19611	-29.82
		0.19639	-29.66
		0.19667	-29.78
		0.19694	-29.76
		0.19722	-29.76
		0.1975	-30.02
		0.19778	-30.12
		0.19806	-29.74
		0.19833	-29.84
		0.19861	-29.78
		0.19889	-29.8
		0.19917	-29.78
		0.19944	-29.76
		0.19972	-29.72
		0.2	-29.54
		0.20028	-29.8
		0.20056	-29.94
		0.20083	-29.76
		0.20111	-29.66
		0.20139	-29.84
		0.20167	-30
		0.20194	-30.02
		0.20222	-29.74
		0.2025	-29.82
		0.20278	-29.82
		0.20306	-29.84
		0.20333	-29.96
		0.20361	-29.94
		0.20389	-29.8
		0.20417	-29.82
		0.20444	-29.78
		0.20472	-29.92
		0.205	-29.84
		0.20528	-29.54
		0.20556	-29.66
		0.20583	-29.8
		0.20611	-29.88
		0.20639	-29.8
		0.20667	-29.82
		0.20694	-29.76
		0.20722	-29.8
		0.2075	-29.78
		0.20778	-29.86
		0.20806	-29.58
		0.20833	-29.86
		0.20861	-29.9
		0.20889	-29.94
		0.20917	-29.84
		0.20944	-29.82
		0.20972	-29.78
		0.21	-29.76
		0.21028	-29.46
		0.21056	-29.44
		0.21083	-29.78
		0.21111	-30.06
		0.21139	-29.96
		0.21167	-30.18
		0.21194	-30.04
		0.21222	-29.92
		0.2125	-29.86
		0.21278	-29.9
		0.21306	-29.98
		0.21333	-29.9
		0.21361	-30
		0.21389	-29.82
		0.21417	-29.86
		0.21444	-29.9
		0.21472	-29.82
		0.215	-29.96
		0.21528	-29.92
		0.21556	-29.74
		0.21583	-29.74
		0.21611	-29.88
		0.21639	-29.82
		0.21667	-29.92
		0.21694	-29.84
		0.21722	-29.9
		0.2175	-29.7
		0.21778	-29.72
		0.21806	-29.74
		0.21833	-29.9
		0.21861	-29.84
		0.21889	-29.64
		0.21917	-29.64
		0.21944	-29.62
		0.21972	-29.6
		0.22	-29.6
		0.22028	-29.78
		0.22056	-29.62
		0.22083	-29.8
		0.22111	-29.6
		0.22139	-29.62
		0.22167	-29.62
		0.22194	-29.7
		0.22222	-29.66
		0.2225	-29.58
		0.22278	-29.6
		0.22306	-29.52
		0.22333	-29.88
		0.22361	-29.64
		0.22389	-29.6
		0.22417	-29.66
		0.22444	-29.58
		0.22472	-29.52
		0.225	-29.74
		0.22528	-29.72
		0.22556	-29.88
		0.22583	-29.76
		0.22611	-29.8
		0.22639	-29.78
		0.22667	-29.52
		0.22694	-29.6
		0.22722	-29.7
		0.2275	-29.8
		0.22778	-29.74
		0.22806	-29.8
		0.22833	-29.68
		0.22861	-29.52
		0.22889	-29.68
		0.22917	-29.6
		0.22944	-29.58
		0.22972	-29.76
		0.23	-29.7
		0.23028	-29.92
		0.23056	-29.68
		0.23083	-29.68
		0.23111	-29.74
		0.23139	-29.54
		0.23167	-29.54
		0.23194	-29.64
		0.23222	-29.98
		0.2325	-29.62
		0.23278	-29.48
		0.23306	-29.9
		0.23333	-29.72
		0.23361	-29.68
		0.23389	-29.5
		0.23417	-29.64
		0.23444	-29.48
		0.23472	-29.78
		0.235	-29.62
		0.23528	-29.62
		0.23556	-29.66
		0.23583	-29.78
		0.23611	-29.64
		0.23639	-29.72
		0.23667	-29.82
		0.23694	-29.78
		0.23722	-29.7
		0.2375	-29.74
		0.23778	-29.8
		0.23806	-29.48
		0.23833	-29.68
		0.23861	-29.7
		0.23889	-29.78
		0.23917	-29.56
		0.23944	-29.76
		0.23972	-29.8
		0.24	-29.86
		0.24028	-29.64
		0.24056	-29.58
		0.24083	-29.64
		0.24111	-29.78
		0.24139	-30.02
		0.24167	-29.68
		0.24194	-29.86
		0.24222	-29.7
		0.2425	-29.76
		0.24278	-29.74
		0.24306	-29.82
		0.24333	-29.76
		0.24361	-29.64
		0.24389	-29.56
		0.24417	-29.84
		0.24444	-29.72
		0.24472	-29.36
		0.245	-29.76
		0.24528	-29.68
		0.24556	-29.68
		0.24583	-29.6
		0.24611	-29.74
		0.24639	-29.58
		0.24667	-29.44
		0.24694	-29.76
		0.24722	-29.56
		0.2475	-29.64
		0.24778	-29.78
		0.24806	-29.64
		0.24833	-29.54
		0.24861	-29.72
		0.24889	-29.68
		0.24917	-29.74
		0.24944	-29.76
		0.24972	-29.56
		0.25	-29.86
		0.25028	-29.84
		0.25056	-29.78
		0.25083	-29.68
		0.25111	-29.58
		0.25139	-29.66
		0.25167	-29.92
		0.25194	-29.72
		0.25222	-29.86
		0.2525	-29.6
		0.25278	-29.38
		0.25306	-29.66
		0.25333	-29.8
		0.25361	-29.7
		0.25389	-29.38
		0.25417	-29.48
		0.25444	-29.86
		0.25472	-29.84
		0.255	-29.76
		0.25528	-29.84
		0.25556	-29.68
		0.25583	-29.58
		0.25611	-29.7
		0.25639	-29.68
		0.25667	-29.62
		0.25694	-29.76
		0.25722	-29.74
		0.2575	-29.74
		0.25778	-29.88
		0.25806	-29.86
		0.25833	-29.9
		0.25861	-29.92
		0.25889	-29.86
		0.25917	-29.94
		0.25944	-29.74
		0.25972	-29.94
		0.26	-29.82
		0.26028	-29.9
		0.26056	-29.72
		0.26083	-29.4
		0.26111	-29.52
		0.26139	-29.7
		0.26167	-29.56
		0.26194	-29.46
		0.26222	-29.6
		0.2625	-29.76
		0.26278	-29.7
		0.26306	-29.52
		0.26333	-29.76
		0.26361	-29.3
		0.26389	-29.44
		0.26417	-29.66
		0.26444	-29.64
		0.26472	-29.78
		0.265	-29.72
		0.26528	-29.62
		0.26556	-29.52
		0.26583	-29.62
		0.26611	-29.58
		0.26639	-29.66
		0.26667	-29.86
		0.26694	-29.58
		0.26722	-29.58
		0.2675	-29.48
		0.26778	-29.82
		0.26806	-29.64
		0.26833	-29.4
		0.26861	-29.62
		0.26889	-29.5
		0.26917	-29.68
		0.26944	-29.68
		0.26972	-29.66
		0.27	-29.44
		0.27028	-29.66
		0.27056	-29.5
		0.27083	-29.6
		0.27111	-29.68
		0.27139	-29.54
		0.27167	-29.6
		0.27194	-29.58
		0.27222	-29.44
		0.2725	-29.48
		0.27278	-29.72
		0.27306	-29.6
		0.27333	-29.5
		0.27361	-29.56
		0.27389	-29.56
		0.27417	-29.52
		0.27444	-29.68
		0.27472	-29.6
		0.275	-29.66
		0.27528	-29.82
		0.27556	-29.52
		0.27583	-29.68
		0.27611	-29.56
		0.27639	-29.58
		0.27667	-29.6
		0.27694	-29.6
		0.27722	-29.56
		0.2775	-29.56
		0.27778	-29.62
		0.27806	-29.54
		0.27833	-29.48
		0.27861	-29.64
		0.27889	-29.56
		0.27917	-29.52
		0.27944	-29.7
		0.27972	-29.6
		0.28	-29.72
		0.28028	-29.4
		0.28056	-29.5
		0.28083	-29.56
		0.28111	-29.66
		0.28139	-29.64
		0.28167	-29.54
		0.28194	-29.4
		0.28222	-29.6
		0.2825	-29.62
		0.28278	-29.7
		0.28306	-29.72
		0.28333	-29.46
		0.28361	-29.56
		0.28389	-29.52
		0.28417	-29.3
		0.28444	-29.48
		0.28472	-29.48
		0.285	-29.42
		0.28528	-29.4
		0.28556	-29.72
		0.28583	-29.58
		0.28611	-29.58
		0.28639	-29.28
		0.28667	-29.4
		0.28694	-29.64
		0.28722	-29.62
		0.2875	-29.66
		0.28778	-29.66
		0.28806	-29.64
		0.28833	-29.52
		0.28861	-29.64
		0.28889	-29.7
		0.28917	-29.72
		0.28944	-29.7
		0.28972	-29.66
		0.29	-29.5
		0.29028	-29.54
		0.29056	-29.5
		0.29083	-29.42
		0.29111	-29.28
		0.29139	-29.58
		0.29167	-29.36
		0.29194	-29.68
		0.29222	-29.56
		0.2925	-29.58
		0.29278	-29.44
		0.29306	-29.46
		0.29333	-29.34
		0.29361	-29.64
		0.29389	-29.66
		0.29417	-29.34
		0.29444	-29.62
		0.29472	-29.38
		0.295	-29.5
		0.29528	-29.28
		0.29556	-29.4
		0.29583	-29.4
		0.29611	-29.6
		0.29639	-29.52
		0.29667	-29.48
		0.29694	-29.58
		0.29722	-29.46
		0.2975	-29.58
		0.29778	-29.46
		0.29806	-29.32
		0.29833	-29.58
		0.29861	-29.66
		0.29889	-29.6
		0.29917	-29.46
		0.29944	-29.36
		0.29972	-29.32
		0.3	-29.42
		0.30028	-29.62
		0.30056	-29.62
		0.30083	-29.5
		0.30111	-29.42
		0.30139	-29.24
		0.30167	-29.22
		0.30194	-29.38
		0.30222	-29.6
		0.3025	-29.32
		0.30278	-29.54
		0.30306	-29.5
		0.30333	-29.52
		0.30361	-29.64
		0.30389	-29.52
		0.30417	-29.62
		0.30444	-29.64
		0.30472	-29.68
		0.305	-29.56
		0.30528	-29.32
		0.30556	-29.48
		0.30583	-29.5
		0.30611	-29.64
		0.30639	-29.64
		0.30667	-29.64
		0.30694	-29.4
		0.30722	-29.56
		0.3075	-29.52
		0.30778	-29.52
		0.30806	-29.42
		0.30833	-29.52
		0.30861	-29.42
		0.30889	-29.46
		0.30917	-29.74
		0.30944	-29.64
		0.30972	-29.62
		0.31	-29.42
		0.31028	-29.64
		0.31056	-29.48
		0.31083	-29.52
		0.31111	-29.38
		0.31139	-29.66
		0.31167	-29.62
		0.31194	-29.54
		0.31222	-29.48
		0.3125	-29.36
		0.31278	-29.42
		0.31306	-29.54
		0.31333	-29.56
		0.31361	-29.3
		0.31389	-29.4
		0.31417	-29.58
		0.31444	-29.22
		0.31472	-29.46
		0.315	-29.38
		0.31528	-29.54
		0.31556	-29.58
		0.31583	-29.36
		0.31611	-29.36
		0.31639	-29.4
		0.31667	-29.34
		0.31694	-29.34
		0.31722	-29.4
		0.3175	-29.36
		0.31778	-29.42
		0.31806	-29.44
		0.31833	-29.5
		0.31861	-29.36
		0.31889	-29.5
		0.31917	-29.46
		0.31944	-29.46
		0.31972	-29.58
		0.32	-29.44
		0.32028	-29.48
		0.32056	-29.4
		0.32083	-29.52
		0.32111	-29.54
		0.32139	-29.64
		0.32167	-29.66
		0.32194	-29.68
		0.32222	-29.56
		0.3225	-29.6
		0.32278	-29.7
		0.32306	-29.62
		0.32333	-29.5
		0.32361	-29.56
		0.32389	-29.62
		0.32417	-29.5
		0.32444	-29.44
		0.32472	-29.54
		0.325	-29.44
		0.32528	-29.54
		0.32556	-29.54
		0.32583	-29.24
		0.32611	-29.4
		0.32639	-29.56
		0.32667	-29.5
		0.32694	-29.42
		0.32722	-29.44
		0.3275	-29.34
		0.32778	-29.3
		0.32806	-29.42
		0.32833	-29.54
		0.32861	-29.46
		0.32889	-29.56
		0.32917	-29.56
		0.32944	-29.4
		0.32972	-29.4
		0.33	-29.56
		0.33028	-29.36
		0.33056	-29.3
		0.33083	-29.22
		0.33111	-29.5
		0.33139	-29.42
		0.33167	-29.46
		0.33194	-29.4
		0.33222	-29.44
		0.3325	-29.52
		0.33278	-29.36
		0.33306	-29.26
		0.33333	-29.3
		0.33361	-29.38
		0.33389	-29.1
		0.33417	-29.3
		0.33444	-29.58
		0.33472	-29.38
		0.335	-29.62
		0.33528	-29.52
		0.33556	-29.36
		0.33583	-29.42
		0.33611	-29.32
		0.33639	-29.46
		0.33667	-29.4
		0.33694	-29.2
		0.33722	-29.32
		0.3375	-29.44
		0.33778	-29.34
		0.33806	-29.1
		0.33833	-29.24
		0.33861	-29.6
		0.33889	-29.38
		0.33917	-29.32
		0.33944	-29.34
		0.33972	-29.6
		0.34	-29.52
		0.34028	-29.36
		0.34056	-29.46
		0.34083	-29.6
		0.34111	-29.34
		0.34139	-29.52
		0.34167	-29.26
		0.34194	-29.38
		0.34222	-29.34
		0.3425	-29.46
		0.34278	-29.42
		0.34306	-29.56
		0.34333	-29.5
		0.34361	-29.38
		0.34389	-29.3
		0.34417	-29.22
		0.34444	-29.5
		0.34472	-29.24
		0.345	-29.32
		0.34528	-29.32
		0.34556	-29.44
		0.34583	-29.34
		0.34611	-29.56
		0.34639	-29.16
		0.34667	-29.38
		0.34694	-29.46
		0.34722	-29.5
		0.3475	-29.5
		0.34778	-29.36
		0.34806	-29.4
		0.34833	-29.38
		0.34861	-29.4
		0.34889	-29.42
		0.34917	-29.38
		0.34944	-29.24
		0.34972	-29.34
		0.35	-29.38
		0.35028	-29.38
		0.35056	-29.3
		0.35083	-29.5
		0.35111	-29.46
		0.35139	-29.44
		0.35167	-29.16
		0.35194	-29.26
		0.35222	-29.42
		0.3525	-29.52
		0.35278	-29.5
		0.35306	-29.42
		0.35333	-29.34
		0.35361	-29.44
		0.35389	-29.36
		0.35417	-29.46
		0.35444	-29.56
		0.35472	-29.44
		0.355	-29.16
		0.35528	-29.18
		0.35556	-29.42
		0.35583	-29.24
		0.35611	-29.06
		0.35639	-29.38
		0.35667	-29.32
		0.35694	-29.26
		0.35722	-29.44
		0.3575	-29.26
		0.35778	-29.24
		0.35806	-29.26
		0.35833	-29.44
		0.35861	-29.36
		0.35889	-29.32
		0.35917	-29.4
		0.35944	-29.28
		0.35972	-29.32
		0.36	-29.24
		0.36028	-29.44
		0.36056	-29.26
		0.36083	-29.44
		0.36111	-29.22
		0.36139	-29.28
		0.36167	-29.46
		0.36194	-29.4
		0.36222	-29.2
		0.3625	-29.12
		0.36278	-29.42
		0.36306	-29.24
		0.36333	-29.32
		0.36361	-29.3
		0.36389	-29.38
		0.36417	-29.34
		0.36444	-29.42
		0.36472	-29.34
		0.365	-29.24
		0.36528	-29.36
		0.36556	-29.2
		0.36583	-29.36
		0.36611	-29.24
		0.36639	-29.1
		0.36667	-29.4
		0.36694	-29.28
		0.36722	-29.32
		0.3675	-29.2
		0.36778	-29.1
		0.36806	-29.38
		0.36833	-29.36
		0.36861	-29.12
		0.36889	-29.34
		0.36917	-29.22
		0.36944	-29.24
		0.36972	-29.06
		0.37	-29.3
		0.37028	-29.3
		0.37056	-29.1
		0.37083	-29.24
		0.37111	-29.32
		0.37139	-29.2
		0.37167	-29.02
		0.37194	-29.08
		0.37222	-29.18
		0.3725	-29.14
		0.37278	-29.16
		0.37306	-29.1
		0.37333	-28.98
		0.37361	-29.12
		0.37389	-29.06
		0.37417	-29.12
		0.37444	-29.22
		0.37472	-29.18
		0.375	-29.26
		0.37528	-29.22
		0.37556	-29.3
		0.37583	-29.3
		0.37611	-29.24
		0.37639	-29.18
		0.37667	-29.3
		0.37694	-29.34
		0.37722	-29.06
		0.3775	-29.2
		0.37778	-29.4
		0.37806	-29.3
		0.37833	-29.3
		0.37861	-29.2
		0.37889	-29.3
		0.37917	-29.32
		0.37944	-29.16
		0.37972	-29.44
		0.38	-29.54
		0.38028	-29.36
		0.38056	-29.14
		0.38083	-29.18
		0.38111	-29.3
		0.38139	-29.22
		0.38167	-29.22
		0.38194	-29.38
		0.38222	-29.44
		0.3825	-29.32
		0.38278	-29.08
		0.38306	-29.24
		0.38333	-29.26
		0.38361	-29.34
		0.38389	-29.26
		0.38417	-29.24
		0.38444	-29.42
		0.38472	-29.06
		0.385	-29.26
		0.38528	-29.22
		0.38556	-29.28
		0.38583	-29.18
		0.38611	-29.02
		0.38639	-29.24
		0.38667	-29.18
		0.38694	-29.18
		0.38722	-29.34
		0.3875	-29.16
		0.38778	-28.94
		0.38806	-29.1
		0.38833	-29.24
		0.38861	-29.12
		0.38889	-29.08
		0.38917	-29.16
		0.38944	-29.3
		0.38972	-29.1
		0.39	-29.42
		0.39028	-29.4
		0.39056	-29.32
		0.39083	-29.12
		0.39111	-29.34
		0.39139	-29.38
		0.39167	-29.18
		0.39194	-29.2
		0.39222	-29.24
		0.3925	-29.34
		0.39278	-29.3
		0.39306	-29.02
		0.39333	-29.02
		0.39361	-29.16
		0.39389	-29.3
		0.39417	-29.26
		0.39444	-29.24
		0.39472	-29.26
		0.395	-29.14
		0.39528	-29.32
		0.39556	-29.22
		0.39583	-29.1
		0.39611	-29.14
		0.39639	-29.18
		0.39667	-29.14
		0.39694	-29.2
		0.39722	-29.46
		0.3975	-29.24
		0.39778	-29.18
		0.39806	-29.36
		0.39833	-29.38
		0.39861	-29.18
		0.39889	-29.2
		0.39917	-29.42
		0.39944	-29.3
		0.39972	-29.16
		0.4	-29.12
		0.40028	-29.02
		0.40056	-29.12
		0.40083	-29.04
		0.40111	-28.92
		0.40139	-29.24
		0.40167	-29.26
		0.40194	-29.16
		0.40222	-28.96
		0.4025	-28.9
		0.40278	-29.12
		0.40306	-29.28
		0.40333	-29.2
		0.40361	-29.2
		0.40389	-29.16
		0.40417	-28.96
		0.40444	-29.1
		0.40472	-29.08
		0.405	-29.1
		0.40528	-28.96
		0.40556	-29.1
		0.40583	-28.88
		0.40611	-29.04
		0.40639	-29.06
		0.40667	-28.94
		0.40694	-28.98
		0.40722	-28.92
		0.4075	-29.22
		0.40778	-29.06
		0.40806	-28.98
		0.40833	-29.16
		0.40861	-29.12
		0.40889	-29.1
		0.40917	-29.24
		0.40944	-29.22
		0.40972	-29.18
		0.41	-28.86
		0.41028	-29
		0.41056	-29.18
		0.41083	-29.16
		0.41111	-29.12
		0.41139	-29.04
		0.41167	-29.08
		0.41194	-29.14
		0.41222	-29.08
		0.4125	-29.24
		0.41278	-29.12
		0.41306	-29.1
		0.41333	-29.14
		0.41361	-29.16
		0.41389	-29.22
		0.41417	-29.06
		0.41444	-29.14
		0.41472	-29.08
		0.415	-29.26
		0.41528	-29.16
		0.41556	-28.9
		0.41583	-29
		0.41611	-29.04
		0.41639	-29.14
		0.41667	-29.18
		0.41694	-29.14
		0.41722	-29.04
		0.4175	-28.92
		0.41778	-29.1
		0.41806	-29.16
		0.41833	-29.14
		0.41861	-29.12
		0.41889	-28.76
		0.41917	-29.16
		0.41944	-29.12
		0.41972	-29.04
		0.42	-29.02
		0.42028	-28.98
		0.42056	-29.12
		0.42083	-29.14
		0.42111	-29.02
		0.42139	-29
		0.42167	-28.94
		0.42194	-28.96
		0.42222	-29.14
		0.4225	-29.06
		0.42278	-29.1
		0.42306	-29.08
		0.42333	-29.1
		0.42361	-29.16
		0.42389	-29.1
		0.42417	-29.08
		0.42444	-28.9
		0.42472	-28.98
		0.425	-29.04
		0.42528	-29.04
		0.42556	-29.12
		0.42583	-29.08
		0.42611	-29.02
		0.42639	-29.12
		0.42667	-29.14
		0.42694	-29.2
		0.42722	-29.12
		0.4275	-28.86
		0.42778	-28.94
		0.42806	-29.12
		0.42833	-29.1
		0.42861	-28.88
		0.42889	-29.02
		0.42917	-29
		0.42944	-29
		0.42972	-29.22
		0.43	-29.08
		0.43028	-29.04
		0.43056	-29.14
		0.43083	-29.04
		0.43111	-29
		0.43139	-29.06
		0.43167	-29
		0.43194	-29.2
		0.43222	-28.96
		0.4325	-28.94
		0.43278	-28.9
		0.43306	-29.02
		0.43333	-29.02
		0.43361	-29
		0.43389	-28.92
		0.43417	-29.1
		0.43444	-28.98
		0.43472	-28.92
		0.435	-29.06
		0.43528	-28.8
		0.43556	-29.08
		0.43583	-29.06
		0.43611	-29.12
		0.43639	-29.14
		0.43667	-28.98
		0.43694	-28.82
		0.43722	-29
		0.4375	-29.1
		0.43778	-29.04
		0.43806	-28.9
		0.43833	-29.06
		0.43861	-29.18
		0.43889	-29.04
		0.43917	-29.02
		0.43944	-29.02
		0.43972	-28.92
		0.44	-28.98
		0.44028	-29.04
		0.44056	-29
		0.44083	-29.1
		0.44111	-29.04
		0.44139	-29.1
		0.44167	-29.22
		0.44194	-29
		0.44222	-28.94
		0.4425	-29.2
		0.44278	-29.1
		0.44306	-28.96
		0.44333	-29.02
		0.44361	-29.28
		0.44389	-29.1
		0.44417	-29.1
		0.44444	-28.98
		0.44472	-29
		0.445	-29.1
		0.44528	-28.98
		0.44556	-28.96
		0.44583	-28.9
		0.44611	-28.98
		0.44639	-28.96
		0.44667	-29.26
		0.44694	-29.06
		0.44722	-29.1
		0.4475	-29
		0.44778	-29.16
		0.44806	-29.26
		0.44833	-29.12
		0.44861	-29.12
		0.44889	-29.14
		0.44917	-29.08
		0.44944	-29.06
		0.44972	-29.08
		0.45	-29.04
		0.45028	-28.9
		0.45056	-29
		0.45083	-29.12
		0.45111	-29.14
		0.45139	-29.08
		0.45167	-29
		0.45194	-29.14
		0.45222	-29.1
		0.4525	-29.14
		0.45278	-29.12
		0.45306	-29.02
		0.45333	-29.12
		0.45361	-29.1
		0.45389	-29.04
		0.45417	-29.12
		0.45444	-28.92
		0.45472	-29.04
		0.455	-28.92
		0.45528	-28.9
		0.45556	-28.9
		0.45583	-29.12
		0.45611	-29.08
		0.45639	-29.1
		0.45667	-29
		0.45694	-29.02
		0.45722	-29.12
		0.4575	-29
		0.45778	-29.04
		0.45806	-29.02
		0.45833	-28.98
		0.45861	-29
		0.45889	-29.16
		0.45917	-28.98
		0.45944	-29.04
		0.45972	-29.1
		0.46	-28.98
		0.46028	-29.1
		0.46056	-29.1
		0.46083	-29
		0.46111	-28.8
		0.46139	-28.96
		0.46167	-29.16
		0.46194	-29.08
		0.46222	-29.1
		0.4625	-28.94
		0.46278	-29.14
		0.46306	-28.98
		0.46333	-29.04
		0.46361	-29.06
		0.46389	-28.92
		0.46417	-28.88
		0.46444	-28.84
		0.46472	-28.94
		0.465	-29
		0.46528	-28.82
		0.46556	-29.06
		0.46583	-28.92
		0.46611	-28.76
		0.46639	-29.02
		0.46667	-29.02
		0.46694	-28.96
		0.46722	-28.9
		0.4675	-28.9
		0.46778	-28.86
		0.46806	-29
		0.46833	-28.94
		0.46861	-29.08
		0.46889	-29
		0.46917	-28.96
		0.46944	-28.98
		0.46972	-28.9
		0.47	-28.96
		0.47028	-28.84
		0.47056	-28.86
		0.47083	-28.98
		0.47111	-28.98
		0.47139	-28.92
		0.47167	-29.16
		0.47194	-29.04
		0.47222	-28.92
		0.4725	-28.92
		0.47278	-28.88
		0.47306	-28.78
		0.47333	-29.06
		0.47361	-28.9
		0.47389	-29
		0.47417	-28.98
		0.47444	-28.92
		0.47472	-29.12
		0.475	-28.9
		0.47528	-29.08
		0.47556	-29
		0.47583	-28.88
		0.47611	-28.94
		0.47639	-29.06
		0.47667	-29.02
		0.47694	-29.02
		0.47722	-29.08
		0.4775	-28.86
		0.47778	-29
		0.47806	-29.04
		0.47833	-29.08
		0.47861	-28.94
		0.47889	-28.98
		0.47917	-28.9
		0.47944	-29.02
		0.47972	-28.94
		0.48	-29.08
		0.48028	-28.76
		0.48056	-28.74
		0.48083	-29.04
		0.48111	-28.88
		0.48139	-28.94
		0.48167	-28.9
		0.48194	-28.86
		0.48222	-29.08
		0.4825	-28.84
		0.48278	-28.94
		0.48306	-28.94
		0.48333	-28.9
		0.48361	-28.94
		0.48389	-28.88
		0.48417	-28.98
		0.48444	-28.88
		0.48472	-29
		0.485	-28.86
		0.48528	-28.8
		0.48556	-28.9
		0.48583	-28.98
		0.48611	-28.82
		0.48639	-28.8
		0.48667	-28.88
		0.48694	-28.98
		0.48722	-29
		0.4875	-28.84
		0.48778	-28.94
		0.48806	-28.76
		0.48833	-28.78
		0.48861	-29.04
		0.48889	-28.92
		0.48917	-29.1
		0.48944	-28.98
		0.48972	-29
		0.49	-29.04
		0.49028	-29.04
		0.49056	-28.9
		0.49083	-28.96
		0.49111	-29.18
		0.49139	-29.08
		0.49167	-28.98
		0.49194	-28.96
		0.49222	-29.1
		0.4925	-28.86
		0.49278	-28.98
		0.49306	-29
		0.49333	-29.08
		0.49361	-28.88
		0.49389	-29.1
		0.49417	-29.08
		0.49444	-29.12
		0.49472	-28.9
		0.495	-29.12
		0.49528	-29.06
		0.49556	-29.04
		0.49583	-29.14
		0.49611	-28.96
		0.49639	-29.16
		0.49667	-29.2
		0.49694	-29.02
		0.49722	-29.08
		0.4975	-29.2
		0.49778	-29.08
		0.49806	-28.98
		0.49833	-29.04
		0.49861	-28.9
		0.49889	-29.1
		0.49917	-29.1
		0.49944	-29.08
		0.49972	-29.1
		0.5	-29.04
		0.50028	-28.98
		0.50056	-29.1
		0.50083	-28.98
		0.50111	-28.9
		0.50139	-29.04
		0.50167	-29.02
		0.50194	-29
		0.50222	-28.96
		0.5025	-28.98
		0.50278	-28.98
		0.50306	-29
		0.50333	-29.06
		0.50361	-29.06
		0.50389	-29.06
		0.50417	-28.96
		0.50444	-28.9
		0.50472	-28.88
		0.505	-28.94
		0.50528	-28.96
		0.50556	-28.98
		0.50583	-28.94
		0.50611	-29
		0.50639	-29.18
		0.50667	-29.02
		0.50694	-29.14
		0.50722	-29.1
		0.5075	-29.06
		0.50778	-28.96
		0.50806	-29.24
		0.50833	-29.06
		0.50861	-29
		0.50889	-29
		0.50917	-28.98
		0.50944	-29.1
		0.50972	-28.94
		0.51	-29.06
		0.51028	-29.06
		0.51056	-29.08
		0.51083	-29.06
		0.51111	-29.02
		0.51139	-29.06
		0.51167	-28.98
		0.51194	-29.1
		0.51222	-29.2
		0.5125	-28.98
		0.51278	-28.9
		0.51306	-29.02
		0.51333	-29.06
		0.51361	-29.06
		0.51389	-29
		0.51417	-28.98
		0.51444	-29.12
		0.51472	-28.98
		0.515	-28.96
		0.51528	-29.12
		0.51556	-29.06
		0.51583	-29.16
		0.51611	-29.04
		0.51639	-28.92
		0.51667	-29.16
		0.51694	-29.06
		0.51722	-29.04
		0.5175	-29.1
		0.51778	-29
		0.51806	-28.96
		0.51833	-29.08
		0.51861	-29
		0.51889	-29.04
		0.51917	-29
		0.51944	-29.12
		0.51972	-29
		0.52	-29.1
		0.52028	-28.8
		0.52056	-28.98
		0.52083	-28.94
		0.52111	-29.14
		0.52139	-29.04
		0.52167	-28.88
		0.52194	-29
		0.52222	-29.02
		0.5225	-28.92
		0.52278	-28.96
		0.52306	-28.94
		0.52333	-28.82
		0.52361	-28.9
		0.52389	-28.98
		0.52417	-29.02
		0.52444	-29.06
		0.52472	-28.9
		0.525	-28.96
		0.52528	-28.98
		0.52556	-29.18
		0.52583	-29.08
		0.52611	-29.08
		0.52639	-29.04
		0.52667	-28.94
		0.52694	-29.06
		0.52722	-28.94
		0.5275	-28.96
		0.52778	-29.06
		0.52806	-29.02
		0.52833	-29.12
		0.52861	-29.02
		0.52889	-29.06
		0.52917	-29.04
		0.52944	-28.92
		0.52972	-29
		0.53	-28.94
		0.53028	-29.12
		0.53056	-28.9
		0.53083	-29.06
		0.53111	-28.86
		0.53139	-28.92
		0.53167	-28.88
		0.53194	-28.94
		0.53222	-29
		0.5325	-29.02
		0.53278	-29.04
		0.53306	-29.18
		0.53333	-29.06
		0.53361	-28.9
		0.53389	-28.98
		0.53417	-29
		0.53444	-28.98
		0.53472	-28.98
		0.535	-28.96
		0.53528	-29.06
		0.53556	-29.1
		0.53583	-28.96
		0.53611	-29.08
		0.53639	-29.06
		0.53667	-29.14
		0.53694	-29.04
		0.53722	-29.04
		0.5375	-29
		0.53778	-28.88
		0.53806	-29
		0.53833	-28.98
		0.53861	-29.06
		0.53889	-28.98
		0.53917	-28.94
		0.53944	-29.02
		0.53972	-29.06
		0.54	-28.98
		0.54028	-29.04
		0.54056	-28.98
		0.54083	-29.12
		0.54111	-29.14
		0.54139	-29
		0.54167	-29.2
		0.54194	-29.06
		0.54222	-29.06
		0.5425	-29.1
		0.54278	-28.96
		0.54306	-29.14
		0.54333	-28.98
		0.54361	-28.94
		0.54389	-29
		0.54417	-29.02
		0.54444	-29.02
		0.54472	-28.98
		0.545	-29
		0.54528	-29.1
		0.54556	-29.14
		0.54583	-29.06
		0.54611	-28.98
		0.54639	-29
		0.54667	-29.1
		0.54694	-28.92
		0.54722	-29.02
		0.5475	-28.96
		0.54778	-28.94
		0.54806	-28.88
		0.54833	-29.04
		0.54861	-29.02
		0.54889	-29.08
		0.54917	-28.96
		0.54944	-29
		0.54972	-28.88
		0.55	-28.92
		0.55028	-28.9
		0.55056	-29
		0.55083	-28.96
		0.55111	-28.9
		0.55139	-29.02
		0.55167	-29.06
		0.55194	-29.06
		0.55222	-29.08
		0.5525	-28.92
		0.55278	-28.9
		0.55306	-28.9
		0.55333	-29.08
		0.55361	-28.92
		0.55389	-28.96
		0.55417	-29
		0.55444	-28.88
		0.55472	-29
		0.555	-28.78
		0.55528	-28.88
[truncated: 84,401 more rows]
