# Supplementary material for: Facilitating two-electron oxygen reduction with pyrrolic nitrogen sites for electrochemical hydrogen peroxide production
Source: Nat Commun. 2023 Jul 22;14:4430. doi: 10.1038/s41467-023-40118-y (PMC10363113; doi:10.1038/s41467-023-40118-y)
Supplement: Supplementary file 3 — Source Data [file 41467_2023_40118_MOESM3_ESM.zip › Source Data/Figure5.xlsx]

## Sheet: Figure5a
	Pyrrole	Bispyrrole	Pyridine	Graphite	H2O2
1					1.9908
2					1.9908
3	2.38066	2.03715	1.73971	1.7177
4	2.38066	2.03715	1.73971	1.7177
5	0.79476	0.70565	0.97435	0.53899	1.9908
6	0.79476	0.70565	0.97435	0.53899	1.9908
7	0.44787	-0.13217	-0.16201	-0.07072
8	0.44787	-0.13217	-0.16201	-0.07072
9					-0.1492
10					-0.1492

## Sheet: Figure5c
Reaction Coordinate ξ (Å)	F(r, 300 K) (eV/Å)	Free Energy (eV)
	Lambda	Free Energy
1.44281	-0.11418	-4.91969e-05
1.44331	-0.06319	-9.35398e-05
1.44381	-0.05298	-0.000122583
1.44431	-0.0303	-0.000143404
1.44481	-0.02453	-0.000157113
1.44531	-0.00689	-0.000164967
1.44581	-0.00108	-0.00016696
1.44631	0.00871	-0.000165052
1.44681	0.02912	-0.000155593
1.44731	0.0301	-0.000140789
1.44781	0.03786	-0.000123799
1.44831	0.05788	-9.98642e-05
1.44881	0.05969	-7.04728e-05
1.44931	0.07695	-3.63149e-05
1.44981	0.09617	6.96285e-06	,
1.45031	0.12432	6.20849e-05
1.45081	0.13282	0.000126371
1.45131	0.16152	0.000199957
1.45181	0.18829	0.00028741
1.45231	0.21326	0.000387798
1.45281	0.24545	0.000502474
1.45331	0.25437	0.000627427
1.45381	0.2819	0.000761494
1.45431	0.30133	0.000907302
1.45481	0.31714	0.00106
1.45531	0.33017	0.00122
1.45581	0.34043	0.00139
1.45631	0.34868	0.00156
1.45681	0.35496	0.00174
1.45731	0.3601	0.00192
1.45781	0.36365	0.0021
1.45831	0.36669	0.00228
1.45881	0.36861	0.00247
1.45931	0.36976	0.00265
1.45981	0.37103	0.00284
1.46031	0.37178	0.00302
1.46081	0.3708	0.00321
1.46131	0.36861	0.00339
1.46181	0.3661	0.00358
1.46231	0.36292	0.00376
1.46281	0.35869	0.00394
1.46331	0.35494	0.00412
1.46381	0.35052	0.00429
1.46431	0.34607	0.00447
1.46481	0.34145	0.00464
1.46531	0.33685	0.00481
1.46581	0.33275	0.00498
1.46631	0.32896	0.00514
1.46681	0.32574	0.0053
1.46731	0.3234	0.00547
1.46781	0.32189	0.00563
1.46831	0.32086	0.00579
1.46881	0.32101	0.00595
1.46931	0.32148	0.00611
1.46981	0.3213	0.00627
1.47031	0.32187	0.00643
1.47081	0.32304	0.00659
1.47131	0.32422	0.00675
1.47181	0.32755	0.00692
1.47231	0.33209	0.00708
1.47281	0.33807	0.00725
1.47331	0.34636	0.00742
1.47381	0.35557	0.0076
1.47431	0.36578	0.00778
1.47481	0.37632	0.00796
1.47531	0.38711	0.00815
1.47581	0.39708	0.00835
1.47631	0.40508	0.00855
1.47681	0.41107	0.00875
1.47731	0.41562	0.00896
1.47781	0.41711	0.00917
1.47831	0.41752	0.00938
1.47881	0.41704	0.00959
1.47931	0.41567	0.00979
1.47981	0.41437	0.01
1.48031	0.41425	0.01021
1.48081	0.41564	0.01042
1.48131	0.41883	0.01063
1.48181	0.42362	0.01084
1.48231	0.43062	0.01105
1.48281	0.43883	0.01127
1.48331	0.45595	0.01149
1.48381	0.45145	0.01172
1.48431	0.46967	0.01195
1.48481	0.48364	0.01219
1.48531	0.49825	0.01243
1.48581	0.51413	0.01268
1.48631	0.53127	0.01295
1.48681	0.54905	0.01322
1.48731	0.56794	0.0135
1.48781	0.58807	0.01378
1.48831	0.60906	0.01408
1.48881	0.63055	0.01439
1.48931	0.65198	0.01471
1.48981	0.67314	0.01505
1.49031	0.69311	0.01539
1.49081	0.71255	0.01574
1.49131	0.73028	0.0161
1.49181	0.74682	0.01647
1.49231	0.76168	0.01685
1.49281	0.77456	0.01723
1.49331	0.78643	0.01762
1.49381	0.79637	0.01802
1.49431	0.80599	0.01842
1.49481	0.81551	0.01882
1.49531	0.82479	0.01923
1.49581	0.83371	0.01965
1.49631	0.84324	0.02007
1.49681	0.85153	0.02049
1.49731	0.85975	0.02092
1.49781	0.86708	0.02135
1.49831	0.87341	0.02178
1.49881	0.87783	0.02222
1.49931	0.88068	0.02266
1.49981	0.88173	0.0231
1.50031	0.88072	0.02354
1.50081	0.87688	0.02398
1.50131	0.87107	0.02442
1.50181	0.86494	0.02485
1.50231	0.85717	0.02528
1.50281	0.84853	0.02571
1.50331	0.83979	0.02613
1.50381	0.83191	0.02655
1.50431	0.82513	0.02696
1.50481	0.81894	0.02737
1.50531	0.81359	0.02778
1.50581	0.80953	0.02819
1.50631	0.80635	0.02859
1.50681	0.80482	0.029
1.50731	0.8043	0.0294
1.50781	0.80401	0.0298
1.50831	0.80461	0.0302
1.50881	0.80532	0.0306
1.50931	0.80585	0.03101
1.50981	0.80545	0.03141
1.51031	0.80363	0.03181
1.51081	0.80024	0.03221
1.51131	0.79599	0.03261
1.51181	0.79036	0.03301
1.51231	0.78383	0.0334
1.51281	0.77632	0.03379
1.51331	0.7688	0.03418
1.51381	0.76076	0.03456
1.51431	0.753	0.03494
1.51481	0.74518	0.03531
1.51531	0.73849	0.03569
1.51581	0.73268	0.03605
1.51631	0.72786	0.03642
1.51681	0.72405	0.03678
1.51731	0.72161	0.03714
1.51781	0.72072	0.0375
1.51831	0.72206	0.03786
1.51881	0.726	0.03823
1.51931	0.73305	0.03859
1.51981	0.7447	0.03896
1.52031	0.7601	0.03934
1.52081	0.78042	0.03972
1.52131	0.80531	0.04012
1.52181	0.83325	0.04053
1.52231	0.8644	0.04095
1.52281	0.9056	0.04139
1.52331	0.92525	0.04185
1.52381	0.96504	0.04232
1.52431	0.99699	0.04282
1.52481	1.02627	0.04332
1.52531	1.05248	0.04384
1.52581	1.07722	0.04437
1.52631	1.09897	0.04492
1.52681	1.1189	0.04547
1.52731	1.13641	0.04604
1.52781	1.15305	0.04661
1.52831	1.16899	0.04719
1.52881	1.18426	0.04778
1.52931	1.19929	0.04837
1.52981	1.21376	0.04898
1.53031	1.22888	0.04959
1.53081	1.2426	0.0502
1.53131	1.255	0.05083
1.53181	1.26472	0.05146
1.53231	1.27204	0.05209
1.53281	1.27555	0.05273
1.53331	1.27503	0.05337
1.53381	1.27116	0.054
1.53431	1.26346	0.05464
1.53481	1.25366	0.05527
1.53531	1.24218	0.05589
1.53581	1.229	0.05651
1.53631	1.21563	0.05712
1.53681	1.20391	0.05772
1.53731	1.19343	0.05832
1.53781	1.18627	0.05892
1.53831	1.18173	0.05951
1.53881	1.1802	0.0601
1.53931	1.18134	0.06069
1.53981	1.18573	0.06128
1.54031	1.19077	0.06188
1.54081	1.19689	0.06247
1.54131	1.2025	0.06307
1.54181	1.20771	0.06368
1.54231	1.20999	0.06428
1.54281	1.20933	0.06489
1.54331	1.2061	0.06549
1.54381	1.1996	0.06609
1.54431	1.19079	0.06669
1.54481	1.17877	0.06728
1.54531	1.16479	0.06787
1.54581	1.15026	0.06845
1.54631	1.13555	0.06902
1.54681	1.12223	0.06958
1.54731	1.11097	0.07014
1.54781	1.10338	0.07069
1.54831	1.09921	0.07124
1.54881	1.09963	0.07179
1.54931	1.1033	0.07234
1.54981	1.10973	0.0729
1.55031	1.11827	0.07346
1.55081	1.12818	0.07402
1.55131	1.13804	0.07458
1.55181	1.14643	0.07515
1.55231	1.15324	0.07573
1.55281	1.15756	0.07631
1.55331	1.15888	0.07689
1.55381	1.157	0.07747
1.55431	1.15202	0.07804
1.55481	1.14431	0.07862
1.55531	1.13357	0.07919
1.55581	1.12159	0.07975
1.55631	1.10885	0.08031
1.55681	1.09593	0.08086
1.55731	1.08312	0.0814
1.55781	1.07213	0.08194
1.55831	1.06155	0.08248
1.55881	1.05294	0.083
1.55931	1.04553	0.08353
1.55981	1.03967	0.08405
1.56031	1.0352	0.08457
1.56081	1.03108	0.08509
1.56131	1.02594	0.0856
1.56181	1.02242	0.08611
1.56231	1.01798	0.08662
1.56281	1.01351	0.08713
1.56331	1.00825	0.08764
1.56381	1.00326	0.08814
1.56431	0.99974	0.08864
1.56481	0.99762	0.08914
1.56531	0.99751	0.08964
1.56581	0.99988	0.09014
1.56631	1.0044	0.09064
1.56681	1.01217	0.09114
1.56731	1.02209	0.09165
1.56781	1.0339	0.09216
1.56831	1.04719	0.09268
1.56881	1.06149	0.09321
1.56931	1.0783	0.09375
1.56981	1.0956	0.09429
1.57031	1.11338	0.09484
1.57081	1.13179	0.0954
1.57131	1.14851	0.09597
1.57181	1.16651	0.09655
1.57231	1.18461	0.09714
1.57281	1.2026	0.09774
1.57331	1.22094	0.09834
1.57381	1.24004	0.09896
1.57431	1.25907	0.09958
1.57481	1.27914	0.10022
1.57531	1.29919	0.10086
1.57581	1.31851	0.10152
1.57631	1.33668	0.10218
1.57681	1.35198	0.10285
1.57731	1.36477	0.10353
1.57781	1.37387	0.10422
1.57831	1.37932	0.1049
1.57881	1.38041	0.10559
1.57931	1.37825	0.10628
1.57981	1.37344	0.10697
1.58031	1.36655	0.10766
1.58081	1.3582	0.10834
1.58131	1.34973	0.10902
1.58181	1.34084	0.10969
1.58231	1.33328	0.11036
1.58281	1.32673	0.11102
1.58331	1.32189	0.11168
1.58381	1.31939	0.11234
1.58431	1.31867	0.113
1.58481	1.32017	0.11366
1.58531	1.32356	0.11432
1.58581	1.3271	0.11499
1.58631	1.33081	0.11565
1.58681	1.33518	0.11632
1.58731	1.33902	0.11699
1.58781	1.34218	0.11766
1.58831	1.34424	0.11833
1.58881	1.3453	0.119
1.58931	1.34664	0.11967
1.58981	1.34772	0.12035
1.59031	1.34965	0.12102
1.59081	1.35301	0.1217
1.59131	1.35811	0.12237
1.59181	1.36535	0.12306
1.59231	1.37719	0.12374
1.59281	1.39358	0.12443
1.59331	1.41303	0.12514
1.59381	1.43564	0.12585
1.59431	1.46095	0.12657
1.59481	1.48762	0.12731
1.59531	1.51524	0.12806
1.59581	1.54124	0.12882
1.59631	1.567	0.1296
1.59681	1.59113	0.13039
1.59731	1.61161	0.13119
1.59781	1.6294	0.132
1.59831	1.64132	0.13282
1.59881	1.65009	0.13364
1.59931	1.65494	0.13447
1.59981	1.6554	0.1353
1.60031	1.65163	0.13612
1.60081	1.64537	0.13695
1.60131	1.63672	0.13777
1.60181	1.62624	0.13858
1.60231	1.61337	0.13939
1.60281	1.60139	0.1402
1.60331	1.58913	0.14099
1.60381	1.57757	0.14179
1.60431	1.56697	0.14257
1.60481	1.55745	0.14335
1.60531	1.54937	0.14413
1.60581	1.54223	0.1449
1.60631	1.53486	0.14567
1.60681	1.52879	0.14644
1.60731	1.52237	0.1472
1.60781	1.51526	0.14796
1.60831	1.50825	0.14872
1.60881	1.49913	0.14947
1.60931	1.48983	0.15022
1.60981	1.47875	0.15096
1.61031	1.46619	0.15169
1.61081	1.45277	0.15242
1.61131	1.43869	0.15315
1.61181	1.42349	0.15386
1.61231	1.40918	0.15457
1.61281	1.39427	0.15527
1.61331	1.37996	0.15596
1.61381	1.36771	0.15665
1.61431	1.3573	0.15733
1.61481	1.34775	0.15801
1.61531	1.34132	0.15868
1.61581	1.3357	0.15935
1.61631	1.33212	0.16002
1.61681	1.33016	0.16068
1.61731	1.3309	0.16135
1.61781	1.33287	0.16201
1.61831	1.33591	0.16268
1.61881	1.34064	0.16335
1.61931	1.34598	0.16402
1.61981	1.35111	0.1647
1.62031	1.35703	0.16537
1.62081	1.36268	0.16605
1.62131	1.36932	0.16674
1.62181	1.37593	0.16742
1.62231	1.3828	0.16811
1.62281	1.38952	0.16881
1.62331	1.39608	0.1695
1.62381	1.40196	0.1702
1.62431	1.40775	0.1709
1.62481	1.41299	0.17161
1.62531	1.41712	0.17232
1.62581	1.42091	0.17303
1.62631	1.42386	0.17374
1.62681	1.42568	0.17445
1.62731	1.42726	0.17516
1.62781	1.42895	0.17588
1.62831	1.43075	0.17659
1.62881	1.43224	0.17731
1.62931	1.43521	0.17802
1.62981	1.43975	0.17874
1.63031	1.44517	0.17946
1.63081	1.45225	0.18019
1.63131	1.4598	0.18092
1.63181	1.47026	0.18165
1.63231	1.48163	0.18239
1.63281	1.49321	0.18313
1.63331	1.50369	0.18388
1.63381	1.51462	0.18463
1.63431	1.5247	0.18539
1.63481	1.53425	0.18616
1.63531	1.54309	0.18693
1.63581	1.55149	0.1877
1.63631	1.55952	0.18848
1.63681	1.56762	0.18926
1.63731	1.57614	0.19005
1.63781	1.58424	0.19084
1.63831	1.59299	0.19163
1.63881	1.60211	0.19243
1.63931	1.61206	0.19323
1.63981	1.62371	0.19404
1.64031	1.63627	0.19486
1.64081	1.65	0.19568
1.64131	1.66351	0.19651
1.64181	1.67803	0.19734
1.64231	1.69229	0.19819
1.64281	1.70577	0.19904
1.64331	1.71764	0.19989
1.64381	1.72991	0.20075
1.64431	1.74008	0.20162
1.64481	1.74798	0.20249
1.64531	1.75533	0.20337
1.64581	1.7606	0.20425
1.64631	1.76531	0.20513
1.64681	1.7685	0.20601
1.64731	1.77015	0.2069
1.64781	1.77047	0.20778
1.64831	1.77124	0.20867
1.64881	1.77213	0.20955
1.64931	1.77291	0.21044
1.64981	1.77493	0.21133
1.65031	1.77757	0.21222
1.65081	1.77961	0.2131
1.65131	1.78236	0.21399
1.65181	1.7839	0.21489
1.65231	1.78593	0.21578
1.65281	1.78793	0.21667
1.65331	1.78866	0.21757
1.65381	1.78746	0.21846
1.65431	1.78596	0.21935
1.65481	1.78239	0.22025
1.65531	1.77863	0.22114
1.65581	1.77388	0.22202
1.65631	1.76823	0.22291
1.65681	1.76207	0.22379
1.65731	1.75557	0.22467
1.65781	1.74966	0.22555
1.65831	1.74517	0.22642
1.65881	1.74082	0.22729
1.65931	1.73573	0.22816
1.65981	1.73345	0.22903
1.66031	1.73224	0.2299
1.66081	1.73211	0.23076
1.66131	1.73313	0.23163
1.66181	1.73506	0.2325
1.66231	1.73813	0.23336
1.66281	1.74067	0.23423
1.66331	1.74408	0.2351
1.66381	1.7458	0.23598
1.66431	1.7475	0.23685
1.66481	1.74834	0.23772
1.66531	1.74898	0.2386
1.66581	1.74866	0.23947
1.66631	1.74713	0.24035
1.66681	1.74578	0.24122
1.66731	1.74365	0.24209
1.66781	1.74129	0.24296
1.66831	1.73904	0.24383
1.66881	1.73628	0.2447
1.66931	1.73328	0.24557
1.66981	1.72973	0.24644
1.67031	1.72631	0.2473
1.67081	1.72351	0.24816
1.67131	1.72019	0.24902
1.67181	1.71743	0.24988
1.67231	1.71529	0.25074
1.67281	1.71278	0.2516
1.67331	1.71036	0.25245
1.67381	1.70734	0.25331
1.67431	1.70483	0.25416
1.67481	1.70226	0.25501
1.67531	1.69871	0.25586
1.67581	1.69482	0.25671
1.67631	1.68986	0.25756
1.67681	1.68382	0.2584
1.67731	1.67683	0.25924
1.67781	1.6687	0.26008
1.67831	1.66026	0.26091
1.67881	1.65107	0.26174
1.67931	1.64188	0.26256
1.67981	1.63241	0.26338
1.68031	1.62338	0.26419
1.68081	1.6149	0.265
1.68131	1.60764	0.26581
1.68181	1.60252	0.26661
1.68231	1.59922	0.26741
1.68281	1.59759	0.26821
1.68331	1.59845	0.26901
1.68381	1.60145	0.26981
1.68431	1.60648	0.27061
1.68481	1.61342	0.27142
1.68531	1.6203	0.27223
1.68581	1.62778	0.27304
1.68631	1.6348	0.27385
1.68681	1.64157	0.27467
1.68731	1.64573	0.27549
1.68781	1.64876	0.27632
1.68831	1.64847	0.27714
1.68881	1.64786	0.27797
1.68931	1.64722	0.27879
1.68981	1.64572	0.27961
1.69031	1.64589	0.28044
1.69081	1.64627	0.28126
1.69131	1.65018	0.28208
1.69181	1.65679	0.28291
1.69231	1.66483	0.28374
1.69281	1.67592	0.28458
1.69331	1.68911	0.28542
1.69381	1.70544	0.28627
1.69431	1.72178	0.28712
1.69481	1.73742	0.28799
1.69531	1.75137	0.28886
1.69581	1.76327	0.28974
1.69631	1.77231	0.29062
1.69681	1.77729	0.29151
1.69731	1.77799	0.2924
1.69781	1.77445	0.29329
1.69831	1.76734	0.29417
1.69881	1.75709	0.29505
1.69931	1.74381	0.29593
1.69981	1.72922	0.2968
1.70031	1.71284	0.29766
1.70081	1.69551	0.29851
1.70131	1.67873	0.29935
1.70181	1.66234	0.30019
1.70231	1.64695	0.30101
1.70281	1.63147	0.30183
1.70331	1.61676	0.30265
1.70381	1.60277	0.30345
1.70431	1.5901	0.30425
1.70481	1.57802	0.30504
1.70531	1.56595	0.30583
1.70581	1.55428	0.30661
1.70631	1.54364	0.30738
1.70681	1.53435	0.30815
1.70731	1.52689	0.30892
1.70781	1.51929	0.30968
1.70831	1.51302	0.31044
1.70881	1.50848	0.31119
1.70931	1.50513	0.31195
1.70981	1.50402	0.3127
1.71031	1.50427	0.31345
1.71081	1.5074	0.3142
1.71131	1.51192	0.31496
1.71181	1.51777	0.31571
1.71231	1.52583	0.31648
1.71281	1.53477	0.31724
1.71331	1.54528	0.31801
1.71381	1.55683	0.31879
1.71431	1.5693	0.31957
1.71481	1.58281	0.32036
1.71531	1.59671	0.32115
1.71581	1.61092	0.32195
1.71631	1.62531	0.32276
1.71681	1.64001	0.32358
1.71731	1.65468	0.3244
1.71781	1.6684	0.32523
1.71831	1.68178	0.32607
1.71881	1.6938	0.32691
1.71931	1.70408	0.32776
1.71981	1.71251	0.32862
1.72031	1.71932	0.32948
1.72081	1.72343	0.33034
1.72131	1.72501	0.3312
1.72181	1.72349	0.33206
1.72231	1.71908	0.33292
1.72281	1.71195	0.33378
1.72331	1.703	0.33463
1.72381	1.69082	0.33548
1.72431	1.67678	0.33632
1.72481	1.66108	0.33716
1.72531	1.64415	0.33798
1.72581	1.6258	0.3388
1.72631	1.60628	0.33961
1.72681	1.58652	0.34041
1.72731	1.56738	0.3412
1.72781	1.54747	0.34197
1.72831	1.52831	0.34274
1.72881	1.50991	0.3435
1.72931	1.49172	0.34425
1.72981	1.47489	0.345
1.73031	1.45882	0.34573
1.73081	1.44369	0.34645
1.73131	1.42947	0.34717
1.73181	1.41591	0.34788
1.73231	1.40358	0.34859
1.73281	1.39304	0.34929
1.73331	1.38448	0.34998
1.73381	1.37748	0.35067
1.73431	1.37205	0.35136
1.73481	1.36949	0.35205
1.73531	1.36858	0.35273
1.73581	1.36902	0.35341
1.73631	1.37117	0.3541
1.73681	1.37491	0.35479
1.73731	1.38027	0.35548
1.73781	1.38556	0.35617
1.73831	1.3916	0.35686
1.73881	1.39793	0.35756
1.73931	1.40341	0.35826
1.73981	1.40805	0.35896
1.74031	1.41249	0.35967
1.74081	1.41524	0.36037
1.74131	1.4174	0.36108
1.74181	1.41841	0.36179
1.74231	1.4193	0.3625
1.74281	1.41955	0.36321
1.74331	1.41887	0.36392
1.74381	1.4185	0.36463
1.74431	1.41739	0.36534
1.74481	1.41576	0.36605
1.74531	1.41402	0.36675
1.74581	1.41116	0.36746
1.74631	1.40761	0.36816
1.74681	1.40524	0.36887
1.74731	1.40233	0.36957
1.74781	1.39939	0.37027
1.74831	1.39628	0.37097
1.74881	1.39229	0.37167
1.74931	1.38795	0.37236
1.74981	1.38333	0.37305
1.75031	1.37738	0.37374
1.75081	1.37092	0.37443
1.75131	1.36332	0.37511
1.75181	1.35395	0.37579
1.75231	1.34362	0.37647
1.75281	1.33187	0.37714
1.75331	1.32004	0.3778
1.75381	1.30737	0.37846
1.75431	1.29494	0.37911
1.75481	1.28348	0.37975
1.75531	1.2754	0.38039
1.75581	1.26889	0.38103
1.75631	1.26462	0.38166
1.75681	1.26275	0.38229
1.75731	1.26324	0.38292
1.75781	1.26647	0.38356
1.75831	1.27018	0.38419
1.75881	1.27494	0.38483
1.75931	1.27996	0.38547
1.75981	1.28558	0.38611
1.76031	1.29025	0.38675
1.76081	1.29604	0.3874
1.76131	1.30195	0.38805
1.76181	1.30885	0.3887
1.76231	1.31663	0.38936
1.76281	1.32553	0.39002
1.76331	1.33628	0.39068
1.76381	1.34797	0.39135
1.76431	1.36146	0.39203
1.76481	1.37693	0.39272
1.76531	1.39288	0.39341
1.76581	1.40794	0.39411
1.76631	1.42131	0.39482
1.76681	1.43288	0.39553
1.76731	1.44096	0.39625
1.76781	1.44607	0.39697
1.76831	1.447	0.39769
1.76881	1.44488	0.39842
1.76931	1.4391	0.39914
1.76981	1.43004	0.39985
1.77031	1.41951	0.40057
1.77081	1.40753	0.40127
1.77131	1.39507	0.40197
1.77181	1.38305	0.40267
1.77231	1.37208	0.40336
1.77281	1.3638	0.40404
1.77331	1.35805	0.40472
1.77381	1.3543	0.4054
1.77431	1.35259	0.40608
1.77481	1.35244	0.40675
1.77531	1.35246	0.40743
1.77581	1.35173	0.4081
1.77631	1.35126	0.40878
1.77681	1.34946	0.40946
1.77731	1.34677	0.41013
1.77781	1.34335	0.4108
1.77831	1.33781	0.41147
1.77881	1.33202	0.41214
1.77931	1.32625	0.4128
1.77981	1.32241	0.41347
1.78031	1.31999	0.41413
1.78081	1.31902	0.41479
1.78131	1.32134	0.41545
1.78181	1.32668	0.41611
1.78231	1.33476	0.41677
1.78281	1.34665	0.41745
1.7833	1.34941	0.41811
1.7838	1.3861	0.41879
1.7843	1.38885	0.41948
1.7848	1.4032	0.42018
1.7853	1.4157	0.42089
1.7858	1.42536	0.4216
1.7863	1.43188	0.42231
1.7868	1.43468	0.42303
1.7873	1.43341	0.42374
1.7878	1.42851	0.42446
1.7883	1.41979	0.42517
1.7888	1.40842	0.42588
1.7893	1.39532	0.42658
1.7898	1.38117	0.42727
1.7903	1.36663	0.42796
1.7908	1.35385	0.42864
1.7913	1.34221	0.42931
1.7918	1.33315	0.42998
1.7923	1.32555	0.43065
1.7928	1.31917	0.43131
1.7933	1.31419	0.43197
1.7938	1.31068	0.43262
1.7943	1.30797	0.43328
1.7948	1.30541	0.43393
1.7953	1.30153	0.43458
1.7958	1.29576	0.43523
1.7963	1.28702	0.43588
1.7968	1.27447	0.43652
1.7973	1.25831	0.43715
1.7978	1.23866	0.43778
1.7983	1.21597	0.43839
1.7988	1.18947	0.43899
1.7993	1.16027	0.43958
1.7998	1.12884	0.44015
1.8003	1.09739	0.44071
1.8008	1.066	0.44125
1.8013	1.03708	0.44177
1.8018	1.01108	0.44229
1.8023	0.98869	0.44279
1.8028	0.97023	0.44328
1.8033	0.95515	0.44376
1.8038	0.94305	0.44423
1.8043	0.9335	0.4447
1.8048	0.92653	0.44517
1.8053	0.91964	0.44563
1.8058	0.91217	0.44609
1.8063	0.90362	0.44654
1.8068	0.88618	0.44699
1.8073	0.88813	0.44743
1.8078	0.86701	0.44787
1.8083	0.85015	0.4483
1.8088	0.83345	0.44872
1.8093	0.81659	0.44913
1.8098	0.80028	0.44954
1.8103	0.78527	0.44993
1.8108	0.77277	0.45032
1.8113	0.76278	0.45071
1.8118	0.7562	0.45109
1.8123	0.75339	0.45146
1.8128	0.75215	0.45184
1.8133	0.75292	0.45222
1.8138	0.75335	0.45259
1.8143	0.75325	0.45297
1.8148	0.7512	0.45335
1.8153	0.74446	0.45372
1.8158	0.73274	0.45409
1.8163	0.71517	0.45445
1.8168	0.68997	0.4548
1.8173	0.65881	0.45514
1.8178	0.61945	0.45546
1.8183	0.57389	0.45576
1.8188	0.52373	0.45603
1.8193	0.4701	0.45628
1.8198	0.40879	0.4565
1.8203	0.36947	0.45669
1.8208	0.31255	0.45686
1.8213	0.26691	0.45701
1.8218	0.22984	0.45713
1.8223	0.19486	0.45724
1.8228	0.18953	0.45734
1.8233	0.17665	0.45743
1.8238	0.17735	0.45752
1.8243	0.18813	0.45761
1.8248	0.20577	0.45771
1.8253	0.23503	0.45782
1.8258	0.24507	0.45794
1.8263	0.27446	0.45807
1.8268	0.29539	0.45821
1.8273	0.31112	0.45836
1.8278	0.32051	0.45852
1.8283	0.324	0.45868
1.8288	0.32068	0.45884
1.8293	0.31148	0.459
1.8298	0.29657	0.45915
1.8303	0.27706	0.45929
1.8308	0.25411	0.45943
1.8313	0.22965	0.45955
1.8318	0.19876	0.45965
1.8323	0.18875	0.45975
1.8328	0.16262	0.45984
1.8333	0.14431	0.45992
1.8338	0.13162	0.45999
1.8343	0.12361	0.46005
1.8348	0.11915	0.46011
1.8353	0.11825	0.46017
1.8358	0.11995	0.46023
1.8363	0.12243	0.46029
1.8368	0.12282	0.46035
1.8373	0.12171	0.46041
1.8378	0.11658	0.46047
1.8383	0.1072	0.46053
1.8388	0.08614	0.46058
1.8393	0.0781	0.46062
1.8398	0.05011	0.46065
1.8403	0.01083	0.46066
1.8408	0.000501824	0.46067
1.8413	-0.04998	0.46065
1.8418	-0.08436	0.46062
1.8423	-0.12347	0.46057
1.8428	-0.141	0.4605
1.8433	-0.17318	0.46042
1.8438	-0.19809	0.46033
1.8443	-0.22331	0.46023
1.8448	-0.22261	0.46011
1.8453	-0.23502	0.46
1.8458	-0.2373	0.45988
1.8463	-0.23459	0.45976
1.8468	-0.22823	0.45965
1.8473	-0.21271	0.45954
1.8478	-0.22353	0.45943
1.8483	-0.18688	0.45933
1.8488	-0.1935	0.45923
1.8493	-0.18213	0.45914
1.8498	-0.17309	0.45905
1.8503	-0.16755	0.45896
1.8508	-0.16268	0.45888
1.8513	-0.15875	0.4588
1.8518	-0.15469	0.45872
1.8523	-0.14853	0.45865
1.8528	-0.13925	0.45857
1.8533	-0.12635	0.45851
1.8538	-0.10799	0.45845
1.8543	-0.07751	0.4584
1.8548	-0.05864	0.45837
1.8553	-0.01128	0.45835
1.8558	0.00529	0.45835
1.8563	0.08075	0.45837
1.8568	0.12731	0.45842
1.8573	0.16183	0.4585
1.8578	0.22214	0.45859
1.8583	0.25884	0.45871
1.8588	0.30762	0.45885
1.8593	0.3485	0.45902
1.8598	0.3836	0.4592
1.8603	0.41303	0.4594
1.8608	0.43652	0.45961
1.8613	0.46127	0.45984
1.8618	0.45911	0.46007
1.8623	0.47285	0.4603
1.8628	0.47692	0.46054
1.8633	0.47813	0.46078
1.8638	0.47824	0.46102
1.8643	0.47782	0.46125
1.8648	0.47947	0.46149
1.8653	0.48271	0.46173
1.8658	0.48866	0.46198
1.8663	0.49984	0.46222
1.8668	0.51504	0.46248
1.8673	0.5346	0.46274
1.8678	0.55838	0.46301
1.8683	0.5857	0.4633
1.8688	0.61574	0.4636
1.8693	0.64778	0.46392
1.8698	0.67938	0.46425
1.8703	0.71057	0.46459
1.8708	0.73858	0.46496
1.8713	0.76162	0.46533
1.8718	0.77984	0.46572
1.8723	0.79229	0.46611
1.8728	0.79842	0.46651
1.8733	0.79827	0.46691
1.8738	0.79125	0.4673
1.8743	0.77782	0.4677
1.8748	0.7583	0.46808
1.8753	0.7354	0.46845
1.8758	0.70914	0.46882
1.8763	0.68217	0.46916
1.8768	0.65672	0.4695
1.8773	0.63389	0.46982
1.8778	0.61409	0.47013
1.8783	0.59944	0.47044
1.8788	0.59106	0.47073
1.8793	0.58886	0.47103
1.8798	0.59246	0.47132
1.8803	0.6019	0.47162
1.8808	0.61573	0.47193
1.8813	0.633	0.47224
1.8818	0.65331	0.47256
1.8823	0.67404	0.47289
1.8828	0.69551	0.47324
1.8833	0.71581	0.47359
1.8838	0.73483	0.47395
1.8843	0.75183	0.47432
1.8848	0.76673	0.4747
1.8853	0.7805	0.47509
1.8858	0.79213	0.47548
1.8863	0.80293	0.47588
1.8868	0.81346	0.47628
1.8873	0.82456	0.47669
1.8878	0.83688	0.47711
1.8883	0.85008	0.47753
1.8888	0.86462	0.47796
1.8893	0.88067	0.4784
1.8898	0.90459	0.47884
1.8903	0.90794	0.4793
1.8908	0.93158	0.47976
1.8913	0.94865	0.48023
1.8918	0.9631	0.4807
1.8923	0.97353	0.48119
1.8928	0.9809	0.48168
1.8933	0.98456	0.48217
1.8938	0.98458	0.48266
1.8943	0.97887	0.48315
1.8948	0.96661	0.48364
1.8953	0.94941	0.48412
1.8958	0.92704	0.48459
1.8963	0.89301	0.48504
1.8968	0.87733	0.48548
1.8973	0.83901	0.48591
1.8978	0.80578	0.48632
1.8983	0.7738	0.48672
1.8988	0.74323	0.4871
1.8993	0.71715	0.48746
1.8998	0.69469	0.48782
1.9003	0.67615	0.48816
1.9008	0.66363	0.48849
1.9013	0.65494	0.48882
1.9018	0.64977	0.48915
1.9023	0.64495	0.48947
1.9028	0.64038	0.48979
1.9033	0.63511	0.49011
1.9038	0.62731	0.49043
1.9043	0.61815	0.49074
1.9048	0.60496	0.49105
1.9053	0.58718	0.49134
1.9058	0.56471	0.49163
1.9063	0.53876	0.49191
1.9068	0.50961	0.49217
1.9073	0.4788	0.49242
1.9078	0.44049	0.49265
1.9083	0.42601	0.49286
1.9088	0.39491	0.49307
1.9093	0.3749	0.49326
1.9098	0.36264	0.49345
1.9103	0.35728	0.49363
1.9108	0.35896	0.4938
1.9113	0.36822	0.49399
1.9118	0.38225	0.49417
1.9123	0.40117	0.49437
1.9128	0.42266	0.49458
1.9133	0.45202	0.49479
1.9138	0.46147	0.49502
1.9143	0.48869	0.49526
1.9148	0.50741	0.49551
1.9153	0.5237	0.49577
1.9158	0.53785	0.49603
1.9163	0.54772	0.4963
1.9168	0.55507	0.49658
1.9173	0.56038	0.49686
1.9178	0.56314	0.49714
1.9183	0.56495	0.49742
1.9188	0.56562	0.4977
1.9193	0.56626	0.49799
1.9198	0.56775	0.49827
1.9203	0.56951	0.49855
1.9208	0.57114	0.49884
1.9213	0.57254	0.49913
1.9218	0.57198	0.49941
1.9223	0.57081	0.4997
1.9228	0.56753	0.49998
1.9233	0.56199	0.50026
1.9238	0.55288	0.50054
1.9243	0.54055	0.50082
1.9248	0.52474	0.50108
1.9253	0.5062	0.50134
1.9258	0.48571	0.50159
1.9263	0.46357	0.50183
1.9268	0.43388	0.50205
1.9273	0.42558	0.50227
1.9278	0.39824	0.50247
1.9283	0.37794	0.50267
1.9288	0.36219	0.50285
1.9293	0.34913	0.50303
1.9298	0.34085	0.5032
1.9303	0.33797	0.50337
1.9308	0.34015	0.50354
1.9313	0.34726	0.50371
1.9318	0.35947	0.50389
1.9323	0.37665	0.50407
1.9328	0.396	0.50427
1.9333	0.41794	0.50447
1.9338	0.44838	0.50469
1.9343	0.4578	0.50491
1.9348	0.48659	0.50515
1.9353	0.50756	0.5054
1.9358	0.52513	0.50565
1.9363	0.54083	0.50592
1.9368	0.55192	0.50619
1.9373	0.55859	0.50647
1.9378	0.56116	0.50675
1.9383	0.55695	0.50703
1.9388	0.54708	0.50731
1.9393	0.53172	0.50758
1.9398	0.51168	0.50784
1.9403	0.48886	0.50809
1.9408	0.46384	0.50833
1.9413	0.43017	0.50855
1.9418	0.41701	0.50876
1.9423	0.3842	0.50896
1.9428	0.35831	0.50915
1.9433	0.33634	0.50932
1.9438	0.31616	0.50948
1.9443	0.29668	0.50964
1.9448	0.27933	0.50978
1.9453	0.26241	0.50992
1.9458	0.24406	0.51004
1.9463	0.22461	0.51016
1.9468	0.19642	0.51027
1.9473	0.18548	0.51036
1.9478	0.15343	0.51045
1.9483	0.12185	0.51052
1.9488	0.08468	0.51057
1.9493	0.06644	0.5106
1.9498	0.02743	0.51063
1.9503	0.00638	0.51064
1.9508	-0.00672	0.51064
1.9513	-0.03793	0.51063
1.9518	-0.04165	0.51061
1.9523	-0.03691	0.51059
1.9528	-0.02616	0.51057
1.9533	-0.00558	0.51056
1.9538	0.00668	0.51056
1.9543	0.05228	0.51058
1.9548	0.06644	0.51061
1.9553	0.091	0.51065
1.9558	0.12145	0.5107
1.9563	0.12329	0.51076
1.9568	0.13658	0.51083
1.9573	0.14077	0.51089
1.9578	0.13772	0.51096
1.9583	0.13067	0.51103
1.9588	0.12085	0.51109
1.9593	0.10922	0.51115
1.9598	0.0922	0.5112
1.9603	0.09771	0.51125
1.9608	0.09315	0.5113
1.9613	0.09619	0.51134
1.9618	0.11656	0.5114
1.9623	0.12298	0.51146
1.9628	0.15371	0.51153
1.9633	0.18527	0.51161
1.9638	0.22417	0.51171
1.9643	0.24237	0.51183
1.9648	0.27546	0.51196
1.9653	0.29857	0.5121
1.9658	0.31353	0.51226
1.9663	0.32052	0.51242
1.9668	0.31708	0.51257
1.9673	0.30726	0.51273
1.9678	0.29053	0.51288
1.9683	0.26723	0.51302
1.9688	0.24119	0.51315
1.9693	0.20705	0.51326
1.9698	0.19588	0.51336
1.9703	0.16889	0.51345
1.9708	0.1507	0.51353
1.9713	0.13934	0.5136
1.9718	0.13491	0.51367
1.9723	0.13581	0.51374
1.9728	0.1421	0.51381
1.9733	0.15177	0.51388
1.9738	0.16196	0.51396
1.9743	0.17232	0.51404
1.9748	0.18107	0.51413
1.9753	0.18778	0.51422
1.9758	0.19396	0.51432
1.9763	0.19727	0.51442
1.9768	0.19994	0.51452
1.9773	0.20133	0.51462
1.9778	0.20264	0.51472
1.9783	0.20545	0.51482
1.9788	0.21069	0.51492
1.9793	0.22647	0.51503
1.9798	0.22493	0.51515
1.9803	0.24786	0.51526
1.9808	0.26899	0.51539
1.9813	0.29207	0.51553
1.9818	0.31824	0.51569
1.9823	0.34542	0.51585
1.9828	0.37258	0.51603
1.9833	0.39831	0.51623
1.9838	0.42224	0.51643
1.9843	0.44058	0.51665
1.9848	0.46146	0.51687
1.9853	0.45456	0.5171
1.9858	0.46142	0.51733
1.9863	0.45575	0.51756
1.9868	0.43746	0.51778
1.9873	0.43542	0.518
1.9878	0.40932	0.51821
1.9883	0.38655	0.51841
1.9888	0.36394	0.5186
1.9893	0.34202	0.51877
1.9898	0.32283	0.51894
1.9903	0.30807	0.5191
1.9908	0.29793	0.51925
1.9913	0.29253	0.5194
1.9918	0.29232	0.51954
1.9923	0.29721	0.51969
1.9928	0.30674	0.51984
1.9933	0.32109	0.52
1.9938	0.33819	0.52016
1.9943	0.3581	0.52034
1.9948	0.3787	0.52052
1.9953	0.39891	0.52072
1.9958	0.41799	0.52092
1.9963	0.43622	0.52113
1.9968	0.45906	0.52136
1.9973	0.45609	0.52159
1.9978	0.47131	0.52182
1.9983	0.47649	0.52206
1.9988	0.47774	0.52229
1.9993	0.47579	0.52253
1.9998	0.47065	0.52277
2.0003	0.4608	0.523
2.0008	0.44867	0.52323
2.0013	0.42707	0.52345
2.0018	0.42447	0.52366
2.0023	0.40136	0.52387
2.0028	0.38364	0.52406
2.0033	0.36732	0.52425
2.0038	0.35212	0.52443
2.0043	0.33723	0.5246
2.0048	0.32433	0.52477
2.0053	0.31239	0.52493
2.0058	0.30163	0.52508
2.0063	0.28981	0.52523
2.0068	0.2771	0.52537
2.0073	0.26308	0.52551
2.0078	0.24769	0.52563
2.0083	0.23042	0.52575
2.0088	0.20309	0.52586
2.0093	0.19208	0.52596
2.0098	0.15988	0.52605
2.0103	0.13002	0.52612
2.0108	0.09503	0.52618
2.0113	0.08111	0.52622
2.0118	0.05167	0.52626
2.0123	0.02442	0.52627
2.0128	0.01106	0.52628
2.0133	0.00826	0.52629
2.0138	0.00131	0.52629
2.0143	-0.00508	0.52629
2.0148	-0.0061	0.52629
2.0153	-0.00131	0.52628
2.0158	0.00764	0.52629
2.0163	0.02876	0.5263
2.0168	0.03147	0.52631
2.0173	0.03763	0.52633
2.0178	0.05262	0.52635
2.0183	0.04044	0.52637
2.0188	0.06492	0.5264
2.0193	0.05385	0.52643
2.0198	0.05486	0.52646
2.0203	0.05632	0.52648
2.0208	0.05578	0.52651
2.0213	0.05657	0.52654
2.0218	0.05989	0.52657
2.0223	0.06597	0.5266
2.0228	0.07565	0.52664
2.0233	0.08991	0.52668
2.0238	0.11548	0.52673
2.0243	0.12393	0.52679
2.0248	0.1531	0.52686
2.0253	0.17928	0.52694
2.0258	0.20518	0.52704
2.0263	0.23824	0.52715
2.0268	0.24717	0.52727
2.0273	0.27169	0.5274
2.0278	0.28619	0.52754
2.0283	0.2952	0.52768
2.0288	0.29809	0.52783
2.0293	0.29438	0.52798
2.0298	0.2845	0.52813
2.0303	0.26842	0.52826
2.0308	0.24601	0.52839
2.0313	0.21234	0.52851
2.0318	0.196	0.52861
2.0323	0.15708	0.5287
2.0328	0.12198	0.52877
2.0333	0.08356	0.52882
2.0338	0.06729	0.52886
2.0343	0.03331	0.52888
2.0348	0.02336	0.5289
2.0353	0.00653	0.5289
2.0358	0.00547	0.52891
2.0363	0.00687	0.52891
2.0368	0.01357	0.52891
2.0373	0.04076	0.52893
2.0378	0.0591	0.52895
2.0383	0.07014	0.52899
2.0388	0.09884	0.52903
2.0393	0.13456	0.52909
2.0398	0.14255	0.52915
2.0403	0.16937	0.52923
2.0408	0.18941	0.52932
2.0413	0.20632	0.52942
2.0418	0.22927	0.52953
2.0423	0.22882	0.52964
2.0428	0.24797	0.52976
2.0433	0.25992	0.52989
2.0438	0.27303	0.53002
2.0443	0.28541	0.53016
2.0448	0.30024	0.53031
2.0453	0.31584	0.53046
2.0458	0.33358	0.53063
2.0463	0.35159	0.5308
2.0468	0.37098	0.53098
2.0473	0.38823	0.53117
2.0478	0.405	0.53137
2.0483	0.41967	0.53157
2.0488	0.43144	0.53179
2.0493	0.44078	0.532
2.0498	0.45435	0.53223
2.0503	0.43727	0.53245
2.0508	0.46443	0.53268
2.0513	0.43647	0.5329
2.0518	0.45905	0.53313
2.0523	0.42675	0.53335
2.0528	0.43915	0.53356
2.0533	0.42692	0.53378
2.0538	0.41901	0.53399
2.0543	0.41548	0.5342
2.0548	0.41179	0.53441
2.0553	0.40999	0.53461
2.0558	0.4093	0.53482
2.0563	0.40932	0.53502
2.0568	0.40836	0.53523
2.0573	0.40601	0.53543
2.0578	0.40175	0.53563
2.0583	0.39477	0.53583
2.0588	0.38423	0.53603
2.0593	0.3705	0.53621
2.0598	0.35355	0.53639
2.0603	0.33563	0.53657
2.0608	0.31581	0.53673
2.0613	0.29413	0.53688
2.0618	0.27312	0.53702
2.0623	0.25274	0.53716
2.0628	0.23586	0.53728
2.0633	0.22222	0.53739
2.0638	0.20721	0.5375
2.0643	0.22343	0.53761
2.0648	0.19916	0.53771
2.0653	0.22934	0.53782
2.0658	0.22107	0.53793
2.0663	0.23664	0.53805
2.0668	0.24813	0.53817
2.0673	0.25708	0.53829
2.0678	0.26264	0.53842
2.0683	0.26337	0.53856
2.0688	0.25814	0.53869
2.0693	0.24712	0.53881
2.0698	0.2292	0.53893
2.0703	0.19958	0.53904
2.0708	0.18355	0.53913
2.0713	0.14577	0.53922
2.0718	0.10779	0.53928
2.0723	0.06507	0.53932
2.0728	0.03139	0.53935
2.0733	0.00223	0.53936
2.0738	-0.03816	0.53935
2.0743	-0.09367	0.53931
2.0748	-0.11994	0.53926
2.0753	-0.13696	0.5392
2.0758	-0.17089	0.53912
2.0763	-0.19615	0.53903
2.0768	-0.22428	0.53892
2.0773	-0.22728	0.53881
2.0778	-0.24812	0.53869
2.0783	-0.26032	0.53856
2.0788	-0.26962	0.53843
2.0793	-0.27634	0.5383
2.0798	-0.28321	0.53816
2.0803	-0.28919	0.53801
2.0808	-0.295	0.53787
2.0813	-0.30235	0.53772
2.0818	-0.31222	0.53756
2.0823	-0.32419	0.5374
2.0828	-0.33828	0.53724
2.0833	-0.35393	0.53707
2.0838	-0.37129	0.53688
2.0843	-0.3892	0.53669
2.0848	-0.40669	0.53649
2.0853	-0.42309	0.53629
2.0858	-0.43674	0.53607
2.0863	-0.4531	0.53585
2.0868	-0.43436	0.53563
2.0873	-0.45826	0.53541
2.0878	-0.42069	0.53519
2.0883	-0.42088	0.53497
2.0888	-0.39186	0.53477
2.0893	-0.36272	0.53458
2.0898	-0.33168	0.53441
2.0903	-0.2989	0.53425
2.0908	-0.2675	0.53411
2.0913	-0.23873	0.53398
2.0918	-0.20789	0.53387
2.0923	-0.20015	0.53377
2.0928	-0.17943	0.53368
2.0933	-0.16733	0.53359
2.0938	-0.16301	0.53351
2.0943	-0.16339	0.53342
2.0948	-0.16819	0.53334
2.0953	-0.17425	0.53326
2.0958	-0.18357	0.53317
2.0963	-0.1926	0.53307
2.0968	-0.20263	0.53297
2.0973	-0.21033	0.53287
2.0978	-0.22432	0.53276
2.0983	-0.20771	0.53265
2.0988	-0.23673	0.53254
2.0993	-0.21237	0.53243
2.0998	-0.23913	0.53232
2.1003	-0.21259	0.5322
2.1008	-0.23824	0.53209
2.1013	-0.2116	0.53198
2.1018	-0.2368	0.53187
2.1023	-0.21042	0.53176
2.1028	-0.23607	0.53164
2.1033	-0.21051	0.53153
2.1038	-0.23525	0.53142
2.1043	-0.20861	0.53131
2.1048	-0.2296	0.5312
2.1053	-0.19781	0.53109
2.1058	-0.20397	0.53099
2.1063	-0.18492	0.5309
2.1068	-0.16155	0.53081
2.1073	-0.13551	0.53073
2.1078	-0.09718	0.53068
2.1083	-0.07602	0.53063
2.1088	-0.02809	0.53061
2.1093	0.00124	0.5306
2.1098	0.05431	0.53061
2.1103	0.09	0.53065
2.1108	0.13295	0.53071
2.1113	0.14991	0.53078
2.1118	0.1813	0.53086
2.1123	0.20389	0.53096
2.1128	0.22796	0.53106
2.1133	0.22527	0.53118
2.1138	0.23638	0.53129
2.1143	0.23784	0.53141
2.1148	0.23519	0.53153
2.1153	0.22968	0.53165
2.1158	0.22236	0.53176
2.1163	0.20599	0.53187
2.1168	0.20898	0.53197
2.1173	0.194	0.53207
2.1178	0.18227	0.53216
2.1183	0.17342	0.53225
2.1188	0.16569	0.53234
2.1193	0.15773	0.53242
2.1198	0.15021	0.5325
2.1203	0.1432	0.53257
2.1208	0.13661	0.53264
2.1213	0.13072	0.53271
2.1218	0.12272	0.53277
2.1223	0.11576	0.53283
2.1228	0.09838	0.53288
2.1233	0.10832	0.53293
2.1238	0.07382	0.53298
2.1243	0.07638	0.53302
2.1248	0.06464	0.53305
2.1253	0.05252	0.53308
2.1258	0.03535	0.5331
2.1263	0.03614	0.53312
2.1268	0.02613	0.53314
2.1273	0.01009	0.53315
2.1278	0.01002	0.53315
2.1283	0.00721	0.53316
2.1288	0.00164	0.53316
2.1293	-0.00404	0.53316
2.1298	-0.00925	0.53315
2.1303	-0.0127	0.53315
2.1308	-0.02286	0.53314
2.1313	-0.00956	0.53313
2.1318	-0.02397	0.53312
2.1323	-0.01392	0.53311
2.1328	-0.03201	0.5331
2.1333	-0.01374	0.53309
2.1338	-0.02496	0.53308
2.1343	-0.00573	0.53307
2.1348	-0.000226138	0.53307
2.1353	0.01289	0.53308
2.1358	0.06008	0.53309
2.1363	0.06654	0.53312
2.1368	0.10672	0.53317
2.1373	0.1352	0.53323
2.1378	0.1753	0.53331
2.1383	0.2227	0.53341
2.1388	0.24616	0.53352
2.1393	0.28717	0.53366
2.1398	0.31747	0.53381
2.1403	0.34331	0.53397
2.1408	0.35935	0.53415
2.1413	0.3703	0.53433
2.1418	0.37264	0.53452
2.1423	0.36916	0.5347
2.1428	0.35776	0.53488
2.1433	0.3429	0.53506
2.1438	0.32416	0.53523
2.1443	0.30511	0.53538
2.1448	0.28574	0.53553
2.1453	0.26976	0.53567
2.1458	0.25658	0.5358
2.1463	0.24772	0.53593
2.1468	0.24107	0.53605
2.1473	0.24013	0.53617
2.1478	0.23974	0.53629
2.1483	0.24388	0.53641
2.1488	0.24715	0.53653
2.1493	0.25188	0.53666
2.1498	0.25263	0.53678
2.1503	0.25384	0.53691
2.1508	0.24934	0.53704
2.1513	0.24463	0.53716
2.1518	0.23613	0.53728
2.1523	0.22647	0.5374
2.1528	0.2064	0.5375
2.1533	0.2071	0.53761
2.1538	0.18882	0.53771
2.1543	0.17547	0.5378
2.1548	0.16346	0.53788
2.1553	0.15475	0.53796
2.1558	0.14694	0.53804
2.1563	0.14179	0.53811
2.1568	0.13645	0.53818
2.1573	0.13322	0.53825
2.1578	0.12892	0.53831
2.1583	0.12647	0.53838
2.1588	0.12292	0.53844
2.1593	0.12127	0.5385
2.1598	0.11776	0.53856
2.1603	0.1157	0.53862
2.1608	0.1135	0.53867
2.1613	0.11567	0.53873
2.1618	0.11908	0.53879
2.1623	0.12784	0.53885
2.1628	0.13959	0.53892
2.1633	0.15619	0.53899
2.1638	0.17374	0.53908
2.1643	0.19831	0.53917
2.1648	0.23176	0.53928
2.1653	0.24775	0.5394
2.1658	0.28205	0.53953
2.1663	0.31283	0.53968
2.1668	0.3416	0.53984
2.1673	0.37003	0.54002
2.1678	0.39529	0.54021
2.1683	0.41912	0.54041
2.1688	0.43617	0.54063
2.1693	0.4575	0.54085
2.1698	0.45119	0.54108
2.1703	0.46212	0.54131
2.1708	0.46177	0.54154
2.1713	0.4568	0.54177
2.1718	0.43871	0.54199
2.1723	0.43831	0.54221
2.1728	0.41307	0.54242
2.1733	0.39126	0.54262
2.1738	0.36512	0.54281
2.1743	0.33833	0.54299
2.1748	0.30934	0.54315
2.1753	0.28083	0.5433
2.1758	0.2512	0.54343
2.1763	0.22407	0.54355
2.1768	0.191	0.54365
2.1773	0.17876	0.54375
2.1778	0.14888	0.54383
2.1783	0.12539	0.5439
2.1788	0.09675	0.54395
2.1793	0.09042	0.544
2.1798	0.06758	0.54404
2.1803	0.04006	0.54407
2.1808	0.03609	0.54408
2.1813	0.01218	0.5441
2.1818	0.00558	0.5441
2.1823	-0.00945	0.5441
2.1828	-0.04979	0.54409
2.1833	-0.04052	0.54406
2.1838	-0.07045	0.54404
2.1843	-0.0703	0.544
2.1848	-0.08093	0.54396
2.1853	-0.09174	0.54392
2.1858	-0.09679	0.54387
2.1863	-0.10671	0.54382
2.1868	-0.08635	0.54377
2.1873	-0.10906	0.54372
2.1878	-0.08749	0.54367
2.1883	-0.10711	0.54363
2.1888	-0.08518	0.54358
2.1893	-0.10914	0.54353
2.1898	-0.09353	0.54348
2.1903	-0.12718	0.54342
2.1908	-0.12525	0.54336
2.1913	-0.14821	0.54329
2.1918	-0.17257	0.54321
2.1923	-0.20313	0.54312
2.1928	-0.24375	0.54301
2.1933	-0.26783	0.54288
2.1938	-0.31163	0.54273
2.1943	-0.35277	0.54257
2.1948	-0.3904	0.54238
2.1953	-0.42924	0.54218
2.1958	-0.47005	0.54195
2.1963	-0.48719	0.54171
2.1968	-0.51835	0.54146
2.1973	-0.53834	0.5412
2.1978	-0.55001	0.54092
2.1983	-0.55805	0.54065
2.1988	-0.55916	0.54037
2.1993	-0.55651	0.54009
2.1998	-0.55131	0.53981
2.2003	-0.5447	0.53954
2.2008	-0.53579	0.53927
2.2013	-0.5287	0.539
2.2018	-0.5232	0.53874
2.2023	-0.5206	0.53848
2.2028	-0.52128	0.53822
2.2033	-0.52637	0.53796
2.2038	-0.53357	0.53769
2.2043	-0.54341	0.53742
2.2048	-0.55497	0.53715
2.2053	-0.56619	0.53687
2.2058	-0.57531	0.53658
2.2063	-0.57992	0.53629
2.2068	-0.57957	0.536
2.2073	-0.57541	0.53571
2.2078	-0.56529	0.53543
2.2083	-0.54926	0.53515
2.2088	-0.52885	0.53488
2.2093	-0.50482	0.53462
2.2098	-0.47888	0.53438
2.2103	-0.4521	0.53414
2.2108	-0.4196	0.53393
2.2113	-0.40981	0.53372
2.2118	-0.38471	0.53352
2.2123	-0.37083	0.53333
2.2128	-0.36354	0.53315
2.2133	-0.36471	0.53297
2.2138	-0.37405	0.53278
2.2143	-0.39118	0.53259
2.2148	-0.41493	0.53239
2.2153	-0.45085	0.53217
2.2158	-0.47066	0.53194
2.2163	-0.51223	0.5317
2.2168	-0.5483	0.53143
2.2173	-0.5799	0.53115
2.2178	-0.60681	0.53085
2.2183	-0.62766	0.53054
2.2188	-0.63979	0.53023
2.2193	-0.64288	0.52991
2.2198	-0.63849	0.52959
2.2203	-0.62682	0.52927
2.2208	-0.60902	0.52896
2.2213	-0.58779	0.52866
2.2218	-0.56575	0.52837
2.2223	-0.54446	0.52809
2.2228	-0.52471	0.52783
2.2233	-0.50923	0.52757
2.2238	-0.49825	0.52732
2.2243	-0.49307	0.52707
2.2248	-0.49325	0.52682
2.2253	-0.49928	0.52657
2.2258	-0.50884	0.52632
2.2263	-0.52143	0.52606
2.2268	-0.53449	0.5258
2.2273	-0.54616	0.52553
2.2278	-0.55203	0.52526
2.2283	-0.55408	0.52498
2.2288	-0.5496	0.5247
2.2293	-0.53807	0.52443
2.2298	-0.52044	0.52417
2.2303	-0.49614	0.52391
2.2308	-0.46759	0.52367
2.2313	-0.42848	0.52345
2.2318	-0.40867	0.52324
2.2323	-0.3698	0.52304
2.2328	-0.3385	0.52287
2.2333	-0.31212	0.5227
2.2338	-0.29054	0.52255
2.2343	-0.27339	0.52241
2.2348	-0.26075	0.52228
2.2353	-0.25293	0.52215
2.2358	-0.24906	0.52203
2.2363	-0.24735	0.5219
2.2368	-0.24711	0.52178
2.2373	-0.24627	0.52165
2.2378	-0.24483	0.52153
2.2383	-0.24029	0.52141
2.2388	-0.23321	0.52129
2.2393	-0.22098	0.52118
2.2398	-0.19907	0.52107
2.2403	-0.1934	0.52098
2.2408	-0.16859	0.52088
2.2413	-0.14684	0.52081
2.2418	-0.12687	0.52074
2.2423	-0.1091	0.52068
2.2428	-0.08708	0.52063
2.2433	-0.08583	0.52059
2.2438	-0.07302	0.52055
2.2443	-0.06505	0.52051
2.2448	-0.061	0.52048
2.2453	-0.05938	0.52045
2.2458	-0.06005	0.52042
2.2463	-0.06173	0.52039
2.2468	-0.06305	0.52036
2.2473	-0.06375	0.52033
2.2478	-0.06243	0.5203
2.2483	-0.05931	0.52027
2.2488	-0.05098	0.52024
2.2493	-0.03381	0.52022
2.2498	-0.02839	0.5202
2.2503	-0.00571	0.52019
2.2508	0.00946	0.52019
2.2513	0.06278	0.52021
2.2518	0.07308	0.52025
2.2523	0.10886	0.52029
2.2528	0.12955	0.52035
2.2533	0.16134	0.52042
2.2538	0.18979	0.52051
2.2543	0.21329	0.52061
2.2548	0.24248	0.52073
2.2553	0.24552	0.52085
2.2558	0.26798	0.52098
2.2563	0.28065	0.52111
2.2568	0.29318	0.52126
2.2573	0.30307	0.52141
2.2578	0.31259	0.52156
2.2583	0.32137	0.52172
2.2588	0.33168	0.52188
2.2593	0.34059	0.52205
2.2598	0.35041	0.52222
2.2603	0.36101	0.5224
2.2608	0.3713	0.52258
2.2613	0.38027	0.52277
2.2618	0.38953	0.52296
2.2623	0.39749	0.52316
2.2628	0.4036	0.52336
2.2633	0.40773	0.52356
2.2638	0.40957	0.52377
2.2643	0.40816	0.52397
2.2648	0.40366	0.52417
2.2653	0.39611	0.52437
2.2658	0.38562	0.52457
2.2663	0.37192	0.52476
2.2668	0.35494	0.52494
2.2673	0.33581	0.52511
2.2678	0.31397	0.52528
2.2683	0.29079	0.52543
2.2688	0.26724	0.52557
2.2693	0.24431	0.5257
2.2698	0.22239	0.52581
2.2703	0.19532	0.52592
2.2708	0.19064	0.52601
2.2713	0.16977	0.5261
2.2718	0.15655	0.52618
2.2723	0.14726	0.52626
2.2728	0.14061	0.52633
2.2733	0.13504	0.5264
2.2738	0.13	0.52647
2.2743	0.12607	0.52653
2.2748	0.12301	0.52659
2.2753	0.11886	0.52665
2.2758	0.11544	0.52671
2.2763	0.10931	0.52677
2.2768	0.09802	0.52682
2.2773	0.11027	0.52687
2.2778	0.07969	0.52692
2.2783	0.08458	0.52696
2.2788	0.07559	0.527
2.2793	0.06554	0.52704
2.2798	0.0588	0.52707
2.2803	0.05297	0.5271
2.2808	0.05017	0.52712
2.2813	0.04017	0.52714
2.2818	0.05827	0.52717
2.2823	0.03785	0.52719
2.2828	0.05821	0.52722
2.2833	0.03972	0.52724
2.2838	0.06024	0.52727
2.2843	0.05068	0.52729
2.2848	0.05421	0.52732
2.2853	0.05738	0.52735
2.2858	0.05592	0.52738
2.2863	0.05197	0.5274
2.2868	0.03775	0.52743
2.2873	0.04023	0.52745
2.2878	0.02897	0.52746
2.2883	0.00778	0.52747
2.2888	-0.000646646	0.52747
2.2893	-0.02411	0.52747
2.2898	-0.0412	0.52745
2.2903	-0.0624	0.52743
2.2908	-0.05984	0.52739
2.2913	-0.07025	0.52736
2.2918	-0.07798	0.52733
2.2923	-0.07903	0.52729
2.2928	-0.0757	0.52725
2.2933	-0.07131	0.52721
2.2938	-0.06703	0.52718
2.2943	-0.06181	0.52714
2.2948	-0.05834	0.52711
2.2953	-0.0577	0.52708
2.2958	-0.06309	0.52705
2.2963	-0.07176	0.52702
2.2968	-0.08799	0.52698
2.2973	-0.11528	0.52693
2.2978	-0.12853	0.52687
2.2983	-0.1601	0.5268
2.2988	-0.19248	0.52671
2.2993	-0.22889	0.5266
2.2998	-0.24434	0.52648
2.3003	-0.2757	0.52635
2.3008	-0.29943	0.52621
2.3013	-0.31459	0.52606
2.3018	-0.32761	0.5259
2.3023	-0.33396	0.52573
2.3028	-0.33523	0.52556
2.3033	-0.3342	0.5254
2.3038	-0.33123	0.52523
2.3043	-0.32645	0.52507
2.3048	-0.32232	0.5249
2.3053	-0.3198	0.52474
2.3058	-0.31916	0.52458
2.3063	-0.32231	0.52442
2.3068	-0.32628	0.52426
2.3073	-0.33439	0.5241
2.3078	-0.34273	0.52393
2.3083	-0.35212	0.52375
2.3088	-0.35967	0.52358
2.3093	-0.36686	0.52339
2.3098	-0.36906	0.52321
2.3103	-0.36957	0.52302
2.3108	-0.36337	0.52284
2.3113	-0.3531	0.52266
2.3118	-0.33435	0.52249
2.3123	-0.3127	0.52233
2.3128	-0.28518	0.52218
2.3133	-0.25545	0.52204
2.3138	-0.22259	0.52192
2.3143	-0.18263	0.52182
2.3148	-0.16206	0.52174
2.3153	-0.12574	0.52167
2.3158	-0.08939	0.52161
2.3163	-0.07897	0.52157
2.3168	-0.05486	0.52154
2.3173	-0.03418	0.52151
2.3178	-0.03431	0.5215
2.3183	-0.02863	0.52148
2.3188	-0.02444	0.52147
2.3193	-0.0265	0.52145
2.3198	-0.03267	0.52144
2.3203	-0.03971	0.52142
2.3208	-0.0546	0.5214
2.3213	-0.04144	0.52137
2.3218	-0.07057	0.52135
2.3223	-0.06317	0.52131
2.3228	-0.06831	0.52128
2.3233	-0.07088	0.52125
2.3238	-0.07176	0.52121
2.3243	-0.07054	0.52117
2.3248	-0.06918	0.52114
2.3253	-0.06628	0.52111
2.3258	-0.06526	0.52107
2.3263	-0.06543	0.52104
2.3268	-0.06747	0.52101
2.3273	-0.07258	0.52097
2.3278	-0.07991	0.52093
2.3283	-0.09132	0.52089
2.3288	-0.11125	0.52084
2.3293	-0.11473	0.52078
2.3298	-0.13458	0.52072
2.3303	-0.15412	0.52065
2.3308	-0.16886	0.52057
2.3313	-0.18393	0.52048
2.3318	-0.19514	0.52039
2.3323	-0.20284	0.52029
2.3328	-0.2034	0.52018
2.3333	-0.20075	0.52008
2.3338	-0.19406	0.51998
2.3343	-0.18479	0.51989
2.3348	-0.17103	0.5198
2.3353	-0.15774	0.51972
2.3358	-0.14115	0.51964
2.3363	-0.1276	0.51958
2.3368	-0.11396	0.51952
2.3373	-0.09656	0.51946
2.3378	-0.10667	0.51941
2.3383	-0.0789	0.51937
2.3388	-0.08967	0.51932
2.3393	-0.08867	0.51928
2.3398	-0.08897	0.51924
2.3403	-0.09393	0.51919
2.3408	-0.09824	0.51914
2.3413	-0.10996	0.51909
2.3418	-0.09313	0.51904
2.3423	-0.11905	0.51899
2.3428	-0.09601	0.51893
2.3433	-0.11731	0.51888
2.3438	-0.09154	0.51883
2.3443	-0.11161	0.51878
2.3448	-0.08752	0.51873
2.3453	-0.10894	0.51868
2.3458	-0.08875	0.51863
2.3463	-0.11524	0.51858
2.3468	-0.10702	0.51852
2.3473	-0.12299	0.51846
2.3478	-0.13937	0.5184
2.3483	-0.15879	0.51832
2.3488	-0.17835	0.51824
2.3493	-0.20146	0.51814
2.3498	-0.23204	0.51804
2.3503	-0.2431	0.51792
2.3508	-0.27257	0.51779
2.3513	-0.29734	0.51765
2.3518	-0.3175	0.51749
2.3523	-0.33741	0.51733
2.3528	-0.35119	0.51716
2.3533	-0.36319	0.51698
2.3538	-0.37151	0.51679
2.3543	-0.37852	0.51661
2.3548	-0.38142	0.51642
2.3553	-0.38312	0.51622
2.3558	-0.38304	0.51603
2.3563	-0.38117	0.51584
2.3568	-0.37699	0.51565
2.3573	-0.37221	0.51547
2.3578	-0.36538	0.51528
2.3583	-0.35971	0.5151
2.3588	-0.35227	0.51492
2.3593	-0.34477	0.51475
2.3598	-0.33607	0.51458
2.3603	-0.32925	0.51441
2.3608	-0.32165	0.51425
2.3613	-0.31556	0.51409
2.3618	-0.30623	0.51393
2.3623	-0.29947	0.51378
2.3628	-0.29213	0.51363
2.3633	-0.28617	0.51349
2.3638	-0.27942	0.51335
2.3643	-0.27533	0.51321
2.3648	-0.27108	0.51307
2.3653	-0.26819	0.51294
2.3658	-0.2648	0.5128
2.3663	-0.26485	0.51267
2.3668	-0.26405	0.51254
2.3673	-0.26341	0.51241
2.3678	-0.26279	0.51228
2.3683	-0.2633	0.51215
2.3688	-0.26286	0.51201
2.3693	-0.26337	0.51188
2.3698	-0.26124	0.51175
2.3703	-0.25886	0.51162
2.3708	-0.25337	0.51149
2.3713	-0.24725	0.51137
2.3718	-0.23703	0.51125
2.3723	-0.22701	0.51113
2.3728	-0.20655	0.51102
2.3733	-0.20774	0.51092
2.3738	-0.18676	0.51082
2.3743	-0.17136	0.51073
2.3748	-0.15552	0.51065
2.3753	-0.1408	0.51057
2.3758	-0.12486	0.51051
2.3763	-0.10955	0.51045
2.3768	-0.08917	0.5104
2.3773	-0.08864	0.51036
2.3778	-0.07483	0.51031
2.3783	-0.06388	0.51028
2.3788	-0.05818	0.51025
2.3793	-0.05514	0.51022
2.3798	-0.05412	0.51019
2.3803	-0.05361	0.51017
2.3808	-0.05528	0.51014
2.3813	-0.05623	0.51011
2.3818	-0.06144	0.51008
2.3823	-0.0666	0.51005
2.3828	-0.07537	0.51001
2.3833	-0.08372	0.50998
2.3838	-0.09318	0.50993
2.3843	-0.11076	0.50988
2.3848	-0.10955	0.50982
2.3853	-0.12457	0.50977
2.3858	-0.13691	0.5097
2.3863	-0.14669	0.50963
2.3868	-0.15281	0.50956
2.3873	-0.1586	0.50948
2.3878	-0.16136	0.5094
2.3883	-0.16491	0.50932
2.3888	-0.16621	0.50923
2.3893	-0.16832	0.50915
2.3898	-0.16928	0.50907
2.3903	-0.17405	0.50898
2.3908	-0.17998	0.50889
2.3913	-0.19049	0.5088
2.3918	-0.20118	0.5087
2.3923	-0.22408	0.50859
2.3928	-0.22648	0.50848
2.3933	-0.25097	0.50836
2.3938	-0.26947	0.50823
2.3943	-0.28905	0.50809
2.3948	-0.30439	0.50794
2.3953	-0.31778	0.50779
2.3958	-0.32999	0.50763
2.3963	-0.34117	0.50746
2.3968	-0.34698	0.50729
2.3973	-0.34907	0.50711
2.3978	-0.34918	0.50694
2.3983	-0.34627	0.50676
2.3988	-0.34159	0.50659
2.3993	-0.33427	0.50642
2.3998	-0.3291	0.50626
2.4003	-0.32005	0.50609
2.4008	-0.31529	0.50594
2.4013	-0.31211	0.50578
2.4018	-0.31311	0.50562
2.4023	-0.31695	0.50547
2.4028	-0.32411	0.50531
2.4033	-0.33412	0.50514
2.4038	-0.34772	0.50497
2.4043	-0.36362	0.50479
2.4048	-0.38206	0.50461
2.4053	-0.40357	0.50441
2.4058	-0.42183	0.5042
2.4063	-0.45041	0.50399
2.4068	-0.45699	0.50376
2.4073	-0.48296	0.50352
2.4078	-0.50101	0.50328
2.4083	-0.51864	0.50302
2.4088	-0.53397	0.50276
2.4093	-0.54249	0.50249
2.4098	-0.55065	0.50222
2.4103	-0.55417	0.50194
2.4108	-0.55865	0.50166
2.4113	-0.56048	0.50138
2.4118	-0.56261	0.5011
2.4123	-0.56432	0.50082
2.4128	-0.56924	0.50054
2.4133	-0.57454	0.50025
2.4138	-0.5825	0.49996
2.4143	-0.59243	0.49967
2.4148	-0.6014	0.49937
2.4153	-0.61256	0.49907
2.4158	-0.62339	0.49876
2.4163	-0.63273	0.49844
2.4168	-0.64221	0.49812
2.4173	-0.64905	0.4978
2.4178	-0.65244	0.49748
2.4183	-0.65407	0.49715
2.4188	-0.65089	0.49682
2.4193	-0.64394	0.4965
2.4198	-0.63157	0.49618
2.4203	-0.61616	0.49587
2.4208	-0.59702	0.49557
2.4213	-0.57858	0.49527
2.4218	-0.55868	0.49499
2.4223	-0.53994	0.49471
2.4228	-0.51942	0.49445
2.4233	-0.50125	0.49419
2.4238	-0.48263	0.49395
2.4243	-0.46421	0.49371
2.4248	-0.43787	0.49348
2.4253	-0.43001	0.49327
2.4258	-0.40227	0.49306
2.4263	-0.37577	0.49286
2.4268	-0.34861	0.49268
2.4273	-0.3193	0.49252
2.4278	-0.28843	0.49236
2.4283	-0.25853	0.49223
2.4288	-0.22789	0.49211
2.4293	-0.19484	0.492
2.4298	-0.1819	0.49191
2.4303	-0.15779	0.49182
2.4308	-0.14231	0.49175
2.4313	-0.13548	0.49168
2.4318	-0.13465	0.49161
2.4323	-0.13918	0.49154
2.4328	-0.15165	0.49147
2.4333	-0.16858	0.49139
2.4338	-0.1882	0.4913
2.4343	-0.21091	0.4912
2.4348	-0.23915	0.49109
2.4353	-0.24489	0.49097
2.4358	-0.27071	0.49084
2.4363	-0.2886	0.4907
2.4368	-0.3036	0.49055
2.4373	-0.31772	0.49039
2.4378	-0.32972	0.49023
2.4383	-0.34248	0.49006
2.4388	-0.35291	0.48989
2.4393	-0.36644	0.48971
2.4398	-0.38079	0.48952
2.4403	-0.3974	0.48933
2.4408	-0.41596	0.48913
2.4413	-0.43879	0.48891
[truncated: 1,384 more rows]

## Sheet: Figure5d
Reaction Coordinate ξ (Å)	F(r, 300 K) (eV/Å)	Free Energy (eV)
	Lambda	Free Energy
1.47851	-0.14969	-8.00665e-05
1.47901	-0.14523	-0.000153796
1.47951	-0.13988	-0.000225073
1.48001	-0.13277	-0.000293234
1.48051	-0.12485	-0.000357639
1.48101	-0.10793	-0.000415833
1.48151	-0.11176	-0.000470755
1.48201	-0.09752	-0.000523076
1.48251	-0.0856	-0.000568854
1.48301	-0.07655	-0.000609391
1.48351	-0.06857	-0.00064567
1.48401	-0.0611	-0.000678088
1.48451	-0.04752	-0.000705245
1.48501	-0.06634	-0.000733711
1.48551	-0.04186	-0.000760761
1.48601	-0.06473	-0.000787409
1.48651	-0.0581	-0.000818117
1.48701	-0.06934	-0.000849978
1.48751	-0.0856	-0.000888711
1.48801	-0.10428	-0.000936181
1.48851	-0.13449	-0.000995873
1.48901	-0.14221	-0.00107
1.48951	-0.16943	-0.00114
1.49001	-0.19146	-0.00123
1.49051	-0.20979	-0.00133
1.49101	-0.22504	-0.00144
1.49151	-0.2362	-0.00156
1.49201	-0.24274	-0.00168
1.49251	-0.244	-0.0018
1.49301	-0.23993	-0.00192
1.49351	-0.23072	-0.00204
1.49401	-0.21577	-0.00215
1.49451	-0.1955	-0.00225
1.49501	-0.17059	-0.00234
1.49551	-0.14172	-0.00242
1.49601	-0.10281	-0.00248
1.49651	-0.08524	-0.00253
1.49701	-0.04193	-0.00256
1.49751	-0.01626	-0.00258
1.49801	-0.0043	-0.00258
1.49851	0.03067	-0.00257
1.49901	0.06826	-0.00255
1.49951	0.07013	-0.00252
1.50001	0.08457	-0.00248
1.50051	0.10015	-0.00243
1.50101	0.1137	-0.00238
1.50151	0.13581	-0.00231
1.50201	0.13324	-0.00225
1.50251	0.15334	-0.00218
1.50301	0.17057	-0.00209
1.50351	0.18696	-0.00201
1.50401	0.20471	-0.00191
1.50451	0.2239	-0.0018
1.50501	0.24387	-0.00168
1.50551	0.27271	-0.00155
1.50601	0.27655	-0.00142
1.50651	0.3033	-0.00127
1.50701	0.32331	-0.00112
1.50751	0.34096	-0.000949203
1.50801	0.35735	-0.000774624
1.50851	0.37215	-0.000592248
1.50901	0.3845	-0.000403087
1.50951	0.39392	-0.000208482
1.51001	0.40034	-9.91538e-06
1.51051	0.40338	0.000191014
1.51101	0.40226	0.000392423
1.51151	0.39799	0.000592484
1.51201	0.39081	0.000789684
1.51251	0.38187	0.000982854
1.51301	0.37215	0.00117
1.51351	0.36318	0.00136
1.51401	0.35552	0.00153
1.51451	0.34966	0.00171
1.51501	0.34625	0.00189
1.51551	0.34628	0.00206
1.51601	0.34924	0.00223
1.51651	0.35511	0.00241
1.51701	0.3639	0.00259
1.51751	0.3753	0.00277
1.51801	0.38949	0.00296
1.51851	0.40601	0.00316
1.51901	0.42477	0.00337
1.51951	0.44507	0.00359
1.52001	0.4659	0.00382
1.52051	0.48698	0.00405
1.52101	0.50833	0.0043
1.52151	0.53872	0.00456
1.52201	0.54439	0.00484
1.52251	0.57405	0.00511
1.52301	0.59669	0.00541
1.52351	0.61948	0.00571
1.52401	0.6434	0.00603
1.52451	0.66801	0.00636
1.52501	0.69224	0.0067
1.52551	0.71556	0.00705
1.52601	0.7378	0.00741
1.52651	0.75841	0.00778
1.52701	0.77817	0.00817
1.52751	0.7958	0.00856
1.52801	0.8122	0.00896
1.52851	0.82795	0.00937
1.52901	0.84221	0.00979
1.52951	0.85477	0.01022
1.53001	0.86553	0.01065
1.53051	0.87499	0.01108
1.53101	0.88262	0.01152
1.53151	0.88831	0.01196
1.53201	0.8918	0.01241
1.53251	0.89351	0.01285
1.53301	0.89367	0.0133
1.53351	0.89269	0.01375
1.53401	0.89048	0.01419
1.53451	0.88759	0.01464
1.53501	0.88554	0.01508
1.53551	0.88482	0.01552
1.53601	0.88624	0.01597
1.53651	0.88969	0.01641
1.53701	0.89493	0.01686
1.53751	0.90159	0.01731
1.53801	0.90963	0.01776
1.53851	0.91864	0.01822
1.53901	0.9265	0.01868
1.53951	0.93266	0.01914
1.54001	0.93642	0.01961
1.54051	0.93719	0.02008
1.54101	0.93487	0.02055
1.54151	0.92857	0.02101
1.54201	0.9189	0.02147
1.54251	0.90638	0.02193
1.54301	0.89165	0.02238
1.54351	0.87522	0.02282
1.54401	0.85843	0.02325
1.54451	0.84246	0.02368
1.54501	0.82757	0.0241
1.54551	0.81394	0.02451
1.54601	0.80219	0.02491
1.54651	0.79232	0.02531
1.54701	0.78477	0.0257
1.54751	0.77916	0.0261
1.54801	0.77534	0.02648
1.54851	0.77299	0.02687
1.54901	0.77151	0.02726
1.54951	0.77042	0.02764
1.55001	0.7694	0.02803
1.55051	0.76815	0.02841
1.55101	0.76664	0.0288
1.55151	0.76475	0.02918
1.55201	0.76296	0.02956
1.55251	0.76199	0.02994
1.55301	0.76227	0.03032
1.55351	0.76411	0.0307
1.55401	0.76837	0.03109
1.55451	0.7758	0.03147
1.55501	0.78676	0.03186
1.55551	0.80134	0.03226
1.55601	0.81974	0.03267
1.55651	0.84169	0.03308
1.55701	0.86647	0.03351
1.55751	0.89386	0.03395
1.55801	0.92306	0.0344
1.55851	0.95348	0.03487
1.55901	0.98466	0.03536
1.55951	1.01593	0.03586
1.56001	1.05491	0.03638
1.56051	1.06806	0.03691
1.56101	1.10368	0.03745
1.56151	1.12954	0.03801
1.56201	1.15281	0.03858
1.56251	1.1738	0.03916
1.56301	1.19275	0.03975
1.56351	1.20904	0.04035
1.56401	1.22271	0.04096
1.56451	1.23408	0.04157
1.56501	1.24343	0.04219
1.56551	1.25	0.04282
1.56601	1.25447	0.04344
1.56651	1.25746	0.04407
1.56701	1.25896	0.0447
1.56751	1.26024	0.04533
1.56801	1.26163	0.04596
1.56851	1.26376	0.04659
1.56901	1.26699	0.04722
1.56951	1.27131	0.04786
1.57001	1.27672	0.0485
1.57051	1.28316	0.04914
1.57101	1.29024	0.04978
1.57151	1.29807	0.05043
1.57201	1.30613	0.05108
1.57251	1.31521	0.05173
1.57301	1.32455	0.05239
1.57351	1.33416	0.05306
1.57401	1.34381	0.05373
1.57451	1.35269	0.0544
1.57501	1.36087	0.05508
1.57551	1.36798	0.05576
1.57601	1.37382	0.05645
1.57651	1.37833	0.05713
1.57701	1.38128	0.05782
1.57751	1.38242	0.05852
1.57801	1.38187	0.05921
1.57851	1.37939	0.0599
1.57901	1.37528	0.06059
1.57951	1.3705	0.06127
1.58001	1.36442	0.06196
1.58051	1.35848	0.06264
1.58101	1.35295	0.06331
1.58151	1.34805	0.06399
1.58201	1.3441	0.06466
1.58251	1.34169	0.06533
1.58301	1.341	0.066
1.58351	1.34236	0.06668
1.58401	1.34561	0.06735
1.58451	1.3504	0.06802
1.58501	1.35725	0.0687
1.58551	1.36516	0.06938
1.58601	1.37444	0.07006
1.58651	1.38465	0.07075
1.58701	1.39502	0.07145
1.58751	1.40571	0.07215
1.58801	1.41619	0.07285
1.58851	1.42676	0.07356
1.58901	1.43714	0.07428
1.58951	1.4475	0.075
1.59001	1.45739	0.07573
1.59051	1.46801	0.07646
1.59101	1.48163	0.0772
1.59151	1.49755	0.07794
1.59201	1.51224	0.07869
1.59251	1.52357	0.07945
1.59301	1.52978	0.08022
1.59351	1.5312	0.08098
1.59401	1.52829	0.08175
1.59451	1.52343	0.08251
1.59501	1.51988	0.08327
1.59551	1.5182	0.08403
1.59601	1.51754	0.08479
1.59651	1.51589	0.08555
1.59701	1.51357	0.0863
1.59751	1.51153	0.08706
1.59801	1.50976	0.08782
1.59851	1.50871	0.08857
1.59901	1.5098	0.08933
1.59951	1.51335	0.09008
1.60001	1.51791	0.09084
1.60051	1.52447	0.0916
1.60101	1.53208	0.09236
1.60151	1.54161	0.09313
1.60201	1.55213	0.09391
1.60251	1.5643	0.09468
1.60301	1.57814	0.09547
1.60351	1.59324	0.09626
1.60401	1.60945	0.09706
1.60451	1.62649	0.09787
1.60501	1.64403	0.09869
1.60551	1.66189	0.09952
1.60601	1.67949	0.10035
1.60651	1.69587	0.1012
1.60701	1.71061	0.10205
1.60751	1.72388	0.10291
1.60801	1.73487	0.10377
1.60851	1.74373	0.10464
1.60901	1.74964	0.10551
1.60951	1.75268	0.10639
1.61001	1.75297	0.10727
1.61051	1.75029	0.10814
1.61101	1.74518	0.10902
1.61151	1.73808	0.10989
1.61201	1.72901	0.11075
1.61251	1.71806	0.11162
1.61301	1.70561	0.11247
1.61351	1.69269	0.11332
1.61401	1.67913	0.11416
1.61451	1.66622	0.115
1.61501	1.65379	0.11583
1.61551	1.6425	0.11665
1.61601	1.63211	0.11747
1.61651	1.62343	0.11829
1.61701	1.61638	0.1191
1.61751	1.61265	0.1199
1.61801	1.61218	0.12071
1.61851	1.6148	0.12152
1.61901	1.62114	0.12233
1.61951	1.62987	0.12314
1.62001	1.64143	0.12396
1.62051	1.65525	0.12478
1.62101	1.67147	0.12561
1.62151	1.68943	0.12645
1.62201	1.70869	0.1273
1.62251	1.72861	0.12816
1.62301	1.7488	0.12903
1.62351	1.76864	0.12991
1.62401	1.78753	0.1308
1.62451	1.80561	0.1317
1.62501	1.82189	0.1326
1.62551	1.83653	0.13352
1.62601	1.84878	0.13444
1.62651	1.85971	0.13537
1.62701	1.86871	0.1363
1.62751	1.87572	0.13724
1.62801	1.88135	0.13817
1.62851	1.88504	0.13912
1.62901	1.88735	0.14006
1.62951	1.88829	0.141
1.63001	1.88827	0.14195
1.63051	1.88799	0.14289
1.63101	1.88656	0.14384
1.63151	1.88461	0.14478
1.63201	1.8817	0.14572
1.63251	1.87759	0.14666
1.63301	1.87237	0.1476
1.63351	1.86633	0.14853
1.63401	1.85976	0.14946
1.63451	1.85298	0.15039
1.63501	1.84621	0.15132
1.63551	1.84039	0.15224
1.63601	1.83606	0.15316
1.63651	1.83334	0.15407
1.63701	1.83279	0.15499
1.63751	1.83486	0.15591
1.63801	1.83941	0.15683
1.63851	1.84606	0.15775
1.63901	1.85437	0.15867
1.63951	1.8646	0.1596
1.64001	1.87549	0.16054
1.64051	1.88698	0.16148
1.64101	1.89838	0.16242
1.64151	1.9095	0.16338
1.64201	1.9203	0.16433
1.64251	1.92998	0.1653
1.64301	1.93879	0.16626
1.64351	1.94723	0.16723
1.64401	1.95514	0.16821
1.64451	1.96219	0.16919
1.64501	1.96839	0.17017
1.64551	1.97347	0.17116
1.64601	1.978	0.17215
1.64651	1.98119	0.17314
1.64701	1.98263	0.17413
1.64751	1.98266	0.17512
1.64801	1.98081	0.17611
1.64851	1.977	0.1771
1.64901	1.97064	0.17809
1.64951	1.96202	0.17907
1.65001	1.95065	0.18005
1.65051	1.93638	0.18102
1.65101	1.92058	0.18198
1.65151	1.90295	0.18294
1.65201	1.88361	0.18388
1.65251	1.86345	0.18482
1.65301	1.84342	0.18575
1.65351	1.82427	0.18667
1.65401	1.80618	0.18757
1.65451	1.78962	0.18847
1.65501	1.77584	0.18936
1.65551	1.76474	0.19025
1.65601	1.75611	0.19113
1.65651	1.75028	0.19201
1.65701	1.74656	0.19288
1.65751	1.74499	0.19375
1.65801	1.74533	0.19462
1.65851	1.74671	0.1955
1.65901	1.74926	0.19637
1.65951	1.7533	0.19725
1.66001	1.75816	0.19813
1.66051	1.76401	0.19901
1.66101	1.77063	0.19989
1.66151	1.77841	0.20078
1.66201	1.78734	0.20167
1.66251	1.79682	0.20256
1.66301	1.80764	0.20347
1.66351	1.81898	0.20437
1.66401	1.83061	0.20528
1.66451	1.8428	0.2062
1.66501	1.85535	0.20713
1.66551	1.86771	0.20806
1.66601	1.87961	0.209
1.66651	1.88995	0.20994
1.66701	1.89868	0.21088
1.66751	1.90525	0.21184
1.66801	1.90909	0.21279
1.66851	1.90996	0.21374
1.66901	1.90786	0.2147
1.66951	1.9027	0.21565
1.67001	1.89371	0.2166
1.67051	1.88108	0.21754
1.67101	1.86525	0.21848
1.67151	1.84456	0.21941
1.67201	1.82178	0.22032
1.67251	1.79666	0.22123
1.67301	1.77035	0.22212
1.67351	1.74366	0.223
1.67401	1.71867	0.22386
1.67451	1.69662	0.22472
1.67501	1.67867	0.22556
1.67551	1.66569	0.2264
1.67601	1.65838	0.22723
1.67651	1.65715	0.22806
1.67701	1.66157	0.22889
1.67751	1.67116	0.22972
1.67801	1.68548	0.23056
1.67851	1.70341	0.23141
1.67901	1.72351	0.23226
1.67951	1.74482	0.23313
1.68001	1.76628	0.23401
1.68051	1.78683	0.2349
1.68101	1.80548	0.2358
1.68151	1.8218	0.2367
1.68201	1.8363	0.23762
1.68251	1.8489	0.23854
1.68301	1.85969	0.23947
1.68351	1.86884	0.2404
1.68401	1.87742	0.24133
1.68451	1.88604	0.24228
1.68501	1.89538	0.24322
1.68551	1.9054	0.24417
1.68601	1.91621	0.24513
1.68651	1.92878	0.24609
1.68701	1.94339	0.24706
1.68751	1.95952	0.24803
1.68801	1.97646	0.24902
1.68851	1.99422	0.25001
1.68901	2.01165	0.25101
1.68951	2.02828	0.25202
1.69001	2.04349	0.25304
1.69051	2.05733	0.25406
1.69101	2.06977	0.25509
1.69151	2.08011	0.25613
1.69201	2.08851	0.25717
1.69251	2.09535	0.25822
1.69301	2.1008	0.25927
1.69351	2.10504	0.26032
1.69401	2.11605	0.26138
1.69451	2.09409	0.26243
1.69501	2.12944	0.26348
1.69551	2.09901	0.26454
1.69601	2.13354	0.2656
1.69651	2.10326	0.26666
1.69701	2.13812	0.26772
1.69751	2.11635	0.26878
1.69801	2.12826	0.26984
1.69851	2.13271	0.27091
1.69901	2.13704	0.27198
1.69951	2.14127	0.27305
1.70001	2.14631	0.27412
1.70051	2.15124	0.27519
1.70101	2.15653	0.27627
1.70151	2.16247	0.27735
1.70201	2.16867	0.27843
1.70251	2.17493	0.27952
1.70301	2.18236	0.28061
1.70351	2.1907	0.2817
1.70401	2.19873	0.2828
1.70451	2.20742	0.2839
1.70501	2.21528	0.285
1.70551	2.22252	0.28611
1.70601	2.22998	0.28723
1.70651	2.23634	0.28834
1.70701	2.2412	0.28946
1.70751	2.24345	0.29058
1.70801	2.24491	0.29171
1.70851	2.24348	0.29283
1.70901	2.23978	0.29395
1.70951	2.2335	0.29507
1.71001	2.22454	0.29618
1.71051	2.21302	0.29729
1.71101	2.19928	0.29839
1.71151	2.18327	0.29949
1.71201	2.16566	0.30058
1.71251	2.14696	0.30166
1.71301	2.12851	0.30272
1.71351	2.10336	0.30378
1.71401	2.10557	0.30483
1.71451	2.08824	0.30588
1.71501	2.08388	0.30693
1.71551	2.08617	0.30797
1.71601	2.09485	0.30901
1.71651	2.11956	0.31007
1.71701	2.12654	0.31113
1.71751	2.16406	0.3122
1.71801	2.19901	0.31329
1.71851	2.23821	0.3144
1.71901	2.28009	0.31553
1.71951	2.32417	0.31668
1.72001	2.36719	0.31786
1.72051	2.40826	0.31905
1.72101	2.44632	0.32026
1.72151	2.47991	0.32149
1.72201	2.50905	0.32274
1.72251	2.53289	0.324
1.72301	2.55041	0.32527
1.72351	2.56197	0.32655
1.72401	2.56769	0.32783
1.72451	2.56883	0.32912
1.72501	2.56666	0.3304
1.72551	2.56192	0.33168
1.72601	2.55578	0.33296
1.72651	2.54931	0.33424
1.72701	2.54362	0.33551
1.72751	2.53998	0.33678
1.72801	2.53882	0.33805
1.72851	2.54022	0.33932
1.72901	2.54422	0.34059
1.72951	2.54986	0.34187
1.73001	2.55665	0.34314
1.73051	2.56365	0.34442
1.73101	2.57016	0.34571
1.73151	2.57513	0.34699
1.73201	2.57761	0.34828
1.73251	2.5772	0.34957
1.73301	2.57303	0.35086
1.73351	2.56459	0.35214
1.73401	2.55129	0.35342
1.73451	2.53243	0.35469
1.73501	2.50783	0.35595
1.73551	2.47793	0.3572
1.73601	2.44258	0.35843
1.73651	2.40239	0.35964
1.73701	2.35756	0.36083
1.73751	2.30991	0.362
1.73801	2.26029	0.36314
1.73851	2.21018	0.36426
1.73901	2.16048	0.36535
1.73951	2.10396	0.36642
1.74001	2.0755	0.36746
1.74051	2.02574	0.36849
1.74101	1.98933	0.36949
1.74151	1.95994	0.37048
1.74201	1.93801	0.37145
1.74251	1.92468	0.37242
1.74301	1.91995	0.37338
1.74351	1.92496	0.37434
1.74401	1.9385	0.37531
1.74451	1.96024	0.37628
1.74501	1.98867	0.37727
1.74551	2.02223	0.37827
1.74601	2.05919	0.37929
1.74651	2.0974	0.38033
1.74701	2.14388	0.38139
1.74751	2.16234	0.38247
1.74801	2.20152	0.38356
1.74851	2.22687	0.38466
1.74901	2.24561	0.38578
1.74951	2.25747	0.38691
1.75001	2.26216	0.38804
1.75051	2.25973	0.38917
1.75101	2.25062	0.3903
1.75151	2.2354	0.39142
1.75201	2.2116	0.39253
1.75251	2.1782	0.39363
1.75301	2.13458	0.39471
1.75351	2.07354	0.39576
1.75401	2.02881	0.39678
1.75451	1.95328	0.39778
1.75501	1.88134	0.39874
1.75551	1.80966	0.39966
1.75601	1.74131	0.40055
1.75651	1.67851	0.4014
1.75701	1.62399	0.40223
1.75751	1.57927	0.40303
1.75801	1.54601	0.40381
1.75851	1.52249	0.40458
1.75901	1.51403	0.40534
1.75951	1.51508	0.40609
1.76001	1.53009	0.40686
1.76051	1.55521	0.40763
1.76101	1.59205	0.40841
1.76151	1.63774	0.40922
1.76201	1.68446	0.41005
1.76251	1.73225	0.41091
1.76301	1.7777	0.41178
1.76351	1.8179	0.41268
1.76401	1.85406	0.4136
1.76451	1.88625	0.41454
1.76501	1.91437	0.41549
1.76551	1.94078	0.41645
1.76601	1.96381	0.41743
1.76651	1.9854	0.41841
1.76701	2.00655	0.41941
1.76751	2.02628	0.42042
1.76801	2.04397	0.42144
1.76851	2.05966	0.42246
1.76901	2.07236	0.4235
1.76951	2.08231	0.42453
1.77001	2.08892	0.42558
1.77051	2.0933	0.42662
1.77101	2.09476	0.42767
1.77151	2.09368	0.42872
1.77201	2.08909	0.42976
1.77251	2.08157	0.4308
1.77301	2.06998	0.43184
1.77351	2.05546	0.43287
1.77401	2.03779	0.4339
1.77451	2.01832	0.43491
1.77501	1.99555	0.43591
1.77551	1.97104	0.43691
1.77601	1.94598	0.43789
1.77651	1.92008	0.43885
1.77701	1.89459	0.43981
1.77751	1.8693	0.44075
1.77801	1.84612	0.44168
1.77851	1.82446	0.44259
1.77901	1.80494	0.4435
1.77951	1.78818	0.4444
1.78001	1.77489	0.44529
1.78051	1.76468	0.44617
1.78101	1.76023	0.44706
1.78151	1.76054	0.44794
1.78201	1.7661	0.44882
1.78251	1.77681	0.4497
1.78301	1.7935	0.4506
1.78351	1.81307	0.4515
1.78401	1.83509	0.45241
1.78451	1.85794	0.45333
1.78501	1.87805	0.45427
1.78551	1.89576	0.45521
1.78601	1.90782	0.45616
1.78651	1.91448	0.45712
1.78701	1.91444	0.45807
1.78751	1.90922	0.45903
1.78801	1.89828	0.45998
1.78851	1.88408	0.46093
1.78901	1.86456	0.46186
1.78951	1.84323	0.46279
1.79001	1.81999	0.46371
1.79051	1.79648	0.46461
1.79101	1.7731	0.4655
1.79151	1.75155	0.46639
1.79201	1.73027	0.46726
1.79251	1.71176	0.46812
1.79301	1.69304	0.46897
1.79351	1.67562	0.46981
1.79401	1.65813	0.47064
1.79451	1.64138	0.47147
1.79501	1.62356	0.47228
1.79551	1.60681	0.47309
1.79601	1.58969	0.47389
1.79651	1.57626	0.47468
1.79701	1.56432	0.47547
1.79751	1.55714	0.47625
1.79801	1.55328	0.47703
1.79851	1.5555	0.4778
1.79901	1.5612	0.47858
1.79951	1.56139	0.47936
1.80001	1.59712	0.48015
1.80051	1.61249	0.48095
1.80101	1.63741	0.48177
1.80151	1.66578	0.48259
1.80201	1.69614	0.48343
1.80251	1.72567	0.48429
1.80301	1.75542	0.48516
1.80351	1.78505	0.48604
1.80401	1.81122	0.48694
1.80451	1.8367	0.48786
1.80501	1.8573	0.48878
1.80551	1.87612	0.48971
1.80601	1.89106	0.49065
1.80651	1.90371	0.4916
1.80701	1.91156	0.49256
1.80751	1.91766	0.49351
1.80801	1.92005	0.49447
1.80851	1.9203	0.49543
1.80901	1.91636	0.49639
1.80951	1.91141	0.49735
1.81001	1.90263	0.4983
1.81051	1.89294	0.49925
1.81101	1.88018	0.50019
1.81151	1.86582	0.50113
1.81201	1.8482	0.50206
1.81251	1.82765	0.50298
1.81301	1.80274	0.50389
1.81351	1.77425	0.50478
1.81401	1.74184	0.50566
1.81451	1.7071	0.50652
1.81501	1.67028	0.50737
1.81551	1.63318	0.50819
1.81601	1.5979	0.509
1.81651	1.56571	0.50979
1.81701	1.53818	0.51057
1.81751	1.51972	0.51133
1.81801	1.50654	0.51209
1.81851	1.50661	0.51284
1.81901	1.51158	0.5136
1.81951	1.52929	0.51436
1.82001	1.54955	0.51513
1.82051	1.57843	0.51591
1.82101	1.60814	0.5167
1.82151	1.64048	0.51752
1.82201	1.67023	0.51834
1.82251	1.69897	0.51919
1.82301	1.72213	0.52004
1.82351	1.74211	0.52091
1.82401	1.75671	0.52178
1.82451	1.76927	0.52266
1.82501	1.77651	0.52355
1.82551	1.78314	0.52444
1.82601	1.78791	0.52533
1.82651	1.79493	0.52623
1.82701	1.80285	0.52713
1.82751	1.81602	0.52803
1.82801	1.8325	0.52895
1.82851	1.85527	0.52987
1.82901	1.88252	0.5308
1.82951	1.91514	0.53175
1.83001	1.95006	0.53272
1.83051	1.98696	0.5337
1.83101	2.02191	0.5347
1.83151	2.05491	0.53572
1.83201	2.08086	0.53676
1.83251	2.10094	0.5378
1.83301	2.11946	0.53886
1.83351	2.09572	0.53991
1.83401	2.11869	0.54096
1.83451	2.06836	0.54201
1.83501	2.06693	0.54305
1.83551	2.03017	0.54407
1.83601	1.99866	0.54508
1.83651	1.97201	0.54607
1.83701	1.94944	0.54705
1.83751	1.93729	0.54802
1.83801	1.93293	0.54899
1.83851	1.94012	0.54996
1.83901	1.95292	0.55093
1.83951	1.97437	0.55191
1.84001	1.99675	0.55291
1.84051	2.0216	0.55391
1.84101	2.04186	0.55493
1.84151	2.06156	0.55595
1.84201	2.07315	0.55699
1.84251	2.08146	0.55802
1.84301	2.08166	0.55906
1.84351	2.07957	0.5601
1.84401	2.07084	0.56114
1.84451	2.06217	0.56218
1.84501	2.05099	0.5632
1.84551	2.04306	0.56423
1.84601	2.03522	0.56525
1.84651	2.03191	0.56626
1.84701	2.03038	0.56728
1.84751	2.03381	0.5683
1.84801	2.03746	0.56931
1.84851	2.0447	0.57033
1.84901	2.05052	0.57136
1.84951	2.05728	0.57238
1.85001	2.0612	0.57341
1.85051	2.06514	0.57445
1.85101	2.06529	0.57548
1.85151	2.06624	0.57651
1.85201	2.06409	0.57754
1.85251	2.06263	0.57858
1.85301	2.059	0.57961
1.85351	2.05752	0.58064
1.85401	2.05591	0.58166
1.85451	2.05811	0.58269
1.85501	2.06179	0.58372
1.85551	2.07048	0.58476
1.85601	2.08187	0.58579
1.85651	2.09958	0.58684
1.85701	2.12838	0.5879
1.85751	2.13707	0.58896
1.85801	2.17166	0.59004
1.85851	2.20049	0.59113
1.85901	2.22676	0.59224
1.85951	2.25112	0.59336
1.86001	2.26887	0.59449
1.86051	2.28058	0.59563
1.86101	2.28307	0.59677
1.86151	2.27884	0.59791
1.86201	2.26525	0.59904
1.86251	2.2459	0.60017
1.86301	2.21989	0.60129
1.86351	2.1917	0.60239
1.86401	2.16071	0.60348
1.86451	2.13351	0.60455
1.86501	2.10052	0.60561
1.86551	2.10133	0.60666
1.86601	2.08325	0.60771
1.86651	2.08468	0.60875
1.86701	2.09466	0.60979
1.86751	2.1248	0.61085
1.86801	2.13718	0.61191
1.86851	2.18265	0.61299
1.86901	2.22443	0.6141
1.86951	2.26927	0.61522
1.87001	2.31181	0.61636
1.87051	2.351	0.61753
1.87101	2.38264	0.61871
1.87151	2.40646	0.61991
1.87201	2.42036	0.62112
1.87251	2.42526	0.62233
1.87301	2.41994	0.62354
1.87351	2.40673	0.62475
1.87401	2.38583	0.62595
1.87451	2.3612	0.62713
1.87501	2.33249	0.62831
1.87551	2.30489	0.62946
1.87601	2.27848	0.63061
1.87651	2.25995	0.63175
1.87701	2.24879	0.63287
1.87751	2.25078	0.634
1.87801	2.2654	0.63513
1.87851	2.29431	0.63627
1.87901	2.33394	0.63742
1.87951	2.38523	0.6386
1.88001	2.44254	0.63981
1.88051	2.50439	0.64105
1.88101	2.56346	0.64231
1.88151	2.61728	0.64361
1.88201	2.66061	0.64493
1.88251	2.69163	0.64627
1.88301	2.70713	0.64762
1.88351	2.70763	0.64897
1.88401	2.69005	0.65032
1.88451	2.65704	0.65166
1.88501	2.60797	0.65297
1.88551	2.54702	0.65426
1.88601	2.47704	0.65552
1.88651	2.40394	0.65674
1.88701	2.33299	0.65792
1.88751	2.26957	0.65907
1.88801	2.21659	0.66019
1.88851	2.17769	0.66129
1.88901	2.15487	0.66238
1.88951	2.14751	0.66345
1.89001	2.15443	0.66453
1.89051	2.17175	0.66561
1.89101	2.1982	0.6667
1.89151	2.22773	0.66781
1.89201	2.25789	0.66893
1.89251	2.28403	0.67006
1.89301	2.30332	0.67121
1.89351	2.31268	0.67236
1.89401	2.31223	0.67352
1.89451	2.30013	0.67467
1.89501	2.27756	0.67582
1.89551	2.24503	0.67695
1.89601	2.20479	0.67806
1.89651	2.15897	0.67915
1.89701	2.10347	0.68022
1.89751	2.07323	0.68126
1.89801	2.02345	0.68229
1.89851	1.98916	0.68329
1.89901	1.96549	0.68428
1.89951	1.95277	0.68526
1.90001	1.95204	0.68623
1.90051	1.96165	0.68721
1.90101	1.98133	0.6882
1.90151	2.00681	0.6892
1.90201	2.03638	0.69021
1.90251	2.06523	0.69123
1.90301	2.09203	0.69227
1.90351	2.12108	0.69332
1.90401	2.11937	0.69438
1.90451	2.1345	0.69545
1.90501	2.13542	0.69652
1.90551	2.12917	0.69758
1.90601	2.11816	0.69864
1.90651	2.09519	0.6997
1.90701	2.09732	0.70074
1.90751	2.07524	0.70179
1.90801	2.06412	0.70282
1.90851	2.05857	0.70385
1.90901	2.06064	0.70488
1.90951	2.0684	0.70592
1.91001	2.08317	0.70695
1.91051	2.10265	0.708
1.91101	2.13319	0.70906
1.91151	2.13879	0.71013
1.91201	2.16823	0.7112
1.91251	2.18617	0.71229
1.91301	2.19917	0.71339
1.91351	2.20662	0.71449
1.91401	2.2083	0.71559
1.91451	2.20366	0.7167
1.91501	2.19452	0.7178
1.91551	2.17922	0.71889
1.91601	2.15985	0.71997
1.91651	2.13704	0.72105
1.91701	2.10471	0.72211
1.91751	2.09636	0.72316
1.91801	2.06704	0.7242
1.91851	2.04897	0.72523
1.91901	2.03626	0.72625
1.91951	2.02834	0.72727
1.92001	2.02578	0.72828
1.92051	2.02521	0.72929
1.92101	2.02735	0.73031
1.92151	2.02746	0.73132
1.92201	2.02426	0.73233
1.92251	2.0144	0.73334
1.92301	1.99915	0.73435
1.92351	1.97735	0.73534
1.92401	1.9523	0.73632
1.92451	1.92052	0.73729
1.92501	1.88739	0.73824
1.92551	1.85249	0.73918
1.92601	1.82244	0.7401
1.92651	1.79442	0.741
1.92701	1.77472	0.74189
1.92751	1.76172	0.74278
1.92801	1.76028	0.74366
1.92851	1.766	0.74454
1.92901	1.7798	0.74543
1.92951	1.80047	0.74632
1.93001	1.8221	0.74723
1.93051	1.84577	0.74814
1.93101	1.8656	0.74907
1.93151	1.88072	0.75001
1.93201	1.88784	0.75095
1.93251	1.88841	0.75189
1.93301	1.87982	0.75284
1.93351	1.86641	0.75377
1.93401	1.84341	0.7547
1.93451	1.81864	0.75561
1.93501	1.79077	0.75652
1.93551	1.75907	0.7574
1.93601	1.7331	0.75828
1.93651	1.71165	0.75914
1.93701	1.69324	0.75999
1.93751	1.68461	0.76083
1.93801	1.68247	0.76168
1.93851	1.68279	0.76252
1.93901	1.69422	0.76336
1.93951	1.70648	0.76421
1.94001	1.72444	0.76507
1.94051	1.74542	0.76594
1.94101	1.76343	0.76681
1.94151	1.78426	0.7677
1.94201	1.80151	0.7686
1.94251	1.8165	0.7695
1.94301	1.83515	0.77042
1.94351	1.84902	0.77134
1.94401	1.86705	0.77227
1.94451	1.87992	0.7732
1.94501	1.89784	0.77415
1.94551	1.9098	0.7751
1.94601	1.92682	0.77606
1.94651	1.93853	0.77702
1.94701	1.95108	0.778
1.94751	1.95941	0.77897
1.94801	1.96643	0.77996
1.94851	1.97026	0.78094
1.94901	1.97326	0.78193
1.94951	1.97273	0.78291
1.95001	1.97437	0.7839
1.95051	1.9715	0.78489
1.95101	1.96935	0.78587
1.95151	1.96552	0.78685
1.95201	1.96496	0.78784
1.95251	1.96202	0.78882
1.95301	1.96096	0.7898
1.95351	1.95761	0.79078
1.95401	1.95599	0.79176
1.95451	1.95203	0.79273
1.95501	1.94904	0.79371
1.95551	1.94298	0.79468
1.95601	1.93593	0.79565
1.95651	1.92396	0.79662
1.95701	1.90963	0.79758
1.95751	1.89434	0.79853
1.95801	1.87454	0.79947
1.95851	1.85649	0.8004
1.95901	1.83621	0.80132
1.95951	1.82066	0.80224
1.96001	1.80565	0.80315
1.96051	1.79565	0.80405
1.96101	1.78394	0.80494
1.96151	1.78077	0.80583
1.96201	1.77738	0.80672
1.96251	1.78225	0.80761
1.96301	1.78467	0.8085
1.96351	1.7936	0.8094
1.96401	1.80156	0.8103
1.96451	1.81505	0.8112
1.96501	1.82689	0.81211
1.96551	1.8431	0.81303
1.96601	1.85883	0.81395
1.96651	1.87523	0.81489
1.96701	1.89525	0.81583
1.96751	1.91184	0.81678
1.96801	1.93053	0.81774
1.96851	1.94427	0.81871
1.96901	1.96123	0.81969
1.96951	1.97304	0.82067
1.97001	1.9855	0.82166
1.97051	1.99496	0.82266
1.97101	1.99643	0.82365
1.97151	1.99718	0.82465
1.97201	1.99205	0.82565
1.97251	1.97975	0.82664
1.97301	1.96349	0.82763
1.97351	1.94318	0.82861
1.97401	1.91617	0.82957
1.97451	1.88741	0.83052
1.97501	1.85603	0.83146
1.97551	1.82863	0.83238
1.97601	1.79791	0.83328
1.97651	1.77378	0.83418
1.97701	1.75283	0.83506
1.97751	1.73452	0.83593
1.97801	1.72171	0.8368
1.97851	1.70955	0.83765
1.97901	1.70355	0.83851
1.97951	1.69203	0.83936
1.98001	1.67983	0.8402
1.98051	1.65948	0.84103
1.98101	1.63829	0.84186
1.98151	1.6012	0.84267
1.98201	1.55659	0.84346
1.98251	1.49718	0.84422
1.98301	1.43026	0.84495
1.98351	1.34608	0.84565
1.98401	1.25948	0.8463
1.98451	1.15802	0.8469
1.98501	1.05571	0.84746
1.98551	0.93887	0.84795
1.98601	0.84849	0.8484
1.98651	0.73608	0.8488
1.98701	0.64288	0.84914
1.98751	0.56112	0.84944
1.98801	0.48484	0.8497
1.98851	0.44293	0.84994
1.98901	0.3939	0.85015
1.98951	0.36301	0.85033
1.99001	0.34818	0.85051
1.99051	0.33926	0.85068
1.99101	0.33908	0.85085
1.99151	0.34667	0.85103
1.99201	0.35622	0.8512
1.99251	0.36487	0.85138
1.99301	0.37601	0.85157
1.99351	0.38372	0.85176
1.99401	0.38825	0.85195
1.99451	0.38921	0.85214
1.99501	0.38886	0.85234
1.99551	0.39039	0.85253
1.99601	0.39609	0.85273
1.99651	0.41186	0.85293
1.99701	0.44553	0.85315
1.99751	0.49232	0.85338
1.99801	0.57365	0.85365
1.99851	0.64702	0.85395
1.99901	0.75482	0.8543
1.99951	0.86809	0.85471
2.00001	0.97939	0.85517
2.00051	1.10173	0.85569
2.00101	1.18886	0.85626
2.00151	1.28634	0.85688
2.00201	1.3621	0.85754
2.00251	1.41822	0.85824
2.00301	1.45388	0.85896
2.00351	1.47394	0.85969
2.00401	1.4704	0.86043
2.00451	1.45117	0.86116
2.00501	1.42626	0.86187
2.00551	1.38881	0.86258
2.00601	1.35382	0.86326
2.00651	1.31119	0.86393
2.00701	1.2774	0.86458
2.00751	1.24452	0.86521
2.00801	1.21919	0.86582
2.00851	1.19652	0.86643
2.00901	1.17735	0.86702
2.00951	1.15737	0.86761
2.01001	1.13233	0.86818
2.01051	1.10706	0.86874
2.01101	1.07758	0.86928
2.01151	1.03412	0.86981
2.01201	1.0078	0.87032
2.01251	0.95186	0.87081
2.01301	0.89662	0.87127
2.01351	0.83535	0.87171
2.01401	0.7739	0.87211
2.01451	0.71098	0.87248
2.01501	0.64317	0.87282
2.01551	0.57844	0.87312
2.01601	0.50838	0.8734
2.01651	0.46867	0.87364
2.01701	0.40414	0.87386
2.01751	0.3507	0.87405
2.01801	0.30244	0.87421
2.01851	0.25763	0.87435
2.01901	0.20548	0.87447
2.01951	0.17806	0.87456
2.02001	0.12715	0.87464
2.02051	0.07648	0.87469
2.02101	0.03762	0.87472
2.02151	0.000956524	0.87473
2.02201	-0.04784	0.87472
2.02251	-0.11226	0.87468
2.02301	-0.14005	0.87461
2.02351	-0.15604	0.87454
2.02401	-0.18532	0.87445
2.02451	-0.19748	0.87436
2.02501	-0.19461	0.87426
2.02551	-0.17851	0.87417
2.02601	-0.1465	0.87409
2.02651	-0.0944	0.87402
2.02701	-0.04623	0.87399
2.02751	0.000497683	0.87398
2.02801	0.08895	0.874
2.02851	0.16247	0.87406
2.02901	0.20109	0.87415
2.02951	0.26038	0.87427
2.03001	0.28882	0.87441
2.03051	0.32365	0.87456
2.03101	0.35151	0.87473
2.03151	0.37258	0.87491
2.03201	0.3885	0.8751
2.03251	0.40104	0.8753
2.03301	0.41434	0.8755
2.03351	0.42417	0.87571
2.03401	0.43417	0.87593
2.03451	0.44435	0.87615
2.03501	0.45245	0.87637
2.03551	0.46064	0.8766
2.03601	0.46856	0.87683
2.03651	0.47449	0.87707
2.03701	0.47701	0.8773
2.03751	0.47844	0.87754
2.03801	0.4748	0.87778
2.03851	0.46569	0.87802
2.03901	0.45326	0.87825
2.03951	0.44067	0.87847
2.04001	0.42677	0.87869
2.04051	0.41385	0.8789
2.04101	0.40704	0.8791
2.04151	0.40491	0.8793
2.04201	0.40988	0.87951
2.04251	0.41454	0.87971
2.04301	0.41843	0.87992
2.04351	0.41597	0.88013
2.04401	0.40874	0.88034
2.04451	0.40132	0.88054
2.04501	0.38832	0.88074
2.04551	0.37212	0.88093
2.04601	0.36475	0.88111
2.04651	0.34957	0.88129
2.04701	0.33711	0.88146
2.04751	0.32311	0.88163
2.04801	0.31259	0.88179
2.04851	0.30174	0.88194
2.04901	0.29089	0.88209
2.04951	0.27886	0.88223
2.05001	0.26842	0.88237
2.05051	0.25802	0.8825
2.05101	0.24069	0.88262
2.05151	0.24858	0.88275
2.05201	0.23635	0.88287
2.05251	0.23106	0.88298
2.05301	0.23458	0.8831
2.05351	0.24605	0.88322
2.05401	0.27326	0.88335
2.05451	0.28625	0.88349
2.05501	0.33359	0.88364
2.05551	0.38034	0.88382
2.05601	0.42659	0.88402
2.05651	0.46754	0.88425
2.05701	0.4939	0.88449
2.05751	0.50215	0.88474
2.05801	0.49379	0.88499
2.05851	0.47863	0.88523
2.05901	0.46379	0.88547
2.05951	0.45218	0.88569
2.06001	0.45039	0.88592
2.06051	0.46209	0.88615
2.06101	0.48563	0.88639
2.06151	0.52892	0.88664
2.06201	0.55418	0.88691
2.06251	0.6077	0.8872
2.06301	0.65726	0.88752
2.06351	0.70409	0.88786
2.06401	0.74447	0.88822
2.06451	0.77825	0.8886
2.06501	0.80608	0.889
2.06551	0.82008	0.8894
2.06601	0.82873	0.88981
2.06651	0.82923	0.89023
2.06701	0.81825	0.89064
2.06751	0.81172	0.89105
2.06801	0.80641	0.89145
2.06851	0.80718	0.89186
2.06901	0.82368	0.89226
2.06951	0.85062	0.89268
2.07001	0.88477	0.89312
2.07051	0.92134	0.89357
2.07101	0.94466	0.89403
2.07151	0.94867	0.89451
2.07201	0.93146	0.89498
2.07251	0.89814	0.89544
2.07301	0.85916	0.89587
2.07351	0.82336	0.8963
2.07401	0.79342	0.8967
2.07451	0.77112	0.89709
2.07501	0.75493	0.89747
2.07551	0.73954	0.89785
2.07601	0.72447	0.89821
2.07651	0.71121	0.89857
2.07701	0.69119	0.89892
2.07751	0.671	0.89926
2.07801	0.64428	0.89959
2.07851	0.62546	0.89991
2.07901	0.60575	0.90022
2.07951	0.59895	0.90052
2.08001	0.60056	0.90082
2.08051	0.61731	0.90112
2.08101	0.64909	0.90144
2.08151	0.69358	0.90177
2.08201	0.74599	0.90213
2.08251	0.79452	0.90252
2.08301	0.82776	0.90292
2.08351	0.83573	0.90334
2.08401	0.80697	0.90375
2.08451	0.76091	0.90414
2.08501	0.69684	0.90451
2.08551	0.62789	0.90484
2.08601	0.56337	0.90514
2.08651	0.49887	0.9054
2.08701	0.46877	0.90564
2.08751	0.42416	0.90587
2.08801	0.39565	0.90607
2.08851	0.37266	0.90626
2.08901	0.35938	0.90645
2.08951	0.3499	0.90662
2.09001	0.35295	0.9068
2.09051	0.36063	0.90698
2.09101	0.38607	0.90716
2.09151	0.42926	0.90737
2.09201	0.48858	0.9076
2.09251	0.57763	0.90786
2.09301	0.65615	0.90817
2.09351	0.75976	0.90853
2.09401	0.84246	0.90893
2.09451	0.88674	0.90936
2.09501	0.88536	0.9098
2.09551	0.83705	0.91023
2.09601	0.75511	0.91063
2.09651	0.663	0.91099
2.09701	0.57691	0.9113
2.09751	0.49802	0.91156
2.09801	0.46248	0.9118
2.09851	0.42106	0.91203
2.09901	0.40022	0.91223
2.09951	0.39455	0.91243
2.10001	0.39387	0.91263
2.10051	0.40233	0.91283
2.10101	0.416	0.91303
2.10151	0.43739	0.91324
2.10201	0.46575	0.91347
2.10251	0.5031	0.91371
2.10301	0.55768	0.91398
2.10351	0.59126	0.91426
2.10401	0.64935	0.91457
2.10451	0.68436	0.91491
2.10501	0.69796	0.91525
2.10551	0.68779	0.9156
2.10601	0.65228	0.91593
2.10651	0.60767	0.91625
2.10701	0.56254	0.91654
2.10751	0.52717	0.91681
2.10801	0.49639	0.91707
2.10851	0.49708	0.91732
2.10901	0.48141	0.91756
2.10951	0.4765	0.9178
2.11001	0.46442	0.91804
2.11051	0.46026	0.91827
2.11101	0.44379	0.9185
2.11151	0.43718	0.91872
2.11201	0.41039	0.91893
2.11251	0.37746	0.91912
2.11301	0.33807	0.9193
2.11351	0.28618	0.91946
2.11401	0.22921	0.91959
2.11451	0.19846	0.9197
2.11501	0.1714	0.91979
2.11551	0.17615	0.91987
2.11601	0.21714	0.91997
2.11651	0.2858	0.9201
2.11701	0.33768	0.92025
2.11751	0.40315	0.92044
2.11801	0.45358	0.92065
2.11851	0.48674	0.92089
2.11901	0.50523	0.92114
2.11951	0.5072	0.92139
2.12001	0.49302	0.92164
2.12051	0.46272	0.92188
2.12101	0.41756	0.9221
2.12151	0.35782	0.92229
2.12201	0.28289	0.92245
2.12251	0.19386	0.92257
2.12301	0.12543	0.92265
2.12351	0.04381	0.92269
2.12401	0.03092	0.92271
2.12451	0.02669	0.92273
2.12501	0.07301	0.92275
2.12551	0.14523	0.92281
2.12601	0.21233	0.9229
2.12651	0.29322	0.92302
2.12701	0.33022	0.92318
2.12751	0.37042	0.92335
2.12801	0.38861	0.92354
2.12851	0.38806	0.92374
2.12901	0.3742	0.92393
2.12951	0.34763	0.92411
2.13001	0.31213	0.92427
2.13051	0.27051	0.92442
2.13101	0.21765	0.92454
2.13151	0.18825	0.92464
2.13201	0.14196	0.92473
2.13251	0.10518	0.92479
2.13301	0.10411	0.92484
2.13351	0.09512	0.92489
2.13401	0.09118	0.92494
2.13451	0.08673	0.92498
2.13501	0.07069	0.92502
2.13551	0.03617	0.92505
2.13601	0.00858	0.92506
2.13651	-0.01576	0.92506
2.13701	-0.10022	0.92503
2.13751	-0.1057	0.92498
2.13801	-0.14108	0.92491
2.13851	-0.14865	0.92484
2.13901	-0.16951	0.92476
2.13951	-0.17945	0.92467
2.14001	-0.1822	0.92458
2.14051	-0.17889	0.92449
2.14101	-0.16847	0.92441
2.14151	-0.14939	0.92433
2.14201	-0.10866	0.92426
2.14251	-0.0813	0.92422
2.14301	-0.01349	0.92419
2.14351	0.00727	0.92419
2.14401	0.07585	0.92421
2.14451	0.06133	0.92425
2.14501	0.01139	0.92426
2.14551	-0.0282	0.92426
2.14601	-0.14908	0.92422
2.14651	-0.19779	0.92413
2.14701	-0.26376	0.92401
2.14751	-0.28532	0.92388
2.14801	-0.30627	0.92373
2.14851	-0.30621	0.92357
2.14901	-0.29163	0.92343
2.14951	-0.26713	0.92329
2.15001	-0.22737	0.92316
2.15051	-0.20711	0.92305
2.15101	-0.15991	0.92296
2.15151	-0.10894	0.92289
2.15201	-0.08581	0.92285
2.15251	-0.03849	0.92281
2.15301	-0.01545	0.9228
2.15351	-0.01261	0.92279
2.15401	-0.01103	0.92279
2.15451	-0.02848	0.92278
2.15501	-0.04324	0.92276
2.15551	-0.07212	0.92273
2.15601	-0.06106	0.9227
2.15651	-0.04388	0.92267
2.15701	-0.03773	0.92265
2.15751	-0.00752	0.92264
2.15801	0.00885	0.92264
2.15851	0.0481	0.92266
2.15901	0.06469	0.92268
2.15951	0.04302	0.92271
2.16001	0.06057	0.92274
2.16051	0.02797	0.92276
2.16101	0.00846	0.92277
2.16151	-0.01353	0.92277
2.16201	-0.10879	0.92274
2.16251	-0.16379	0.92267
2.16301	-0.22726	0.92257
2.16351	-0.32403	0.92243
2.16401	-0.37914	0.92226
2.16451	-0.4299	0.92205
2.16501	-0.44448	0.92184
2.16551	-0.42824	0.92162
2.16601	-0.39233	0.92141
2.16651	-0.34851	0.92123
2.16701	-0.30993	0.92106
2.16751	-0.28344	0.92091
2.16801	-0.27225	0.92077
2.16851	-0.27547	0.92064
2.16901	-0.2897	0.9205
2.16951	-0.31554	0.92035
2.17001	-0.34971	0.92018
2.17051	-0.39056	0.91999
2.17101	-0.43561	0.91979
2.17151	-0.48365	0.91956
2.17201	-0.53902	0.9193
2.17251	-0.56374	0.91903
2.17301	-0.60154	0.91873
2.17351	-0.61861	0.91843
2.17401	-0.62182	0.91812
2.17451	-0.61636	0.91781
2.17501	-0.61227	0.9175
2.17551	-0.6187	0.9172
2.17601	-0.64297	0.91688
2.17651	-0.68423	0.91655
2.17701	-0.73479	0.91619
2.17751	-0.78791	0.91581
2.17801	-0.83807	0.91541
2.17851	-0.88037	0.91498
2.17901	-0.91274	0.91453
2.17951	-0.93455	0.91407
2.18001	-0.94247	0.9136
2.18051	-0.93466	0.91313
2.18101	-0.90833	0.91267
2.18151	-0.85978	0.91222
2.18201	-0.78607	0.91181
2.18251	-0.68741	0.91145
2.18301	-0.57148	0.91113
2.18351	-0.44729	0.91088
2.18401	-0.36843	0.91067
2.18451	-0.31359	0.9105
2.18501	-0.32225	0.91034
2.18551	-0.38021	0.91017
2.18601	-0.46314	0.90996
2.18651	-0.55748	0.9097
2.18701	-0.61248	0.90941
2.18751	-0.66966	0.90909
2.18801	-0.6995	0.90875
2.18851	-0.7102	0.90839
2.18901	-0.70453	0.90804
2.18951	-0.68459	0.90769
2.19001	-0.65304	0.90736
2.19051	-0.60804	0.90704
2.19101	-0.55004	0.90675
2.19151	-0.47238	0.9065
2.19201	-0.41117	0.90628
2.19251	-0.33039	0.90609
2.19301	-0.2722	0.90594
2.19351	-0.23398	0.90581
2.19401	-0.24446	0.90569
2.19451	-0.24802	0.90557
2.19501	-0.26161	0.90544
2.19551	-0.22795	0.90532
2.19601	-0.22052	0.90521
2.19651	-0.17128	0.90511
2.19701	-0.1089	0.90504
2.19751	-0.07333	0.905
2.19801	-0.01099	0.90497
2.19851	0.0056	0.90497
2.19901	0.06413	0.90499
2.19951	0.06894	0.90502
2.20001	0.0657	0.90506
2.20051	0.03812	0.90508
2.20101	0.00525	0.90509
2.20151	-0.0698	0.90508
2.20201	-0.17784	0.90502
2.20251	-0.24031	0.90491
2.20301	-0.29121	0.90478
2.20351	-0.23917	0.90465
2.20401	-0.16448	0.90455
2.20451	-0.00546	0.9045
2.20501	0.15068	0.90454
2.20551	0.33009	0.90466
2.20601	0.43878	0.90485
2.20651	0.5407	0.9051
2.20701	0.57566	0.90538
2.20751	0.59454	0.90567
2.20801	0.56869	0.90596
2.20851	0.49528	0.90622
2.20901	0.40561	0.90645
2.20951	0.24232	0.90661
2.21001	0.07247	0.90669
2.21051	-0.1347	0.90668
2.21101	-0.37763	0.90655
2.21151	-0.54836	0.90632
2.21201	-0.63973	0.90602
2.21251	-0.64359	0.9057
2.21301	-0.53895	0.9054
2.21351	-0.36021	0.90518
2.21401	-0.17415	0.90504
2.21451	-0.00379	0.905
2.21501	0.13529	0.90503
2.21551	0.2367	0.90513
2.21601	0.29201	0.90526
2.21651	0.28369	0.9054
2.21701	0.26991	0.90554
2.21751	0.21708	0.90566
2.21801	0.16401	0.90576
2.21851	0.06682	0.90581
2.21901	-0.01127	0.90583
2.21951	-0.15725	0.90579
2.22001	-0.22942	0.90569
2.22051	-0.32547	0.90555
2.22101	-0.36001	0.90538
2.22151	-0.38102	0.90519
2.22201	-0.36264	0.90501
2.22251	-0.3234	0.90484
2.22301	-0.28181	0.90469
2.22351	-0.24255	0.90455
2.22401	-0.24331	0.90443
2.22451	-0.23673	0.90431
2.22501	-0.24678	0.90419
2.22551	-0.27481	0.90406
2.22601	-0.2803	0.90392
2.22651	-0.30886	0.90378
2.22701	-0.32783	0.90362
2.22751	-0.33886	0.90345
2.22801	-0.34213	0.90328
2.22851	-0.33326	0.90311
2.22901	-0.31017	0.90295
2.22951	-0.27184	0.9028
2.23001	-0.21257	0.90268
2.23051	-0.16809	0.90259
2.23101	-0.0986	0.90252
2.23151	-0.0759	0.90248
2.23201	-0.06319	0.90244
2.23251	-0.0883	0.9024
2.23301	-0.15088	0.90235
2.23351	-0.19896	0.90226
2.23401	-0.26868	0.90214
2.23451	-0.29867	0.902
2.23501	-0.32976	0.90184
2.23551	-0.33944	0.90167
2.23601	-0.3302	0.90151
2.23651	-0.30399	0.90135
2.23701	-0.26463	0.90121
2.23751	-0.20356	0.90109
2.23801	-0.15441	0.901
2.23851	-0.06969	0.90094
2.23901	-0.00299	0.90093
2.23951	0.07034	0.90094
2.24001	0.15012	0.901
2.24051	0.17592	0.90108
2.24101	0.19587	0.90117
2.24151	0.19142	0.90127
2.24201	0.17274	0.90136
2.24251	0.15232	0.90144
2.24301	0.13953	0.90151
2.24351	0.13972	0.90158
2.24401	0.15224	0.90166
2.24451	0.17432	0.90174
2.24501	0.20287	0.90183
2.24551	0.23489	0.90194
2.24601	0.27633	0.90207
2.24651	0.28985	0.90221
2.24701	0.32069	0.90236
2.24751	0.33578	0.90253
2.24801	0.33543	0.9027
2.24851	0.3155	0.90286
2.24901	0.27399	0.90301
2.24951	0.20371	0.90313
2.25001	0.1388	0.90321
2.25051	0.03747	0.90326
2.25101	-0.00466	0.90326
2.25151	-0.07403	0.90324
2.25201	-0.06254	0.90321
2.25251	-0.00604	0.90319
2.25301	0.06445	0.90321
2.25351	0.18395	0.90327
2.25401	0.27368	0.90338
2.25451	0.34392	0.90354
2.25501	0.41684	0.90373
2.25551	0.4655	0.90395
2.25601	0.49598	0.90419
2.25651	0.50453	0.90444
2.25701	0.49236	0.90469
2.25751	0.45603	0.90493
2.25801	0.39495	0.90514
2.25851	0.30944	0.90531
2.25901	0.19671	0.90544
2.25951	0.08782	0.90551
2.26001	-0.01148	0.90553
2.26051	-0.15553	0.90549
2.26101	-0.18572	0.9054
2.26151	-0.19244	0.90531
2.26201	-0.15263	0.90522
2.26251	-0.06981	0.90517
2.26301	0.002	0.90515
2.26351	0.09566	0.90518
2.26401	0.17172	0.90524
2.26451	0.19772	0.90533
2.26501	0.22018	0.90544
2.26551	0.22548	0.90555
2.26601	0.20804	0.90566
2.26651	0.1783	0.90576
2.26701	0.13702	0.90583
2.26751	0.08026	0.90589
2.26801	0.02894	0.90592
2.26851	-0.01623	0.90592
2.26901	-0.13957	0.90588
2.26951	-0.16284	0.9058
2.27001	-0.22577	0.90571
2.27051	-0.28266	0.90558
2.27101	-0.29649	0.90544
2.27151	-0.31813	0.90528
2.27201	-0.32949	0.90512
2.27251	-0.34075	0.90495
2.27301	-0.36153	0.90478
2.27351	-0.39073	0.90459
2.27401	-0.42727	0.90438
2.27451	-0.467	0.90416
2.27501	-0.50617	0.90392
2.27551	-0.55006	0.90365
2.27601	-0.56251	0.90338
2.27651	-0.59083	0.90309
2.27701	-0.60335	0.90279
2.27751	-0.60348	0.90249
2.27801	-0.59081	0.90219
2.27851	-0.56307	0.9019
2.27901	-0.51227	0.90163
2.27951	-0.4739	0.90138
2.28001	-0.40346	0.90116
2.28051	-0.34131	0.90098
2.28101	-0.29344	0.90082
2.28151	-0.27073	0.90068
2.28201	-0.27649	0.90054
2.28251	-0.30815	0.9004
2.28301	-0.35532	0.90023
2.28351	-0.40773	0.90004
2.28401	-0.45602	0.89982
2.28451	-0.49433	0.89959
2.28501	-0.52972	0.89933
2.28551	-0.5279	0.89907
2.28601	-0.53765	0.8988
2.28651	-0.52975	0.89853
2.28701	-0.50377	0.89827
2.28751	-0.49445	0.89802
2.28801	-0.45538	0.89779
2.28851	-0.41814	0.89757
2.28901	-0.38086	0.89737
2.28951	-0.34649	0.89719
2.29001	-0.32049	0.89702
2.29051	-0.3059	0.89686
2.29101	-0.30227	0.89671
2.29151	-0.30529	0.89656
2.29201	-0.30602	0.89641
2.29251	-0.30011	0.89626
2.29301	-0.28117	0.89611
2.29351	-0.24682	0.89598
2.29401	-0.22807	0.89586
2.29451	-0.18655	0.89576
2.29501	-0.14871	0.89567
2.29551	-0.1125	0.89561
2.29601	-0.10417	0.89555
2.29651	-0.08613	0.8955
2.29701	-0.07797	0.89546
2.29751	-0.08824	0.89542
2.29801	-0.11388	0.89537
2.29851	-0.17082	0.8953
2.29901	-0.22319	0.8952
2.29951	-0.33087	0.89506
2.30001	-0.42395	0.89487
2.30051	-0.55172	0.89463
2.30101	-0.63138	0.89433
2.30151	-0.6948	0.894
2.30201	-0.70021	0.89365
2.30251	-0.65075	0.89332
2.30301	-0.5584	0.89301
2.30351	-0.43642	0.89277
2.30401	-0.33729	0.89257
2.30451	-0.22003	0.89243
2.30501	-0.15465	0.89234
2.30551	-0.08248	0.89228
2.30601	-0.05947	0.89224
2.30651	-0.03782	0.89222
2.30701	-0.06828	0.89219
2.30751	-0.09669	0.89215
2.30801	-0.17873	0.89208
2.30851	-0.26916	0.89197
2.30901	-0.37517	0.89181
2.30951	-0.50227	0.89159
2.31001	-0.61666	0.89131
2.31051	-0.6682	0.89099
2.31101	-0.68476	0.89065
2.31151	-0.63957	0.89032
2.31201	-0.54062	0.89003
2.31251	-0.40934	0.88979
2.31301	-0.29399	0.88961
2.31351	-0.16594	0.8895
2.31401	-0.07861	0.88944
2.31451	-0.01071	0.88941
2.31501	0.01296	0.88941
2.31551	0.08343	0.88944
2.31601	0.06409	0.88948
2.31651	0.04078	0.8895
2.31701	0.02541	0.88952
2.31751	-0.01478	0.88952
2.31801	-0.12765	0.88949
2.31851	-0.16107	0.88941
2.31901	-0.24143	0.88931
2.31951	-0.31976	0.88917
2.32001	-0.34684	0.88901
2.32051	-0.36804	0.88883
2.32101	-0.35974	0.88865
2.32151	-0.33306	0.88847
2.32201	-0.30751	0.88831
2.32251	-0.2894	0.88816
2.32301	-0.28716	0.88802
2.32351	-0.2985	0.88787
2.32401	-0.32183	0.88772
2.32451	-0.35213	0.88755
2.32501	-0.38555	0.88736
2.32551	-0.41751	0.88716
2.32601	-0.44585	0.88695
2.32651	-0.46751	0.88672
2.32701	-0.48051	0.88648
2.32751	-0.48344	0.88624
2.32801	-0.4743	0.886
2.32851	-0.45203	0.88577
2.32901	-0.41897	0.88555
2.32951	-0.38178	0.88535
2.33001	-0.35073	0.88517
2.33051	-0.33636	0.885
2.33101	-0.3454	0.88483
2.33151	-0.37698	0.88465
2.33201	-0.42342	0.88445
2.33251	-0.47446	0.88422
2.33301	-0.5296	0.88397
2.33351	-0.54941	0.8837
2.33401	-0.57823	0.88342
2.33451	-0.58575	0.88313
2.33501	-0.57691	0.88284
2.33551	-0.55324	0.88255
2.33601	-0.50658	0.88229
2.33651	-0.46995	0.88205
2.33701	-0.3952	0.88183
2.33751	-0.31557	0.88165
2.33801	-0.22297	0.88152
2.33851	-0.15689	0.88142
2.33901	-0.07663	0.88136
2.33951	-0.04078	0.88133
2.34001	-0.04115	0.88131
2.34051	-0.06867	0.88129
2.34101	-0.10031	0.88124
2.34151	-0.16398	0.88118
2.34201	-0.19049	0.88109
2.34251	-0.22143	0.88099
2.34301	-0.23519	0.88087
2.34351	-0.23496	0.88075
2.34401	-0.22404	0.88064
2.34451	-0.20561	0.88053
2.34501	-0.18211	0.88044
2.34551	-0.15503	0.88035
2.34601	-0.12602	0.88028
2.34651	-0.09186	0.88023
2.34701	-0.08102	0.88018
2.34751	-0.05998	0.88015
2.34801	-0.04246	0.88012
2.34851	-0.06421	0.8801
2.34901	-0.05965	0.88007
2.34951	-0.07426	0.88003
2.35001	-0.08629	0.87999
2.35051	-0.08746	0.87995
2.35101	-0.07646	0.87991
2.35151	-0.04698	0.87988
2.35201	-0.03345	0.87986
2.35251	0.00166	0.87985
2.35301	0.04541	0.87986
2.35351	0.09595	0.8799
2.35401	0.11077	0.87995
2.35451	0.15016	0.88001
2.35501	0.15701	0.88009
2.35551	0.17471	0.88017
2.35601	0.17793	0.88026
2.35651	0.16671	0.88035
2.35701	0.14251	0.88042
2.35751	0.10049	0.88048
2.35801	0.07528	0.88053
2.35851	0.02766	0.88055
2.35901	0.00695	0.88056
2.35951	0.005	0.88057
2.36001	0.02515	0.88057
2.36051	0.07862	0.8806
2.36101	0.14511	0.88065
2.36151	0.20334	0.88074
2.36201	0.2842	0.88086
2.36251	0.33039	0.88102
2.36301	0.38697	0.8812
2.36351	0.42685	0.8814
2.36401	0.45301	0.88162
2.36451	0.46425	0.88185
2.36501	0.4582	0.88208
2.36551	0.43348	0.8823
2.36601	0.38734	0.88251
2.36651	0.31845	0.88268
2.36701	0.22298	0.88282
2.36751	0.13859	0.88291
2.36801	0.02553	0.88295
2.36851	-0.03126	0.88295
2.36901	-0.10613	0.88292
2.36951	-0.09521	0.88287
2.37001	-0.04129	0.88283
2.37051	0.00867	0.88282
2.37101	0.14006	0.88286
2.37151	0.19797	0.88294
2.37201	0.27905	0.88306
2.37251	0.31571	0.88321
2.37301	0.35024	0.88338
2.37351	0.35784	0.88356
2.37401	0.34209	0.88373
2.37451	0.30329	0.88389
2.37501	0.23336	0.88403
2.37551	0.16503	0.88413
2.37601	0.03946	0.88418
2.37651	-0.05831	0.88417
2.37701	-0.23535	0.8841
2.37751	-0.36397	0.88395
2.37801	-0.44871	0.88375
2.37851	-0.50645	0.88351
2.37901	-0.49481	0.88326
2.37951	-0.42095	0.88303
2.38001	-0.30223	0.88285
2.38051	-0.15934	0.88273
2.38101	-0.03271	0.88268
2.38151	0.06164	0.88269
2.38201	0.18484	0.88275
2.38251	0.22865	0.88286
2.38301	0.26833	0.88298
2.38351	0.24824	0.88311
2.38401	0.25743	0.88324
2.38451	0.18439	0.88335
2.38501	0.1368	0.88343
2.38551	0.03923	0.88347
2.38601	-0.01408	0.88348
2.38651	-0.16651	0.88343
2.38701	-0.21087	0.88334
2.38751	-0.2685	0.88322
2.38801	-0.28002	0.88308
2.38851	-0.28809	0.88294
2.38901	-0.26713	0.8828
2.38951	-0.23632	0.88267
2.39001	-0.23556	0.88256
2.39051	-0.22199	0.88244
2.39101	-0.21488	0.88233
2.39151	-0.21776	0.88222
2.39201	-0.21934	0.88212
2.39251	-0.23289	0.882
2.39301	-0.24565	0.88188
2.39351	-0.26507	0.88175
2.39401	-0.24002	0.88163
2.39451	-0.26393	0.8815
2.39501	-0.21095	0.88138
2.39551	-0.18163	0.88129
2.39601	-0.13112	0.88121
2.39651	-0.04926	0.88116
2.39701	-0.03648	0.88114
2.39751	-0.00889	0.88113
2.39801	-0.01448	0.88112
2.39851	-0.07782	0.8811
2.39901	-0.12922	0.88105
2.39951	-0.19228	0.88097
2.40001	-0.26556	0.88085
2.40051	-0.30219	0.88071
2.40101	-0.34331	0.88055
2.40151	-0.37142	0.88037
2.40201	-0.38286	0.88018
2.40251	-0.38481	0.87999
2.40301	-0.37524	0.8798
2.40351	-0.35166	0.87962
2.40401	-0.31624	0.87945
2.40451	-0.27157	0.87931
2.40501	-0.20593	0.87919
2.40551	-0.17492	0.87909
2.40601	-0.12877	0.87902
2.40651	-0.13643	0.87895
2.40701	-0.17545	0.87887
2.40751	-0.23812	0.87877
2.40801	-0.32225	0.87863
2.40851	-0.3671	0.87846
2.40901	-0.43244	0.87826
2.40951	-0.46372	0.87803
2.41001	-0.48641	0.87779
2.41051	-0.49752	0.87755
2.41101	-0.49996	0.8773
2.41151	-0.49599	0.87705
2.41201	-0.48735	0.8768
2.41251	-0.47338	0.87656
2.41301	-0.46039	0.87633
2.41351	-0.44359	0.8761
2.41401	-0.42812	0.87589
2.41451	-0.43081	0.87567
2.41501	-0.43837	0.87545
2.41551	-0.45822	0.87523
2.41601	-0.48156	0.875
2.41651	-0.50525	0.87475
2.41701	-0.52483	0.87449
2.41751	-0.49716	0.87424
2.41801	-0.50899	0.87398
2.41851	-0.47891	0.87374
2.41901	-0.43907	0.87351
2.41951	-0.42143	0.87329
2.42001	-0.40045	0.87309
2.42051	-0.37684	0.87289
2.42101	-0.36023	0.87271
2.42151	-0.37012	0.87253
2.42201	-0.37586	0.87234
2.42251	-0.41393	0.87214
2.42301	-0.43715	0.87193
2.42351	-0.49168	0.8717
2.42401	-0.53921	0.87144
2.42451	-0.54265	0.87117
2.42501	-0.52458	0.8709
2.42551	-0.46551	0.87065
2.42601	-0.38977	0.87044
2.42651	-0.27507	0.87027
2.42701	-0.15813	0.87017
2.42751	-0.04584	0.87011
2.42801	0.000709812	0.8701
2.42851	0.0951	0.87013
2.42901	0.15223	0.87019
2.42951	0.14832	0.87026
2.43001	0.14425	0.87034
2.43051	0.10459	0.8704
2.43101	0.07752	0.87045
2.43151	0.00165	0.87047
2.43201	-0.09388	0.87044
2.43251	-0.18828	0.87037
2.43301	-0.23205	0.87027
2.43351	-0.27837	0.87014
2.43401	-0.22219	0.87001
2.43451	-0.18431	0.86991
2.43501	-0.07609	0.86985
2.43551	0.00264	0.86983
2.43601	0.10609	0.86986
2.43651	0.18896	0.86993
2.43701	0.22452	0.87003
2.43751	0.26701	0.87016
2.43801	0.2657	0.87029
2.43851	0.24851	0.87042
2.43901	0.24147	0.87054
2.43951	0.19918	0.87065
2.44001	0.14435	0.87074
2.44051	0.08367	0.87079
2.44101	0.03054	0.87082
2.44151	-0.01003	0.87083
2.44201	-0.0935	0.8708
2.44251	-0.11157	0.87075
2.44301	-0.12944	0.87069
2.44351	-0.08617	0.87064
2.44401	-0.074	0.8706
2.44451	-0.03662	0.87057
2.44501	-0.01296	0.87056
2.44551	-0.00288	0.87055
2.44601	0.00994	0.87055
2.44651	0.02852	0.87056
2.44701	0.00763	0.87057
2.44751	-0.00723	0.87057
2.44801	-0.04907	0.87056
2.44851	-0.0874	0.87052
2.44901	-0.10694	0.87048
2.44951	-0.16445	0.87041
2.45001	-0.19365	0.87032
2.45051	-0.26212	0.8702
2.45101	-0.28452	0.87007
2.45151	-0.32846	0.86991
2.45201	-0.37097	0.86974
2.45251	-0.39308	0.86955
2.45301	-0.4063	0.86935
2.45351	-0.40856	0.86914
2.45401	-0.39512	0.86894
2.45451	-0.38318	0.86875
2.45501	-0.35316	0.86856
2.45551	-0.34455	0.86839
2.45601	-0.31284	0.86823
2.45651	-0.28817	0.86808
2.45701	-0.28091	0.86793
2.45751	-0.2667	0.8678
2.45801	-0.2608	0.86766
2.45851	-0.2633	0.86753
2.45901	-0.274	0.8674
2.45951	-0.29919	0.86726
2.46001	-0.32052	0.8671
2.46051	-0.35618	0.86693
2.46101	-0.37721	0.86675
2.46151	-0.37659	0.86656
2.46201	-0.34801	0.86638
2.46251	-0.2739	0.86622
2.46301	-0.16683	0.86611
2.46351	-0.0663	0.86606
2.46401	0.01563	0.86604
2.46451	0.15025	0.86608
2.46501	0.1858	0.86617
2.46551	0.24152	0.86627
2.46601	0.27189	0.8664
2.46651	0.24275	0.86653
2.46701	0.23538	0.86665
2.46751	0.17932	0.86676
2.46801	0.08501	0.86682
2.46851	-0.00839	0.86684
2.46901	-0.18058	0.86679
2.46951	-0.31072	0.86667
2.47001	-0.41271	0.86649
2.47051	-0.4601	0.86627
2.47101	-0.41839	0.86605
2.47151	-0.28537	0.86588
2.47201	-0.08517	0.86578
2.47251	0.09339	0.86578
2.47301	0.35365	0.8659
2.47351	0.49564	0.86611
2.47401	0.65153	0.8664
2.47451	0.72989	0.86674
2.47501	0.79391	0.86712
2.47551	0.81144	0.86752
2.47601	0.78531	0.86792
2.47651	0.7158	0.8683
2.47701	0.59996	0.86863
[truncated: 1,751 more rows]
