# Supplementary material for: Facilitating two-electron oxygen reduction with pyrrolic nitrogen sites for electrochemical hydrogen peroxide production
Source: Nat Commun. 2023 Jul 22;14:4430. doi: 10.1038/s41467-023-40118-y (PMC10363113; doi:10.1038/s41467-023-40118-y)
Supplement: Supplementary file 3 — Source Data [file 41467_2023_40118_MOESM3_ESM.zip › Source Data/SI.xlsx]

## Sheet: FigureS6
XRD patterns				XRD patterns
P-NMG-0		P-NMG-5		P-NMG-10		P-NMG-15
Commander	Sample	Commander	Sample	Commander	Sample	Commander	Sample
5.0001	807	5.0001	832	5.0001	304	5.0001	591
5.02056	710	5.02056	841	5.02056	271	5.02056	665
5.04103	789	5.04103	769	5.04103	274	5.04103	588
5.06149	775	5.06149	791	5.06149	260	5.06149	593
5.08195	731	5.08195	806	5.08195	292	5.08195	587
5.10241	716	5.10242	783	5.10241	275	5.10241	607
5.12287	700	5.12288	771	5.12287	288	5.12287	520
5.14334	741	5.14334	789	5.14334	295	5.14334	624
5.1638	711	5.1638	721	5.1638	272	5.1638	579
5.18426	747	5.18427	744	5.18426	259	5.18426	623
5.20472	750	5.20473	760	5.20472	257	5.20472	617
5.22519	703	5.22519	684	5.22519	247	5.22519	574
5.24565	740	5.24566	684	5.24565	240	5.24565	593
5.26611	736	5.26612	738	5.26611	265	5.26611	566
5.28657	725	5.28658	691	5.28657	244	5.28657	521
5.30704	718	5.30705	716	5.30704	262	5.30704	549
5.3275	689	5.32751	745	5.3275	255	5.3275	569
5.34796	747	5.34797	699	5.34796	257	5.34796	538
5.36842	765	5.36843	677	5.36842	283	5.36842	528
5.38889	724	5.3889	679	5.38889	250	5.38889	526
5.40935	678	5.40936	743	5.40935	273	5.40935	527
5.42981	646	5.42982	695	5.42981	227	5.42981	534
5.45027	725	5.45029	653	5.45027	240	5.45027	514
5.47074	690	5.47075	676	5.47074	247	5.47074	520
5.4912	693	5.49121	610	5.4912	222	5.4912	541
5.51166	716	5.51168	676	5.51166	261	5.51166	551
5.53212	685	5.53214	655	5.53212	255	5.53212	522
5.55259	681	5.5526	691	5.55259	219	5.55259	496
5.57305	730	5.57306	658	5.57305	233	5.57305	514
5.59351	660	5.59353	666	5.59351	244	5.59351	484
5.61397	659	5.61399	657	5.61397	228	5.61397	476
5.63443	674	5.63445	625	5.63443	238	5.63443	476
5.6549	673	5.65492	636	5.6549	234	5.6549	454
5.67536	692	5.67538	624	5.67536	236	5.67536	513
5.69582	633	5.69584	635	5.69582	228	5.69582	475
5.71628	661	5.71631	605	5.71628	215	5.71628	470
5.73675	643	5.73677	616	5.73675	229	5.73675	502
5.75721	633	5.75723	648	5.75721	209	5.75721	484
5.77767	630	5.77769	631	5.77767	219	5.77767	475
5.79813	614	5.79816	614	5.79813	208	5.79813	480
5.8186	671	5.81862	634	5.8186	208	5.8186	481
5.83906	676	5.83908	596	5.83906	227	5.83906	478
5.85952	657	5.85955	632	5.85952	216	5.85952	473
5.87998	609	5.88001	582	5.87998	223	5.87998	459
5.90045	629	5.90047	596	5.90045	210	5.90045	427
5.92091	599	5.92094	601	5.92091	230	5.92091	440
5.94137	610	5.9414	576	5.94137	202	5.94137	419
5.96183	695	5.96186	581	5.96183	199	5.96183	411
5.9823	596	5.98232	593	5.9823	218	5.9823	421
6.00276	609	6.00279	560	6.00276	195	6.00276	474
6.02322	616	6.02325	570	6.02322	175	6.02322	432
6.04368	591	6.04371	599	6.04368	224	6.04368	453
6.06414	612	6.06418	569	6.06414	177	6.06414	438
6.08461	595	6.08464	605	6.08461	179	6.08461	407
6.10507	579	6.1051	564	6.10507	173	6.10507	409
6.12553	622	6.12557	574	6.12553	208	6.12553	412
6.14599	612	6.14603	554	6.14599	206	6.14599	414
6.16646	603	6.16649	547	6.16646	199	6.16646	378
6.18692	519	6.18695	562	6.18692	172	6.18692	424
6.20738	540	6.20742	509	6.20738	174	6.20738	404
6.22784	550	6.22788	515	6.22784	207	6.22784	422
6.24831	555	6.24834	587	6.24831	182	6.24831	412
6.26877	591	6.26881	537	6.26877	198	6.26877	376
6.28923	535	6.28927	565	6.28923	189	6.28923	387
6.30969	602	6.30973	533	6.30969	171	6.30969	418
6.33016	544	6.33019	544	6.33016	183	6.33016	388
6.35062	545	6.35066	470	6.35062	198	6.35062	403
6.37108	560	6.37112	519	6.37108	198	6.37108	402
6.39154	558	6.39158	542	6.39154	198	6.39154	397
6.412	536	6.41205	466	6.412	200	6.412	373
6.43247	512	6.43251	493	6.43247	201	6.43247	402
6.45293	591	6.45297	496	6.45293	177	6.45293	380
6.47339	585	6.47344	507	6.47339	166	6.47339	371
6.49385	560	6.4939	467	6.49385	179	6.49385	383
6.51432	545	6.51436	492	6.51432	170	6.51432	377
6.53478	544	6.53482	517	6.53478	181	6.53478	377
6.55524	557	6.55529	490	6.55524	186	6.55524	383
6.5757	501	6.57575	491	6.5757	183	6.5757	371
6.59617	585	6.59621	479	6.59617	208	6.59617	349
6.61663	538	6.61668	450	6.61663	170	6.61663	369
6.63709	524	6.63714	490	6.63709	158	6.63709	365
6.65755	512	6.6576	471	6.65755	166	6.65755	349
6.67802	507	6.67807	441	6.67802	171	6.67802	367
6.69848	522	6.69853	489	6.69848	168	6.69848	351
6.71894	545	6.71899	512	6.71894	162	6.71894	361
6.7394	520	6.73945	454	6.7394	165	6.7394	325
6.75987	503	6.75992	484	6.75987	177	6.75987	356
6.78033	527	6.78038	468	6.78033	170	6.78033	363
6.80079	507	6.80084	432	6.80079	141	6.80079	343
6.82125	533	6.82131	453	6.82125	153	6.82125	370
6.84172	489	6.84177	438	6.84172	166	6.84172	358
6.86218	491	6.86223	494	6.86218	160	6.86218	322
6.88264	518	6.8827	456	6.88264	184	6.88264	328
6.9031	536	6.90316	459	6.9031	163	6.9031	348
6.92356	486	6.92362	466	6.92356	163	6.92356	324
6.94403	518	6.94408	413	6.94403	147	6.94403	327
6.96449	507	6.96455	438	6.96449	177	6.96449	362
6.98495	486	6.98501	477	6.98495	159	6.98495	342
7.00541	498	7.00547	489	7.00541	168	7.00541	331
7.02588	492	7.02594	440	7.02588	125	7.02588	332
7.04634	461	7.0464	438	7.04634	157	7.04634	315
7.0668	495	7.06686	440	7.0668	132	7.0668	307
7.08726	487	7.08733	429	7.08726	162	7.08726	328
7.10773	490	7.10779	471	7.10773	152	7.10773	306
7.12819	501	7.12825	405	7.12819	151	7.12819	282
7.14865	453	7.14871	433	7.14865	139	7.14865	271
7.16911	489	7.16918	475	7.16911	149	7.16911	276
7.18958	469	7.18964	410	7.18958	177	7.18958	316
7.21004	507	7.2101	429	7.21004	140	7.21004	334
7.2305	487	7.23057	447	7.2305	136	7.2305	281
7.25096	452	7.25103	444	7.25096	163	7.25096	290
7.27143	474	7.27149	438	7.27143	148	7.27143	291
7.29189	447	7.29196	446	7.29189	149	7.29189	317
7.31235	478	7.31242	429	7.31235	167	7.31235	331
7.33281	455	7.33288	431	7.33281	149	7.33281	338
7.35327	484	7.35334	440	7.35327	146	7.35327	285
7.37374	465	7.37381	381	7.37374	150	7.37374	280
7.3942	450	7.39427	424	7.3942	172	7.3942	301
7.41466	471	7.41473	424	7.41466	135	7.41466	284
7.43512	491	7.4352	406	7.43512	143	7.43512	267
7.45559	487	7.45566	400	7.45559	134	7.45559	292
7.47605	411	7.47612	409	7.47605	142	7.47605	308
7.49651	434	7.49659	388	7.49651	160	7.49651	286
7.51697	408	7.51705	420	7.51697	135	7.51697	303
7.53744	446	7.53751	403	7.53744	135	7.53744	307
7.5579	479	7.55797	421	7.5579	144	7.5579	288
7.57836	409	7.57844	398	7.57836	137	7.57836	306
7.59882	465	7.5989	379	7.59882	136	7.59882	294
7.61929	429	7.61936	404	7.61929	142	7.61929	282
7.63975	455	7.63983	419	7.63975	133	7.63975	251
7.66021	420	7.66029	372	7.66021	132	7.66021	255
7.68067	460	7.68075	370	7.68067	130	7.68067	246
7.70114	427	7.70122	410	7.70114	129	7.70114	290
7.7216	458	7.72168	386	7.7216	156	7.7216	259
7.74206	447	7.74214	377	7.74206	123	7.74206	293
7.76252	448	7.7626	357	7.76252	132	7.76252	266
7.78298	418	7.78307	386	7.78298	132	7.78298	297
7.80345	396	7.80353	359	7.80345	141	7.80345	256
7.82391	437	7.82399	390	7.82391	142	7.82391	261
7.84437	447	7.84446	410	7.84437	136	7.84437	247
7.86483	423	7.86492	389	7.86483	142	7.86483	272
7.8853	448	7.88538	385	7.8853	126	7.8853	280
7.90576	407	7.90585	368	7.90576	135	7.90576	265
7.92622	416	7.92631	384	7.92622	153	7.92622	231
7.94668	378	7.94677	399	7.94668	123	7.94668	258
7.96715	433	7.96723	400	7.96715	157	7.96715	270
7.98761	413	7.9877	357	7.98761	114	7.98761	254
8.00807	406	8.00816	366	8.00807	115	8.00807	235
8.02853	421	8.02862	403	8.02853	122	8.02853	246
8.049	400	8.04909	391	8.049	115	8.049	268
8.06946	426	8.06955	382	8.06946	121	8.06946	214
8.08992	413	8.09001	403	8.08992	152	8.08992	231
8.11038	420	8.11048	354	8.11038	130	8.11038	236
8.13085	412	8.13094	367	8.13085	127	8.13085	264
8.15131	420	8.1514	361	8.15131	127	8.15131	262
8.17177	410	8.17186	358	8.17177	117	8.17177	239
8.19223	395	8.19233	359	8.19223	111	8.19223	245
8.21269	412	8.21279	365	8.21269	138	8.21269	241
8.23316	422	8.23325	348	8.23316	102	8.23316	237
8.25362	384	8.25372	366	8.25362	137	8.25362	257
8.27408	431	8.27418	374	8.27408	128	8.27408	260
8.29454	389	8.29464	340	8.29454	125	8.29454	219
8.31501	427	8.3151	373	8.31501	113	8.31501	215
8.33547	424	8.33557	328	8.33547	126	8.33547	219
8.35593	371	8.35603	319	8.35593	114	8.35593	272
8.37639	394	8.37649	358	8.37639	119	8.37639	233
8.39686	382	8.39696	369	8.39686	129	8.39686	234
8.41732	398	8.41742	332	8.41732	121	8.41732	246
8.43778	353	8.43788	352	8.43778	117	8.43778	251
8.45824	373	8.45835	338	8.45824	97	8.45824	220
8.47871	399	8.47881	370	8.47871	117	8.47871	247
8.49917	394	8.49927	323	8.49917	103	8.49917	250
8.51963	355	8.51973	327	8.51963	127	8.51963	222
8.54009	384	8.5402	329	8.54009	101	8.54009	225
8.56056	391	8.56066	362	8.56056	113	8.56056	251
8.58102	381	8.58112	302	8.58102	141	8.58102	202
8.60148	411	8.60159	352	8.60148	139	8.60148	243
8.62194	388	8.62205	374	8.62194	115	8.62194	225
8.64241	397	8.64251	319	8.64241	126	8.64241	251
8.66287	400	8.66298	339	8.66287	113	8.66287	249
8.68333	410	8.68344	369	8.68333	110	8.68333	209
8.70379	380	8.7039	344	8.70379	117	8.70379	208
8.72425	383	8.72436	317	8.72425	118	8.72425	233
8.74472	370	8.74483	322	8.74472	115	8.74472	233
8.76518	404	8.76529	307	8.76518	118	8.76518	236
8.78564	390	8.78575	323	8.78564	114	8.78564	237
8.8061	370	8.80622	353	8.8061	104	8.8061	216
8.82657	442	8.82668	307	8.82657	104	8.82657	212
8.84703	370	8.84714	321	8.84703	108	8.84703	211
8.86749	349	8.86761	331	8.86749	117	8.86749	217
8.88795	380	8.88807	347	8.88795	107	8.88795	228
8.90842	369	8.90853	322	8.90842	104	8.90842	217
8.92888	330	8.92899	305	8.92888	106	8.92888	207
8.94934	392	8.94946	330	8.94934	120	8.94934	214
8.9698	355	8.96992	324	8.9698	111	8.9698	222
8.99027	365	8.99038	304	8.99027	132	8.99027	201
9.01073	370	9.01085	312	9.01073	115	9.01073	215
9.03119	379	9.03131	337	9.03119	96	9.03119	199
9.05165	334	9.05177	358	9.05165	111	9.05165	201
9.07212	346	9.07224	296	9.07212	111	9.07212	230
9.09258	353	9.0927	355	9.09258	98	9.09258	221
9.11304	350	9.11316	315	9.11304	105	9.11304	214
9.1335	348	9.13362	328	9.1335	105	9.1335	221
9.15396	353	9.15409	324	9.15396	131	9.15396	207
9.17443	329	9.17455	327	9.17443	95	9.17443	226
9.19489	362	9.19501	308	9.19489	111	9.19489	208
9.21535	339	9.21548	309	9.21535	98	9.21535	221
9.23581	325	9.23594	317	9.23581	117	9.23581	237
9.25628	379	9.2564	331	9.25628	112	9.25628	171
9.27674	324	9.27687	288	9.27674	96	9.27674	193
9.2972	365	9.29733	301	9.2972	103	9.2972	207
9.31766	352	9.31779	330	9.31766	103	9.31766	191
9.33813	350	9.33825	314	9.33813	90	9.33813	214
9.35859	362	9.35872	287	9.35859	98	9.35859	189
9.37905	339	9.37918	280	9.37905	120	9.37905	210
9.39951	360	9.39964	319	9.39951	98	9.39951	176
9.41998	326	9.42011	313	9.41998	122	9.41998	216
9.44044	375	9.44057	326	9.44044	103	9.44044	200
9.4609	342	9.46103	305	9.4609	119	9.4609	206
9.48136	312	9.4815	286	9.48136	109	9.48136	217
9.50182	350	9.50196	318	9.50182	104	9.50182	214
9.52229	312	9.52242	315	9.52229	120	9.52229	197
9.54275	351	9.54288	296	9.54275	94	9.54275	198
9.56321	315	9.56335	291	9.56321	112	9.56321	201
9.58367	378	9.58381	286	9.58367	97	9.58367	177
9.60414	355	9.60427	273	9.60414	108	9.60414	191
9.6246	358	9.62474	321	9.6246	102	9.6246	205
9.64506	335	9.6452	270	9.64506	109	9.64506	165
9.66552	333	9.66566	309	9.66552	98	9.66552	200
9.68599	337	9.68613	289	9.68599	109	9.68599	178
9.70645	376	9.70659	303	9.70645	95	9.70645	194
9.72691	326	9.72705	305	9.72691	112	9.72691	194
9.74737	353	9.74751	283	9.74737	107	9.74737	201
9.76784	315	9.76798	290	9.76784	102	9.76784	214
9.7883	346	9.78844	320	9.7883	93	9.7883	217
9.80876	357	9.8089	310	9.80876	109	9.80876	194
9.82922	327	9.82937	286	9.82922	91	9.82922	197
9.84969	350	9.84983	265	9.84969	107	9.84969	201
9.87015	335	9.87029	294	9.87015	97	9.87015	168
9.89061	315	9.89076	287	9.89061	97	9.89061	223
9.91107	327	9.91122	316	9.91107	92	9.91107	208
9.93154	317	9.93168	310	9.93154	92	9.93154	201
9.952	304	9.95214	285	9.952	94	9.952	196
9.97246	334	9.97261	295	9.97246	81	9.97246	199
9.99292	348	9.99307	290	9.99292	102	9.99292	199
10.0134	344	10.0135	285	10.0134	90	10.0134	185
10.0338	336	10.034	310	10.0338	110	10.0338	179
10.0543	336	10.0544	292	10.0543	107	10.0543	181
10.0748	323	10.0749	264	10.0748	90	10.0748	184
10.0952	310	10.0954	290	10.0952	101	10.0952	195
10.1157	303	10.1158	271	10.1157	91	10.1157	198
10.1362	341	10.1363	291	10.1362	79	10.1362	185
10.1566	323	10.1568	267	10.1566	79	10.1566	183
10.1771	342	10.1772	288	10.1771	110	10.1771	191
10.1975	346	10.1977	259	10.1975	103	10.1975	149
10.218	340	10.2182	292	10.218	82	10.218	185
10.2385	297	10.2386	278	10.2385	88	10.2385	182
10.2589	318	10.2591	271	10.2589	102	10.2589	161
10.2794	312	10.2796	311	10.2794	95	10.2794	200
10.2998	330	10.3	278	10.2998	103	10.2998	183
10.3203	314	10.3205	274	10.3203	82	10.3203	179
10.3408	323	10.3409	287	10.3408	87	10.3408	189
10.3612	313	10.3614	280	10.3612	101	10.3612	169
10.3817	344	10.3819	269	10.3817	94	10.3817	219
10.4022	282	10.4023	291	10.4022	111	10.4022	186
10.4226	315	10.4228	285	10.4226	117	10.4226	192
10.4431	323	10.4433	279	10.4431	88	10.4431	161
10.4635	306	10.4637	290	10.4635	90	10.4635	179
10.484	307	10.4842	257	10.484	112	10.484	178
10.5045	316	10.5046	292	10.5045	105	10.5045	190
10.5249	292	10.5251	252	10.5249	85	10.5249	165
10.5454	331	10.5456	308	10.5454	93	10.5454	173
10.5659	331	10.566	288	10.5659	100	10.5659	181
10.5863	317	10.5865	309	10.5863	71	10.5863	202
10.6068	330	10.6069	303	10.6068	72	10.6068	174
10.6273	330	10.6274	269	10.6273	89	10.6273	166
10.6477	307	10.6479	269	10.6477	107	10.6477	174
10.6682	310	10.6683	307	10.6682	91	10.6682	166
10.6886	314	10.6888	249	10.6886	79	10.6886	214
10.7091	335	10.7093	287	10.7091	90	10.7091	184
10.7296	332	10.7297	258	10.7296	99	10.7296	164
10.75	318	10.7502	270	10.75	100	10.75	165
10.7705	334	10.7707	280	10.7705	98	10.7705	161
10.791	293	10.7911	260	10.791	86	10.791	186
10.8114	336	10.8116	272	10.8114	96	10.8114	159
10.8319	279	10.8321	260	10.8319	91	10.8319	180
10.8523	341	10.8525	248	10.8523	87	10.8523	171
10.8728	284	10.873	254	10.8728	90	10.8728	170
10.8933	289	10.8934	225	10.8933	82	10.8933	159
10.9137	323	10.9139	298	10.9137	84	10.9137	189
10.9342	304	10.9344	279	10.9342	111	10.9342	168
10.9547	329	10.9548	253	10.9547	97	10.9547	164
10.9751	311	10.9753	270	10.9751	70	10.9751	157
10.9956	315	10.9957	281	10.9956	90	10.9956	160
11.016	288	11.0162	264	11.016	100	11.016	175
11.0365	292	11.0367	269	11.0365	91	11.0365	182
11.057	315	11.0571	272	11.057	87	11.057	146
11.0774	292	11.0776	244	11.0774	100	11.0774	163
11.0979	293	11.0981	264	11.0979	91	11.0979	178
11.1183	283	11.1185	252	11.1183	78	11.1183	186
11.1388	318	11.139	268	11.1388	97	11.1388	130
11.1593	285	11.1595	279	11.1593	83	11.1593	160
11.1797	294	11.1799	269	11.1797	73	11.1797	143
11.2002	301	11.2004	281	11.2002	89	11.2002	156
11.2207	325	11.2208	261	11.2207	88	11.2207	161
11.2411	291	11.2413	256	11.2411	105	11.2411	184
11.2616	285	11.2618	259	11.2616	60	11.2616	163
11.282	301	11.2822	253	11.282	83	11.282	175
11.3025	313	11.3027	269	11.3025	72	11.3025	140
11.323	298	11.3232	254	11.323	71	11.323	185
11.3434	320	11.3436	285	11.3434	88	11.3434	164
11.3639	283	11.3641	244	11.3639	86	11.3639	172
11.3844	310	11.3846	267	11.3844	83	11.3844	181
11.4048	285	11.405	244	11.4048	71	11.4048	171
11.4253	319	11.4255	259	11.4253	74	11.4253	157
11.4458	274	11.4459	234	11.4458	81	11.4458	157
11.4662	306	11.4664	237	11.4662	92	11.4662	163
11.4867	316	11.4869	267	11.4867	83	11.4867	164
11.5071	285	11.5073	265	11.5071	90	11.5071	175
11.5276	263	11.5278	271	11.5276	86	11.5276	152
11.5481	278	11.5482	273	11.5481	104	11.5481	149
11.5685	273	11.5687	283	11.5685	89	11.5685	185
11.589	304	11.5892	258	11.589	89	11.589	139
11.6095	278	11.6096	256	11.6095	83	11.6095	158
11.6299	276	11.6301	265	11.6299	86	11.6299	178
11.6504	320	11.6506	275	11.6504	100	11.6504	138
11.6708	310	11.671	283	11.6708	86	11.6708	152
11.6913	288	11.6915	251	11.6913	114	11.6913	161
11.7118	290	11.712	251	11.7118	77	11.7118	154
11.7322	282	11.7324	279	11.7322	75	11.7322	155
11.7527	298	11.7529	259	11.7527	82	11.7527	156
11.7731	268	11.7734	275	11.7731	98	11.7731	138
11.7936	270	11.7938	284	11.7936	83	11.7936	141
11.8141	297	11.8143	252	11.8141	89	11.8141	164
11.8345	290	11.8347	231	11.8345	95	11.8345	149
11.855	294	11.8552	287	11.855	85	11.855	169
11.8755	306	11.8757	257	11.8755	87	11.8755	167
11.8959	276	11.8961	245	11.8959	95	11.8959	118
11.9164	296	11.9166	267	11.9164	83	11.9164	139
11.9368	276	11.937	263	11.9368	73	11.9368	155
11.9573	246	11.9575	253	11.9573	80	11.9573	142
11.9778	265	11.978	281	11.9778	89	11.9778	158
11.9982	251	11.9984	250	11.9982	86	11.9982	146
12.0187	290	12.0189	246	12.0187	71	12.0187	179
12.0392	292	12.0394	266	12.0392	82	12.0392	152
12.0596	270	12.0598	247	12.0596	97	12.0596	163
12.0801	290	12.0803	271	12.0801	92	12.0801	155
12.1005	261	12.1007	227	12.1005	79	12.1005	186
12.121	255	12.1212	280	12.121	95	12.121	171
12.1415	282	12.1417	247	12.1415	87	12.1415	151
12.1619	261	12.1621	261	12.1619	92	12.1619	139
12.1824	266	12.1826	269	12.1824	97	12.1824	165
12.2029	277	12.2031	252	12.2029	66	12.2029	165
12.2233	273	12.2235	263	12.2233	78	12.2233	181
12.2438	249	12.244	233	12.2438	74	12.2438	149
12.2642	264	12.2645	248	12.2642	85	12.2642	156
12.2847	290	12.2849	267	12.2847	96	12.2847	155
12.3052	237	12.3054	253	12.3052	79	12.3052	145
12.3256	275	12.3259	258	12.3256	67	12.3256	144
12.3461	286	12.3463	249	12.3461	79	12.3461	145
12.3666	294	12.3668	226	12.3666	77	12.3666	166
12.387	299	12.3872	242	12.387	87	12.387	151
12.4075	311	12.4077	262	12.4075	92	12.4075	154
12.4279	273	12.4282	243	12.4279	95	12.4279	144
12.4484	262	12.4486	262	12.4484	85	12.4484	144
12.4689	293	12.4691	241	12.4689	83	12.4689	141
12.4893	288	12.4895	243	12.4893	80	12.4893	141
12.5098	278	12.51	237	12.5098	77	12.5098	161
12.5303	282	12.5305	251	12.5303	86	12.5303	161
12.5507	270	12.5509	240	12.5507	80	12.5507	148
12.5712	259	12.5714	258	12.5712	73	12.5712	116
12.5916	270	12.5919	256	12.5916	68	12.5916	156
12.6121	243	12.6123	228	12.6121	101	12.6121	149
12.6326	292	12.6328	241	12.6326	81	12.6326	139
12.653	277	12.6532	243	12.653	75	12.653	152
12.6735	290	12.6737	260	12.6735	94	12.6735	175
12.6939	278	12.6942	265	12.6939	83	12.6939	145
12.7144	253	12.7146	244	12.7144	76	12.7144	134
12.7349	291	12.7351	258	12.7349	82	12.7349	157
12.7553	245	12.7556	265	12.7553	79	12.7553	146
12.7758	256	12.776	253	12.7758	78	12.7758	154
12.7963	274	12.7965	242	12.7963	74	12.7963	141
12.8167	257	12.817	262	12.8167	75	12.8167	169
12.8372	275	12.8374	254	12.8372	75	12.8372	160
12.8576	249	12.8579	241	12.8576	77	12.8576	141
12.8781	261	12.8783	220	12.8781	82	12.8781	151
12.8986	265	12.8988	270	12.8986	82	12.8986	139
12.919	288	12.9193	246	12.919	71	12.919	140
12.9395	236	12.9397	266	12.9395	79	12.9395	157
12.96	257	12.9602	271	12.96	75	12.96	159
12.9804	295	12.9807	278	12.9804	79	12.9804	162
13.0009	267	13.0011	225	13.0009	82	13.0009	154
13.0213	287	13.0216	241	13.0213	71	13.0213	165
13.0418	279	13.042	267	13.0418	91	13.0418	171
13.0623	254	13.0625	249	13.0623	81	13.0623	163
13.0827	258	13.083	260	13.0827	67	13.0827	156
13.1032	243	13.1034	262	13.1032	76	13.1032	131
13.1237	275	13.1239	227	13.1237	88	13.1237	135
13.1441	248	13.1444	240	13.1441	78	13.1441	130
13.1646	280	13.1648	250	13.1646	77	13.1646	163
13.1851	254	13.1853	235	13.1851	91	13.1851	141
13.2055	272	13.2058	255	13.2055	71	13.2055	125
13.226	260	13.2262	262	13.226	90	13.226	121
13.2464	267	13.2467	287	13.2464	74	13.2464	141
13.2669	260	13.2671	266	13.2669	75	13.2669	157
13.2874	271	13.2876	263	13.2874	70	13.2874	141
13.3078	270	13.3081	273	13.3078	80	13.3078	140
13.3283	246	13.3285	235	13.3283	70	13.3283	153
13.3488	275	13.349	268	13.3488	84	13.3488	149
13.3692	272	13.3695	237	13.3692	74	13.3692	151
13.3897	245	13.3899	262	13.3897	71	13.3897	148
13.4101	257	13.4104	250	13.4101	81	13.4101	146
13.4306	274	13.4308	238	13.4306	85	13.4306	155
13.4511	267	13.4513	244	13.4511	85	13.4511	149
13.4715	291	13.4718	282	13.4715	78	13.4715	135
13.492	242	13.4922	248	13.492	69	13.492	141
13.5124	225	13.5127	235	13.5124	67	13.5124	149
13.5329	255	13.5332	262	13.5329	87	13.5329	166
13.5534	279	13.5536	254	13.5534	75	13.5534	143
13.5738	266	13.5741	281	13.5738	82	13.5738	137
13.5943	266	13.5945	267	13.5943	82	13.5943	137
13.6148	286	13.615	246	13.6148	83	13.6148	116
13.6352	272	13.6355	248	13.6352	88	13.6352	145
13.6557	256	13.6559	247	13.6557	84	13.6557	148
13.6761	287	13.6764	260	13.6761	68	13.6761	132
13.6966	297	13.6969	250	13.6966	75	13.6966	128
13.7171	237	13.7173	257	13.7171	87	13.7171	135
13.7375	252	13.7378	277	13.7375	96	13.7375	155
13.758	266	13.7583	259	13.758	84	13.758	152
13.7785	266	13.7787	236	13.7785	95	13.7785	145
13.7989	269	13.7992	266	13.7989	78	13.7989	138
13.8194	276	13.8196	243	13.8194	93	13.8194	134
13.8399	269	13.8401	254	13.8399	86	13.8399	145
13.8603	271	13.8606	239	13.8603	75	13.8603	148
13.8808	246	13.881	252	13.8808	82	13.8808	125
13.9012	258	13.9015	250	13.9012	77	13.9012	148
13.9217	292	13.922	260	13.9217	81	13.9217	130
13.9422	242	13.9424	283	13.9422	83	13.9422	159
13.9626	268	13.9629	285	13.9626	86	13.9626	126
13.9831	261	13.9833	240	13.9831	77	13.9831	138
14.0036	234	14.0038	254	14.0036	86	14.0036	154
14.024	270	14.0243	258	14.024	79	14.024	153
14.0445	256	14.0447	228	14.0445	74	14.0445	136
14.0649	228	14.0652	233	14.0649	63	14.0649	131
14.0854	244	14.0857	248	14.0854	75	14.0854	156
14.1059	247	14.1061	274	14.1059	78	14.1059	154
14.1263	262	14.1266	254	14.1263	77	14.1263	139
14.1468	245	14.1471	244	14.1468	95	14.1468	130
14.1672	254	14.1675	251	14.1672	71	14.1672	139
14.1877	268	14.188	237	14.1877	82	14.1877	130
14.2082	252	14.2084	261	14.2082	83	14.2082	167
14.2286	276	14.2289	276	14.2286	82	14.2286	138
14.2491	266	14.2494	263	14.2491	77	14.2491	139
14.2696	245	14.2698	260	14.2696	58	14.2696	143
14.29	260	14.2903	262	14.29	84	14.29	157
14.3105	251	14.3108	267	14.3105	85	14.3105	134
14.3309	284	14.3312	238	14.3309	68	14.3309	135
14.3514	259	14.3517	278	14.3514	71	14.3514	139
14.3719	259	14.3721	290	14.3719	74	14.3719	163
14.3923	263	14.3926	265	14.3923	81	14.3923	145
14.4128	280	14.4131	248	14.4128	69	14.4128	138
14.4332	279	14.4335	292	14.4332	84	14.4332	147
14.4537	239	14.454	248	14.4537	81	14.4537	134
14.4742	241	14.4745	259	14.4742	76	14.4742	142
14.4946	273	14.4949	216	14.4946	79	14.4946	149
14.5151	271	14.5154	247	14.5151	90	14.5151	140
14.5356	268	14.5358	263	14.5356	74	14.5356	163
14.556	264	14.5563	239	14.556	74	14.556	135
14.5765	226	14.5768	254	14.5765	61	14.5765	125
14.5969	252	14.5972	244	14.5969	97	14.5969	127
14.6174	282	14.6177	252	14.6174	86	14.6174	125
14.6379	258	14.6382	261	14.6379	77	14.6379	153
14.6583	255	14.6586	257	14.6583	77	14.6583	134
14.6788	254	14.6791	242	14.6788	86	14.6788	142
14.6993	229	14.6996	263	14.6993	66	14.6993	137
14.7197	259	14.72	247	14.7197	70	14.7197	159
14.7402	262	14.7405	251	14.7402	75	14.7402	131
14.7607	264	14.7609	262	14.7607	65	14.7607	136
14.7811	265	14.7814	265	14.7811	76	14.7811	152
14.8016	279	14.8019	257	14.8016	73	14.8016	155
14.822	255	14.8223	267	14.822	105	14.822	145
14.8425	260	14.8428	261	14.8425	79	14.8425	158
14.863	253	14.8633	260	14.863	70	14.863	136
14.8834	258	14.8837	249	14.8834	82	14.8834	147
14.9039	246	14.9042	247	14.9039	77	14.9039	127
14.9244	274	14.9246	264	14.9244	78	14.9244	149
14.9448	279	14.9451	254	14.9448	87	14.9448	143
14.9653	275	14.9656	245	14.9653	72	14.9653	129
14.9857	282	14.986	246	14.9857	79	14.9857	153
15.0062	277	15.0065	235	15.0062	87	15.0062	150
15.0267	261	15.027	210	15.0267	96	15.0267	150
15.0471	252	15.0474	275	15.0471	64	15.0471	131
15.0676	234	15.0679	254	15.0676	66	15.0676	124
15.0881	264	15.0884	250	15.0881	67	15.0881	144
15.1085	281	15.1088	270	15.1085	68	15.1085	130
15.129	269	15.1293	263	15.129	95	15.129	148
15.1494	256	15.1497	266	15.1494	84	15.1494	163
15.1699	297	15.1702	261	15.1699	86	15.1699	151
15.1904	266	15.1907	243	15.1904	82	15.1904	123
15.2108	254	15.2111	271	15.2108	73	15.2108	142
15.2313	253	15.2316	258	15.2313	70	15.2313	125
15.2517	288	15.2521	263	15.2517	68	15.2517	125
15.2722	238	15.2725	252	15.2722	75	15.2722	146
15.2927	285	15.293	260	15.2927	75	15.2927	150
15.3131	279	15.3134	243	15.3131	73	15.3131	150
15.3336	262	15.3339	278	15.3336	85	15.3336	143
15.3541	248	15.3544	241	15.3541	71	15.3541	146
15.3745	245	15.3748	211	15.3745	67	15.3745	150
15.395	253	15.3953	285	15.395	75	15.395	142
15.4154	269	15.4158	233	15.4154	71	15.4154	145
15.4359	247	15.4362	263	15.4359	66	15.4359	135
15.4564	261	15.4567	250	15.4564	82	15.4564	116
15.4768	254	15.4771	245	15.4768	76	15.4768	159
15.4973	273	15.4976	255	15.4973	68	15.4973	143
15.5178	255	15.5181	269	15.5178	73	15.5178	127
15.5382	287	15.5385	271	15.5382	63	15.5382	141
15.5587	257	15.559	238	15.5587	74	15.5587	140
15.5792	254	15.5795	259	15.5792	85	15.5792	132
15.5996	277	15.5999	243	15.5996	87	15.5996	131
15.6201	276	15.6204	264	15.6201	80	15.6201	136
15.6405	274	15.6409	235	15.6405	79	15.6405	141
15.661	264	15.6613	256	15.661	90	15.661	130
15.6815	266	15.6818	253	15.6815	73	15.6815	140
15.7019	271	15.7022	256	15.7019	81	15.7019	132
15.7224	279	15.7227	264	15.7224	83	15.7224	150
15.7429	264	15.7432	249	15.7429	82	15.7429	129
15.7633	269	15.7636	271	15.7633	72	15.7633	137
15.7838	249	15.7841	260	15.7838	96	15.7838	163
15.8042	267	15.8046	269	15.8042	80	15.8042	130
15.8247	261	15.825	266	15.8247	79	15.8247	138
15.8452	254	15.8455	273	15.8452	81	15.8452	163
15.8656	258	15.8659	291	15.8656	78	15.8656	107
15.8861	251	15.8864	238	15.8861	66	15.8861	142
15.9065	261	15.9069	302	15.9065	77	15.9065	152
15.927	246	15.9273	254	15.927	77	15.927	153
15.9475	268	15.9478	279	15.9475	78	15.9475	151
15.9679	284	15.9683	279	15.9679	75	15.9679	134
15.9884	281	15.9887	253	15.9884	78	15.9884	124
16.0089	243	16.0092	288	16.0089	74	16.0089	133
16.0293	220	16.0297	295	16.0293	70	16.0293	136
16.0498	271	16.0501	244	16.0498	83	16.0498	146
16.0703	254	16.0706	242	16.0703	77	16.0703	147
16.0907	266	16.091	264	16.0907	69	16.0907	138
16.1112	296	16.1115	240	16.1112	94	16.1112	138
16.1316	281	16.132	275	16.1316	78	16.1316	141
16.1521	267	16.1524	266	16.1521	88	16.1521	156
16.1726	250	16.1729	293	16.1726	71	16.1726	122
16.193	270	16.1933	241	16.193	84	16.193	143
16.2135	289	16.2138	247	16.2135	102	16.2135	155
16.234	263	16.2343	255	16.234	56	16.234	137
16.2544	282	16.2547	273	16.2544	82	16.2544	156
16.2749	250	16.2752	238	16.2749	84	16.2749	147
16.2953	269	16.2957	271	16.2953	86	16.2953	154
16.3158	259	16.3161	287	16.3158	74	16.3158	159
16.3363	273	16.3366	250	16.3363	80	16.3363	163
16.3567	293	16.3571	268	16.3567	71	16.3567	131
16.3772	286	16.3775	247	16.3772	81	16.3772	136
16.3976	288	16.398	293	16.3976	79	16.3976	130
16.4181	281	16.4184	286	16.4181	71	16.4181	154
16.4386	279	16.4389	297	16.4386	87	16.4386	143
16.459	249	16.4594	273	16.459	79	16.459	136
16.4795	289	16.4798	298	16.4795	82	16.4795	152
16.5	270	16.5003	280	16.5	92	16.5	152
16.5204	290	16.5208	267	16.5204	80	16.5204	143
16.5409	220	16.5412	290	16.5409	66	16.5409	149
16.5613	255	16.5617	278	16.5613	76	16.5613	158
16.5818	291	16.5821	249	16.5818	60	16.5818	134
16.6023	256	16.6026	283	16.6023	87	16.6023	127
16.6227	269	16.6231	260	16.6227	69	16.6227	148
16.6432	271	16.6435	245	16.6432	65	16.6432	137
16.6637	288	16.664	264	16.6637	90	16.6637	149
16.6841	305	16.6845	254	16.6841	76	16.6841	145
16.7046	260	16.7049	295	16.7046	58	16.7046	140
16.725	297	16.7254	269	16.725	70	16.725	155
16.7455	263	16.7459	263	16.7455	72	16.7455	127
16.766	297	16.7663	294	16.766	79	16.766	137
16.7864	277	16.7868	288	16.7864	76	16.7864	134
16.8069	267	16.8072	289	16.8069	84	16.8069	129
16.8273	294	16.8277	276	16.8273	80	16.8273	138
16.8478	280	16.8482	282	16.8478	74	16.8478	140
16.8683	280	16.8686	256	16.8683	62	16.8683	139
16.8887	282	16.8891	249	16.8887	68	16.8887	148
16.9092	272	16.9096	262	16.9092	88	16.9092	139
16.9297	239	16.93	267	16.9297	68	16.9297	129
16.9501	255	16.9505	287	16.9501	95	16.9501	132
16.9706	283	16.9709	263	16.9706	82	16.9706	129
16.9911	276	16.9914	259	16.9911	72	16.9911	130
17.0115	262	17.0119	276	17.0115	95	17.0115	147
17.032	286	17.0323	248	17.032	85	17.032	146
17.0524	285	17.0528	267	17.0524	81	17.0524	164
17.0729	264	17.0733	245	17.0729	89	17.0729	142
17.0934	286	17.0937	275	17.0934	79	17.0934	147
17.1138	274	17.1142	241	17.1138	87	17.1138	163
17.1343	272	17.1347	293	17.1343	90	17.1343	127
17.1547	264	17.1551	280	17.1547	90	17.1547	145
17.1752	278	17.1756	265	17.1752	80	17.1752	142
17.1957	310	17.196	290	17.1957	53	17.1957	141
17.2161	252	17.2165	261	17.2161	103	17.2161	144
17.2366	256	17.237	284	17.2366	81	17.2366	136
17.2571	307	17.2574	308	17.2571	90	17.2571	156
17.2775	276	17.2779	284	17.2775	75	17.2775	129
17.298	291	17.2983	284	17.298	86	17.298	157
17.3184	273	17.3188	307	17.3184	77	17.3184	148
17.3389	283	17.3393	289	17.3389	78	17.3389	159
17.3594	286	17.3597	269	17.3594	81	17.3594	151
17.3798	302	17.3802	286	17.3798	78	17.3798	162
17.4003	304	17.4007	261	17.4003	77	17.4003	147
17.4208	287	17.4211	282	17.4208	94	17.4208	150
17.4412	252	17.4416	290	17.4412	66	17.4412	130
17.4617	298	17.4621	307	17.4617	98	17.4617	136
17.4822	287	17.4825	269	17.4822	76	17.4822	134
17.5026	274	17.503	288	17.5026	72	17.5026	108
17.5231	279	17.5234	281	17.5231	78	17.5231	147
17.5435	280	17.5439	288	17.5435	80	17.5435	152
17.564	276	17.5644	295	17.564	83	17.564	151
17.5845	302	17.5848	283	17.5845	87	17.5845	155
17.6049	282	17.6053	292	17.6049	71	17.6049	156
17.6254	258	17.6258	314	17.6254	84	17.6254	145
17.6458	285	17.6462	275	17.6458	92	17.6458	134
17.6663	300	17.6667	292	17.6663	77	17.6663	136
17.6868	280	17.6871	293	17.6868	84	17.6868	151
17.7072	284	17.7076	294	17.7072	74	17.7072	120
17.7277	272	17.7281	298	17.7277	75	17.7277	160
17.7482	263	17.7485	309	17.7482	93	17.7482	172
17.7686	311	17.769	304	17.7686	86	17.7686	136
17.7891	292	17.7895	301	17.7891	84	17.7891	129
17.8096	288	17.8099	286	17.8096	89	17.8096	140
17.83	322	17.8304	269	17.83	78	17.83	137
17.8505	279	17.8509	282	17.8505	79	17.8505	141
17.8709	335	17.8713	278	17.8709	75	17.8709	160
17.8914	268	17.8918	278	17.8914	89	17.8914	148
17.9119	284	17.9122	272	17.9119	80	17.9119	148
17.9323	289	17.9327	281	17.9323	92	17.9323	149
17.9528	294	17.9532	303	17.9528	80	17.9528	138
17.9733	303	17.9736	279	17.9733	84	17.9733	137
17.9937	269	17.9941	301	17.9937	71	17.9937	140
18.0142	295	18.0146	277	18.0142	74	18.0142	148
18.0346	315	18.035	310	18.0346	84	18.0346	128
18.0551	313	18.0555	284	18.0551	81	18.0551	158
18.0756	305	18.0759	292	18.0756	83	18.0756	149
18.096	295	18.0964	306	18.096	98	18.096	146
18.1165	317	18.1169	318	18.1165	61	18.1165	140
18.1369	282	18.1373	276	18.1369	89	18.1369	162
18.1574	281	18.1578	318	18.1574	86	18.1574	158
18.1779	280	18.1783	279	18.1779	66	18.1779	134
18.1983	282	18.1987	285	18.1983	101	18.1983	154
18.2188	303	18.2192	319	18.2188	79	18.2188	160
18.2393	299	18.2397	309	18.2393	73	18.2393	103
18.2597	304	18.2601	301	18.2597	75	18.2597	164
18.2802	294	18.2806	364	18.2802	88	18.2802	145
18.3007	305	18.301	299	18.3007	80	18.3007	119
18.3211	308	18.3215	303	18.3211	96	18.3211	144
18.3416	288	18.342	319	18.3416	77	18.3416	142
18.362	283	18.3624	287	18.362	86	18.362	140
18.3825	264	18.3829	299	18.3825	95	18.3825	154
18.403	315	18.4033	333	18.403	88	18.403	161
18.4234	288	18.4238	285	18.4234	81	18.4234	153
18.4439	296	18.4443	336	18.4439	79	18.4439	147
18.4643	309	18.4647	294	18.4643	87	18.4643	151
18.4848	296	18.4852	294	18.4848	82	18.4848	143
18.5053	298	18.5057	316	18.5053	93	18.5053	143
18.5257	312	18.5261	294	18.5257	92	18.5257	140
18.5462	317	18.5466	297	18.5462	72	18.5462	153
18.5667	311	18.5671	303	18.5667	80	18.5667	168
18.5871	317	18.5875	313	18.5871	87	18.5871	153
18.6076	296	18.608	310	18.6076	80	18.6076	149
18.628	306	18.6285	322	18.628	66	18.628	169
18.6485	307	18.6489	340	18.6485	72	18.6485	165
18.669	332	18.6694	251	18.669	89	18.669	164
18.6894	296	18.6898	334	18.6894	85	18.6894	143
18.7099	326	18.7103	323	18.7099	98	18.7099	171
18.7304	325	18.7308	284	18.7304	103	18.7304	152
18.7508	338	18.7512	274	18.7508	96	18.7508	145
18.7713	289	18.7717	333	18.7713	94	18.7713	161
18.7917	279	18.7921	273	18.7917	76	18.7917	149
18.8122	335	18.8126	303	18.8122	96	18.8122	141
18.8327	290	18.8331	329	18.8327	101	18.8327	158
18.8531	310	18.8535	309	18.8531	90	18.8531	157
18.8736	325	18.874	314	18.8736	78	18.8736	160
18.8941	328	18.8945	332	18.8941	75	18.8941	146
18.9145	292	18.9149	335	18.9145	80	18.9145	163
18.935	295	18.9354	321	18.935	77	18.935	158
18.9554	346	18.9559	346	18.9554	78	18.9554	137
18.9759	293	18.9763	305	18.9759	107	18.9759	164
18.9964	314	18.9968	362	18.9964	90	18.9964	163
19.0168	308	19.0172	314	19.0168	86	19.0168	146
19.0373	312	19.0377	297	19.0373	81	19.0373	167
19.0577	306	19.0582	331	19.0577	91	19.0577	153
19.0782	287	19.0786	343	19.0782	82	19.0782	148
19.0987	354	19.0991	310	19.0987	87	19.0987	169
19.1191	323	19.1196	302	19.1191	86	19.1191	152
19.1396	305	19.14	325	19.1396	77	19.1396	178
19.1601	313	19.1605	325	19.1601	76	19.1601	176
19.1805	309	19.1809	322	19.1805	92	19.1805	162
19.201	339	19.2014	345	19.201	86	19.201	167
19.2215	302	19.2219	296	19.2215	83	19.2215	168
19.2419	316	19.2423	343	19.2419	88	19.2419	155
19.2624	309	19.2628	380	19.2624	101	19.2624	153
19.2828	336	19.2833	313	19.2828	95	19.2828	163
19.3033	324	19.3037	299	19.3033	89	19.3033	153
19.3238	316	19.3242	363	19.3238	75	19.3238	155
19.3442	318	19.3447	318	19.3442	90	19.3442	143
19.3647	320	19.3651	343	19.3647	86	19.3647	156
19.3851	341	19.3856	328	19.3851	77	19.3851	176
19.4056	346	19.406	327	19.4056	98	19.4056	179
19.4261	320	19.4265	304	19.4261	70	19.4261	151
19.4465	338	19.447	336	19.4465	110	19.4465	154
19.467	317	19.4674	329	19.467	86	19.467	149
19.4875	312	19.4879	335	19.4875	76	19.4875	162
19.5079	346	19.5084	329	19.5079	81	19.5079	151
19.5284	358	19.5288	330	19.5284	99	19.5284	151
19.5489	293	19.5493	334	19.5489	95	19.5489	164
19.5693	349	19.5697	350	19.5693	81	19.5693	175
19.5898	344	19.5902	325	19.5898	81	19.5898	169
19.6102	335	19.6107	343	19.6102	112	19.6102	170
19.6307	315	19.6311	349	19.6307	95	19.6307	157
19.6512	337	19.6516	347	19.6512	106	19.6512	156
19.6716	336	19.6721	345	19.6716	86	19.6716	170
19.6921	335	19.6925	348	19.6921	85	19.6921	156
19.7126	337	19.713	354	19.7126	96	19.7126	185
19.733	324	19.7335	345	19.733	105	19.733	172
19.7535	297	19.7539	352	19.7535	103	19.7535	162
19.7739	341	19.7744	345	19.7739	75	19.7739	160
19.7944	343	19.7948	352	19.7944	79	19.7944	146
19.8149	346	19.8153	313	19.8149	86	19.8149	159
19.8353	335	19.8358	329	19.8353	106	19.8353	151
19.8558	363	19.8562	354	19.8558	97	19.8558	171
19.8762	357	19.8767	344	19.8762	93	19.8762	154
19.8967	327	19.8971	337	19.8967	88	19.8967	133
19.9172	310	19.9176	310	19.9172	102	19.9172	142
19.9376	330	19.9381	344	19.9376	88	19.9376	147
19.9581	357	19.9585	338	19.9581	94	19.9581	169
19.9786	325	19.979	331	19.9786	99	19.9786	174
19.999	303	19.9995	320	19.999	80	19.999	154
20.0195	338	20.0199	349	20.0195	96	20.0195	166
20.04	344	20.0404	354	20.04	94	20.04	166
20.0604	313	20.0609	342	20.0604	92	20.0604	161
20.0809	319	20.0813	305	20.0809	105	20.0809	156
20.1013	326	20.1018	350	20.1013	98	20.1013	166
20.1218	308	20.1223	335	20.1218	76	20.1218	177
20.1423	344	20.1427	379	20.1423	106	20.1423	169
20.1627	348	20.1632	338	20.1627	64	20.1627	189
20.1832	368	20.1836	326	20.1832	99	20.1832	163
20.2036	348	20.2041	388	20.2036	88	20.2036	162
20.2241	327	20.2246	330	20.2241	105	20.2241	169
20.2446	326	20.245	405	20.2446	97	20.2446	158
20.265	331	20.2655	379	20.265	95	20.265	165
20.2855	356	20.2859	370	20.2855	76	20.2855	162
20.306	325	20.3064	367	20.306	97	20.306	162
20.3264	375	20.3269	347	20.3264	87	20.3264	170
20.3469	341	20.3473	331	20.3469	76	20.3469	171
20.3673	345	20.3678	374	20.3673	89	20.3673	165
20.3878	360	20.3883	376	20.3878	71	20.3878	171
20.4083	350	20.4087	356	20.4083	88	20.4083	178
20.4287	368	20.4292	345	20.4287	84	20.4287	172
20.4492	356	20.4496	313	20.4492	84	20.4492	159
20.4697	346	20.4701	369	20.4697	81	20.4697	154
20.4901	339	20.4906	337	20.4901	88	20.4901	194
20.5106	334	20.511	340	20.5106	80	20.5106	170
20.5311	348	20.5315	356	20.5311	84	20.5311	181
20.5515	335	20.552	368	20.5515	104	20.5515	180
20.572	343	20.5724	344	20.572	87	20.572	184
20.5924	359	20.5929	367	20.5924	94	20.5924	181
20.6129	378	20.6134	381	20.6129	98	20.6129	188
20.6334	337	20.6338	383	20.6334	86	20.6334	187
20.6538	360	20.6543	381	20.6538	79	20.6538	205
20.6743	390	20.6747	357	20.6743	111	20.6743	161
20.6947	346	20.6952	358	20.6947	104	20.6947	178
20.7152	342	20.7157	364	20.7152	88	20.7152	151
20.7357	381	20.7361	331	20.7357	81	20.7357	167
20.7561	348	20.7566	368	20.7561	101	20.7561	159
20.7766	372	20.7771	366	20.7766	87	20.7766	165
20.7971	345	20.7975	388	20.7971	92	20.7971	201
20.8175	361	20.818	388	20.8175	91	20.8175	167
20.838	341	20.8385	376	20.838	104	20.838	176
20.8584	333	20.8589	405	20.8584	99	20.8584	188
20.8789	340	20.8794	369	20.8789	89	20.8789	182
20.8994	338	20.8998	364	20.8994	86	20.8994	169
20.9198	346	20.9203	338	20.9198	99	20.9198	172
20.9403	328	20.9408	391	20.9403	91	20.9403	192
20.9608	404	20.9612	389	20.9608	92	20.9608	186
20.9812	342	20.9817	396	20.9812	100	20.9812	184
21.0017	386	21.0022	377	21.0017	83	21.0017	164
21.0221	391	21.0226	354	21.0221	107	21.0221	178
21.0426	369	21.0431	372	21.0426	106	21.0426	170
21.0631	367	21.0635	380	21.0631	102	21.0631	176
21.0835	339	21.084	402	21.0835	94	21.0835	165
21.104	360	21.1045	376	21.104	107	21.104	194
21.1244	374	21.1249	407	21.1244	100	21.1244	169
21.1449	385	21.1454	391	21.1449	115	21.1449	202
21.1654	359	21.1659	427	21.1654	96	21.1654	169
21.1858	359	21.1863	383	21.1858	93	21.1858	194
21.2063	402	21.2068	408	21.2063	99	21.2063	183
21.2268	385	21.2273	408	21.2268	98	21.2268	201
21.2472	364	21.2477	375	21.2472	101	21.2472	162
21.2677	336	21.2682	379	21.2677	102	21.2677	201
21.2882	385	21.2886	437	21.2882	99	21.2882	187
21.3086	377	21.3091	404	21.3086	79	21.3086	178
21.3291	389	21.3296	402	21.3291	116	21.3291	183
21.3495	361	21.35	410	21.3495	109	21.3495	174
21.37	369	21.3705	386	21.37	92	21.37	189
21.3905	398	21.391	420	21.3905	107	21.3905	200
21.4109	406	21.4114	407	21.4109	92	21.4109	189
21.4314	383	21.4319	398	21.4314	93	21.4314	198
21.4519	350	21.4523	379	21.4519	101	21.4519	190
21.4723	410	21.4728	373	21.4723	88	21.4723	184
21.4928	404	21.4933	422	21.4928	96	21.4928	198
21.5132	355	21.5137	426	21.5132	103	21.5132	175
21.5337	366	21.5342	393	21.5337	116	21.5337	206
21.5542	393	21.5546	430	21.5542	99	21.5542	204
21.5746	398	21.5751	467	21.5746	116	21.5746	182
21.5951	377	21.5956	421	21.5951	109	21.5951	201
21.6155	368	21.616	428	21.6155	102	21.6155	187
21.636	409	21.6365	437	21.636	87	21.636	213
21.6565	381	21.657	380	21.6565	111	21.6565	184
21.6769	402	21.6774	413	21.6769	93	21.6769	183
21.6974	349	21.6979	401	21.6974	114	21.6974	192
21.7179	397	21.7184	420	21.7179	93	21.7179	177
21.7383	356	21.7388	429	21.7383	99	21.7383	180
21.7588	369	21.7593	438	21.7588	93	21.7588	188
21.7793	383	21.7797	412	21.7793	99	21.7793	170
21.7997	385	21.8002	407	21.7997	99	21.7997	200
21.8202	383	21.8207	428	21.8202	96	21.8202	219
21.8406	348	21.8411	420	21.8406	89	21.8406	218
21.8611	387	21.8616	432	21.8611	96	21.8611	194
21.8816	417	21.8821	372	21.8816	96	21.8816	173
21.902	379	21.9025	440	21.902	110	21.902	209
21.9225	375	21.923	385	21.9225	107	21.9225	186
21.9429	411	21.9434	407	21.9429	102	21.9429	192
21.9634	414	21.9639	422	21.9634	86	21.9634	196
21.9839	377	21.9844	417	21.9839	125	21.9839	191
22.0043	365	22.0048	446	22.0043	112	22.0043	220
22.0248	396	22.0253	462	22.0248	93	22.0248	221
22.0453	385	22.0458	431	22.0453	108	22.0453	180
22.0657	354	22.0662	402	22.0657	91	22.0657	196
22.0862	400	22.0867	401	22.0862	89	22.0862	186
22.1066	410	22.1072	456	22.1066	87	22.1066	216
22.1271	410	22.1276	397	22.1271	107	22.1271	203
22.1476	389	22.1481	429	22.1476	111	22.1476	202
22.168	350	22.1685	433	22.168	107	22.168	185
22.1885	375	22.189	401	22.1885	103	22.1885	203
22.209	414	22.2095	437	22.209	108	22.209	217
22.2294	388	22.2299	406	22.2294	120	22.2294	186
22.2499	425	22.2504	467	22.2499	101	22.2499	214
22.2704	382	22.2709	389	22.2704	95	22.2704	190
22.2908	382	22.2913	406	22.2908	100	22.2908	206
22.3113	390	22.3118	449	22.3113	110	22.3113	194
22.3317	408	22.3322	462	22.3317	101	22.3317	177
22.3522	389	22.3527	430	22.3522	97	22.3522	219
22.3727	403	22.3732	437	22.3727	89	22.3727	207
22.3931	409	22.3936	448	22.3931	93	22.3931	197
22.4136	362	22.4141	410	22.4136	97	22.4136	188
22.434	373	22.4346	422	22.434	91	22.434	192
22.4545	377	22.455	462	22.4545	101	22.4545	206
22.475	376	22.4755	437	22.475	119	22.475	192
22.4954	383	22.496	462	22.4954	98	22.4954	188
22.5159	391	22.5164	409	22.5159	110	22.5159	212
22.5364	387	22.5369	447	22.5364	95	22.5364	206
22.5568	408	22.5573	463	22.5568	99	22.5568	198
22.5773	350	22.5778	443	22.5773	95	22.5773	188
22.5978	405	22.5983	464	22.5978	92	22.5978	203
22.6182	403	22.6187	442	22.6182	112	22.6182	222
22.6387	386	22.6392	459	22.6387	113	22.6387	221
22.6591	411	22.6597	483	22.6591	90	22.6591	200
22.6796	410	22.6801	463	22.6796	87	22.6796	208
22.7001	364	22.7006	434	22.7001	123	22.7001	218
22.7205	396	22.7211	473	22.7205	103	22.7205	208
22.741	382	22.7415	427	22.741	94	22.741	204
22.7614	361	22.762	465	22.7614	87	22.7614	225
22.7819	430	22.7824	455	22.7819	113	22.7819	236
22.8024	432	22.8029	475	22.8024	110	22.8024	183
22.8228	426	22.8234	437	22.8228	121	22.8228	222
22.8433	399	22.8438	461	22.8433	96	22.8433	235
22.8638	386	22.8643	466	22.8638	113	22.8638	201
22.8842	375	22.8848	482	22.8842	106	22.8842	219
22.9047	388	22.9052	408	22.9047	96	22.9047	189
22.9251	408	22.9257	425	22.9251	113	22.9251	207
22.9456	352	22.9461	458	22.9456	121	22.9456	180
22.9661	421	22.9666	456	22.9661	102	22.9661	228
22.9865	404	22.9871	473	22.9865	121	22.9865	239
23.007	374	23.0075	470	23.007	113	23.007	195
23.0275	424	23.028	432	23.0275	117	23.0275	235
23.0479	389	23.0484	432	23.0479	102	23.0479	203
23.0684	418	23.0689	454	23.0684	97	23.0684	223
23.0888	419	23.0894	424	23.0888	106	23.0888	238
23.1093	415	23.1098	460	23.1093	93	23.1093	198
23.1298	366	23.1303	479	23.1298	121	23.1298	212
23.1502	385	23.1508	497	23.1502	106	23.1502	205
23.1707	423	23.1712	487	23.1707	102	23.1707	200
23.1912	367	23.1917	459	23.1912	108	23.1912	221
23.2116	399	23.2122	478	23.2116	107	23.2116	203
23.2321	430	23.2326	446	23.2321	106	23.2321	231
23.2525	438	23.2531	480	23.2525	122	23.2525	204
23.273	392	23.2736	420	23.273	116	23.273	227
23.2935	385	23.294	493	23.2935	105	23.2935	212
23.3139	405	23.3145	458	23.3139	91	23.3139	218
23.3344	390	23.3349	456	23.3344	116	23.3344	205
23.3548	381	23.3554	455	23.3548	83	23.3548	239
23.3753	409	23.3759	507	23.3753	105	23.3753	210
23.3958	380	23.3963	481	23.3958	111	23.3958	208
23.4162	406	23.4168	480	23.4162	114	23.4162	202
23.4367	421	23.4372	425	23.4367	118	23.4367	220
23.4572	448	23.4577	472	23.4572	121	23.4572	228
23.4776	412	23.4782	443	23.4776	119	23.4776	246
23.4981	419	23.4986	484	23.4981	109	23.4981	217
23.5186	383	23.5191	448	23.5186	102	23.5186	235
23.539	419	23.5396	460	23.539	107	23.539	207
23.5595	410	23.56	489	23.5595	92	23.5595	248
23.5799	408	23.5805	478	23.5799	102	23.5799	222
23.6004	395	23.601	489	23.6004	100	23.6004	225
23.6209	384	23.6214	480	23.6209	92	23.6209	236
23.6413	406	23.6419	501	23.6413	114	23.6413	232
23.6618	412	23.6623	435	23.6618	113	23.6618	225
23.6822	440	23.6828	504	23.6822	114	23.6822	218
23.7027	387	23.7033	497	23.7027	100	23.7027	225
23.7232	410	23.7237	488	23.7232	117	23.7232	221
23.7436	420	23.7442	466	23.7436	108	23.7436	230
23.7641	395	23.7647	506	23.7641	81	23.7641	209
23.7846	420	23.7851	506	23.7846	95	23.7846	237
23.805	390	23.8056	494	23.805	97	23.805	237
23.8255	401	23.826	451	23.8255	103	23.8255	234
23.8459	385	23.8465	450	23.8459	106	23.8459	226
23.8664	383	23.867	540	23.8664	114	23.8664	231
23.8869	406	23.8874	490	23.8869	115	23.8869	217
23.9073	389	23.9079	425	23.9073	125	23.9073	200
23.9278	411	23.9284	516	23.9278	103	23.9278	215
23.9483	412	23.9488	502	23.9483	117	23.9483	273
23.9687	378	23.9693	501	23.9687	106	23.9687	217
23.9892	404	23.9898	491	23.9892	108	23.9892	207
24.0097	399	24.0102	492	24.0097	102	24.0097	229
24.0301	395	24.0307	508	24.0301	95	24.0301	236
24.0506	403	24.0511	503	24.0506	100	24.0506	233
24.071	360	24.0716	475	24.071	111	24.071	248
24.0915	427	24.0921	514	24.0915	99	24.0915	222
24.112	406	24.1125	482	24.112	90	24.112	213
24.1324	390	24.133	467	24.1324	108	24.1324	220
24.1529	435	24.1534	498	24.1529	89	24.1529	194
24.1733	411	24.1739	496	24.1733	109	24.1733	231
24.1938	411	24.1944	477	24.1938	125	24.1938	228
24.2143	406	24.2148	485	24.2143	98	24.2143	221
24.2347	389	24.2353	507	24.2347	115	24.2347	225
24.2552	403	24.2558	503	24.2552	111	24.2552	229
24.2757	400	24.2762	467	24.2757	121	24.2757	221
24.2961	378	24.2967	479	24.2961	108	24.2961	228
24.3166	400	24.3172	482	24.3166	102	24.3166	203
24.3371	431	24.3376	448	24.3371	101	24.3371	210
24.3575	381	24.3581	507	24.3575	109	24.3575	248
24.378	399	24.3786	499	24.378	99	24.378	241
24.3984	422	24.399	461	24.3984	90	24.3984	221
24.4189	391	24.4195	480	24.4189	108	24.4189	220
24.4394	380	24.4399	505	24.4394	103	24.4394	226
24.4598	396	24.4604	515	24.4598	108	24.4598	233
24.4803	368	24.4809	501	24.4803	108	24.4803	245
24.5008	421	24.5013	524	24.5008	104	24.5008	198
24.5212	384	24.5218	466	24.5212	123	24.5212	209
24.5417	395	24.5422	481	24.5417	107	24.5417	236
24.5621	377	24.5627	552	24.5621	108	24.5621	218
24.5826	391	24.5832	486	24.5826	119	24.5826	234
24.6031	397	24.6036	486	24.6031	114	24.6031	229
24.6235	422	24.6241	489	24.6235	104	24.6235	234
24.644	409	24.6446	494	24.644	128	24.644	234
24.6644	380	24.665	496	24.6644	87	24.6644	209
24.6849	367	24.6855	515	24.6849	105	24.6849	235
24.7054	381	24.706	502	24.7054	83	24.7054	225
24.7258	369	24.7264	474	24.7258	102	24.7258	228
24.7463	371	24.7469	460	24.7463	91	24.7463	249
24.7668	398	24.7673	500	24.7668	123	24.7668	217
24.7872	384	24.7878	484	24.7872	110	24.7872	228
24.8077	411	24.8083	509	24.8077	111	24.8077	243
24.8282	376	24.8287	479	24.8282	94	24.8282	223
24.8486	412	24.8492	470	24.8486	91	24.8486	214
24.8691	370	24.8697	453	24.8691	98	24.8691	215
24.8895	373	24.8901	482	24.8895	102	24.8895	242
24.91	396	24.9106	461	24.91	97	24.91	235
24.9305	410	24.931	478	24.9305	125	24.9305	225
24.9509	391	24.9515	483	24.9509	117	24.9509	217
24.9714	396	24.972	508	24.9714	118	24.9714	229
24.9918	394	24.9924	516	24.9918	107	24.9918	209
25.0123	368	25.0129	473	25.0123	116	25.0123	215
25.0328	386	25.0334	483	25.0328	109	25.0328	230
25.0532	386	25.0538	495	25.0532	103	25.0532	222
25.0737	384	25.0743	500	25.0737	111	25.0737	237
25.0942	405	25.0948	534	25.0942	108	25.0942	238
25.1146	377	25.1152	460	25.1146	89	25.1146	235
25.1351	383	25.1357	467	25.1351	107	25.1351	216
25.1555	397	25.1561	515	25.1555	95	25.1555	221
25.176	366	25.1766	498	25.176	111	25.176	223
25.1965	369	25.1971	539	25.1965	108	25.1965	228
25.2169	400	25.2175	475	25.2169	122	25.2169	224
25.2374	380	25.238	513	25.2374	108	25.2374	240
25.2579	368	25.2585	478	25.2579	113	25.2579	227
25.2783	351	25.2789	502	25.2783	92	25.2783	228
25.2988	379	25.2994	494	25.2988	90	25.2988	226
25.3192	360	25.3198	534	25.3192	114	25.3192	245
25.3397	370	25.3403	525	25.3397	97	25.3397	222
25.3602	374	25.3608	485	25.3602	94	25.3602	221
25.3806	360	25.3812	521	25.3806	94	25.3806	207
25.4011	412	25.4017	455	25.4011	97	25.4011	227
25.4216	355	25.4222	522	25.4216	109	25.4216	222
25.442	337	25.4426	482	25.442	118	25.442	215
25.4625	384	25.4631	480	25.4625	93	25.4625	207
25.4829	372	25.4836	524	25.4829	125	25.4829	248
25.5034	343	25.504	519	25.5034	106	25.5034	196
25.5239	372	25.5245	493	25.5239	98	25.5239	202
25.5443	368	25.5449	494	25.5443	93	25.5443	200
25.5648	358	25.5654	462	25.5648	96	25.5648	211
25.5852	381	25.5859	484	25.5852	119	25.5852	204
25.6057	379	25.6063	458	25.6057	80	25.6057	237
25.6262	413	25.6268	495	25.6262	97	25.6262	227
25.6466	345	25.6472	497	25.6466	104	25.6466	228
25.6671	345	25.6677	511	25.6671	104	25.6671	243
25.6876	390	25.6882	503	25.6876	101	25.6876	250
25.708	367	25.7086	485	25.708	95	25.708	198
25.7285	369	25.7291	443	25.7285	97	25.7285	231
25.749	371	25.7496	464	25.749	104	25.749	198
25.7694	360	25.77	479	25.7694	96	25.7694	218
25.7899	353	25.7905	482	25.7899	83	25.7899	209
25.8103	391	25.811	465	25.8103	96	25.8103	206
25.8308	344	25.8314	461	25.8308	95	25.8308	217
25.8513	351	25.8519	487	25.8513	105	25.8513	220
25.8717	333	25.8723	472	25.8717	104	25.8717	226
25.8922	376	25.8928	447	25.8922	76	25.8922	218
25.9126	335	25.9133	493	25.9126	114	25.9126	218
25.9331	354	25.9337	514	25.9331	91	25.9331	196
25.9536	359	25.9542	468	25.9536	93	25.9536	233
25.974	370	25.9747	461	25.974	86	25.974	242
25.9945	382	25.9951	478	25.9945	109	25.9945	219
26.015	346	26.0156	462	26.015	83	26.015	219
26.0354	345	26.036	461	26.0354	77	26.0354	238
26.0559	373	26.0565	488	26.0559	89	26.0559	208
26.0764	363	26.077	499	26.0764	101	26.0764	236
26.0968	398	26.0974	461	26.0968	107	26.0968	233
26.1173	342	26.1179	442	26.1173	86	26.1173	212
26.1377	336	26.1384	485	26.1377	86	26.1377	222
26.1582	345	26.1588	506	26.1582	90	26.1582	214
26.1787	323	26.1793	466	26.1787	99	26.1787	189
26.1991	341	26.1998	488	26.1991	106	26.1991	194
26.2196	327	26.2202	481	26.2196	79	26.2196	215
26.2401	343	26.2407	447	26.2401	103	26.2401	181
26.2605	325	26.2611	441	26.2605	81	26.2605	192
26.281	330	26.2816	465	26.281	92	26.281	189
26.3014	300	26.3021	479	26.3014	92	26.3014	181
26.3219	314	26.3225	446	26.3219	94	26.3219	182
26.3424	339	26.343	493	26.3424	91	26.3424	218
26.3628	303	26.3635	451	26.3628	87	26.3628	240
26.3833	298	26.3839	474	26.3833	106	26.3833	212
26.4037	346	26.4044	448	26.4037	91	26.4037	194
26.4242	348	26.4248	473	26.4242	94	26.4242	221
26.4447	350	26.4453	478	26.4447	77	26.4447	202
26.4651	322	26.4658	440	26.4651	96	26.4651	208
26.4856	355	26.4862	477	26.4856	87	26.4856	218
26.5061	317	26.5067	471	26.5061	89	26.5061	217
26.5265	324	26.5272	437	26.5265	98	26.5265	179
26.547	294	26.5476	474	26.547	104	26.547	193
26.5675	338	26.5681	468	26.5675	90	26.5675	207
26.5879	321	26.5886	426	26.5879	95	26.5879	176
26.6084	289	26.609	458	26.6084	99	26.6084	202
26.6288	348	26.6295	462	26.6288	85	26.6288	219
26.6493	351	26.6499	450	26.6493	104	26.6493	211
26.6698	353	26.6704	449	26.6698	91	26.6698	199
26.6902	307	26.6909	422	26.6902	86	26.6902	190
26.7107	323	26.7113	436	26.7107	95	26.7107	206
26.7311	316	26.7318	426	26.7311	99	26.7311	206
26.7516	306	26.7523	419	26.7516	74	26.7516	195
26.7721	336	26.7727	434	26.7721	84	26.7721	175
26.7925	290	26.7932	441	26.7925	92	26.7925	194
26.813	280	26.8136	426	26.813	69	26.813	167
26.8335	300	26.8341	447	26.8335	89	26.8335	180
26.8539	308	26.8546	445	26.8539	89	26.8539	183
26.8744	277	26.875	412	26.8744	92	26.8744	193
26.8949	284	26.8955	423	26.8949	93	26.8949	200
26.9153	282	26.916	418	26.9153	83	26.9153	196
26.9358	311	26.9364	428	26.9358	97	26.9358	217
26.9562	319	26.9569	413	26.9562	81	26.9562	221
26.9767	303	26.9774	420	26.9767	87	26.9767	168
26.9972	301	26.9978	418	26.9972	81	26.9972	176
27.0176	328	27.0183	398	27.0176	83	27.0176	184
27.0381	309	27.0387	445	27.0381	84	27.0381	198
27.0586	293	27.0592	409	27.0586	85	27.0586	187
27.079	290	27.0797	446	27.079	100	27.079	181
27.0995	309	27.1001	422	27.0995	98	27.0995	161
27.1199	308	27.1206	404	27.1199	99	27.1199	173
27.1404	264	27.141	425	27.1404	79	27.1404	182
27.1609	287	27.1615	421	27.1609	92	27.1609	194
27.1813	278	27.182	413	27.1813	91	27.1813	165
27.2018	270	27.2024	399	27.2018	89	27.2018	174
27.2222	307	27.2229	385	27.2222	83	27.2222	176
27.2427	275	27.2434	373	27.2427	98	27.2427	192
27.2632	278	27.2638	436	27.2632	89	27.2632	190
27.2836	293	27.2843	460	27.2836	85	27.2836	177
27.3041	262	27.3048	426	27.3041	94	27.3041	183
27.3246	282	27.3252	414	27.3246	89	27.3246	185
27.345	278	27.3457	379	27.345	87	27.345	162
27.3655	298	27.3661	380	27.3655	82	27.3655	160
27.3859	260	27.3866	362	27.3859	88	27.3859	169
27.4064	286	27.4071	380	27.4064	93	27.4064	191
27.4269	259	27.4275	374	27.4269	85	27.4269	171
27.4473	269	27.448	430	27.4473	87	27.4473	193
27.4678	274	27.4685	369	27.4678	71	27.4678	178
27.4883	273	27.4889	399	27.4883	72	27.4883	189
27.5087	245	27.5094	434	27.5087	78	27.5087	166
27.5292	294	27.5298	374	27.5292	90	27.5292	159
27.5496	261	27.5503	400	27.5496	88	27.5496	181
27.5701	256	27.5708	399	27.5701	82	27.5701	159
27.5906	276	27.5912	414	27.5906	88	27.5906	175
27.611	279	27.6117	430	27.611	82	27.611	183
27.6315	242	27.6322	379	27.6315	82	27.6315	169
27.652	271	27.6526	374	27.652	77	27.652	180
27.6724	256	27.6731	403	27.6724	68	27.6724	183
27.6929	297	27.6935	389	27.6929	62	27.6929	186
27.7133	260	27.714	390	27.7133	72	27.7133	166
27.7338	280	27.7345	408	27.7338	85	27.7338	178
27.7543	263	27.7549	386	27.7543	82	27.7543	172
27.7747	284	27.7754	397	27.7747	84	27.7747	190
27.7952	260	27.7959	347	27.7952	63	27.7952	165
27.8157	220	27.8163	376	27.8157	84	27.8157	182
27.8361	280	27.8368	377	27.8361	97	27.8361	151
27.8566	261	27.8573	363	27.8566	73	27.8566	178
27.877	265	27.8777	345	27.877	73	27.877	157
27.8975	227	27.8982	376	27.8975	76	27.8975	153
27.918	245	27.9186	400	27.918	94	27.918	147
27.9384	272	27.9391	397	27.9384	58	27.9384	184
27.9589	242	27.9596	348	27.9589	69	27.9589	160
27.9794	255	27.98	364	27.9794	72	27.9794	166
27.9998	262	28.0005	317	27.9998	79	27.9998	150
28.0203	228	28.021	385	28.0203	79	28.0203	162
28.0407	230	28.0414	346	28.0407	68	28.0407	150
28.0612	216	28.0619	340	28.0612	61	28.0612	143
28.0817	246	28.0824	344	28.0817	69	28.0817	148
28.1021	222	28.1028	350	28.1021	77	28.1021	156
28.1226	257	28.1233	345	28.1226	65	28.1226	154
28.143	252	28.1437	326	28.143	75	28.143	153
28.1635	234	28.1642	368	28.1635	79	28.1635	170
28.184	243	28.1847	371	28.184	77	28.184	166
28.2044	240	28.2051	356	28.2044	72	28.2044	140
28.2249	268	28.2256	352	28.2249	73	28.2249	151
28.2454	221	28.2461	352	28.2454	62	28.2454	156
28.2658	216	28.2665	347	28.2658	71	28.2658	140
28.2863	259	28.287	283	28.2863	81	28.2863	138
28.3068	227	28.3074	334	28.3068	65	28.3068	163
28.3272	222	28.3279	340	28.3272	69	28.3272	143
28.3477	237	28.3484	341	28.3477	61	28.3477	162
28.3681	207	28.3688	364	28.3681	72	28.3681	178
28.3886	255	28.3893	355	28.3886	68	28.3886	160
28.4091	243	28.4098	354	28.4091	68	28.4091	153
28.4295	210	28.4302	356	28.4295	73	28.4295	151
28.45	218	28.4507	329	28.45	68	28.45	154
28.4704	229	28.4711	324	28.4704	79	28.4704	146
28.4909	215	28.4916	345	28.4909	75	28.4909	126
28.5114	232	28.5121	297	28.5114	69	28.5114	141
28.5318	240	28.5325	334	28.5318	65	28.5318	150
28.5523	204	28.553	319	28.5523	78	28.5523	134
28.5728	217	28.5735	352	28.5728	57	28.5728	137
28.5932	227	28.5939	316	28.5932	59	28.5932	130
28.6137	218	28.6144	336	28.6137	62	28.6137	132
28.6342	218	28.6349	302	28.6342	68	28.6342	133
28.6546	223	28.6553	323	28.6546	62	28.6546	136
28.6751	238	28.6758	313	28.6751	79	28.6751	131
28.6955	205	28.6962	306	28.6955	73	28.6955	146
28.716	223	28.7167	319	28.716	78	28.716	148
28.7365	246	28.7372	324	28.7365	61	28.7365	121
28.7569	214	28.7576	320	28.7569	75	28.7569	139
28.7774	219	28.7781	303	28.7774	62	28.7774	128
28.7979	228	28.7985	331	28.7979	65	28.7979	123
28.8183	197	28.819	315	28.8183	53	28.8183	138
28.8388	227	28.8395	313	28.8388	71	28.8388	126
28.8592	214	28.8599	269	28.8592	61	28.8592	129
28.8797	187	28.8804	262	28.8797	66	28.8797	130
28.9002	199	28.9009	302	28.9002	64	28.9002	140
28.9206	218	28.9213	290	28.9206	51	28.9206	145
28.9411	233	28.9418	327	28.9411	66	28.9411	106
28.9615	218	28.9623	297	28.9615	48	28.9615	123
28.982	176	28.9827	312	28.982	71	28.982	131
29.0025	197	29.0032	270	29.0025	85	29.0025	163
29.0229	222	29.0236	297	29.0229	62	29.0229	116
29.0434	179	29.0441	294	29.0434	56	29.0434	141
29.0639	167	29.0646	312	29.0639	53	29.0639	119
29.0843	204	29.085	265	29.0843	62	29.0843	125
29.1048	193	29.1055	310	29.1048	60	29.1048	119
29.1253	177	29.126	277	29.1253	63	29.1253	116
29.1457	205	29.1464	275	29.1457	69	29.1457	131
29.1662	209	29.1669	259	29.1662	53	29.1662	128
29.1866	202	29.1873	286	29.1866	48	29.1866	119
29.2071	187	29.2078	303	29.2071	54	29.2071	116
29.2276	196	29.2283	298	29.2276	59	29.2276	107
29.248	197	29.2487	262	29.248	64	29.248	134
29.2685	188	29.2692	268	29.2685	59	29.2685	135
29.2889	184	29.2897	274	29.2889	59	29.2889	120
29.3094	184	29.3101	266	29.3094	67	29.3094	121
29.3299	175	29.3306	273	29.3299	44	29.3299	123
29.3503	189	29.3511	248	29.3503	53	29.3503	108
29.3708	185	29.3715	286	29.3708	57	29.3708	125
29.3913	181	29.392	260	29.3913	54	29.3913	102
29.4117	197	29.4124	253	29.4117	55	29.4117	109
29.4322	195	29.4329	267	29.4322	50	29.4322	115
29.4526	176	29.4534	276	29.4526	60	29.4526	115
29.4731	184	29.4738	258	29.4731	51	29.4731	136
29.4936	173	29.4943	247	29.4936	62	29.4936	111
29.514	183	29.5148	280	29.514	63	29.514	99
29.5345	185	29.5352	239	29.5345	57	29.5345	106
29.555	193	29.5557	243	29.555	62	29.555	108
29.5754	174	29.5761	233	29.5754	58	29.5754	101
29.5959	182	29.5966	264	29.5959	46	29.5959	103
29.6163	184	29.6171	272	29.6163	46	29.6163	117
29.6368	160	29.6375	238	29.6368	60	29.6368	117
29.6573	178	29.658	247	29.6573	44	29.6573	129
29.6777	189	29.6785	233	29.6777	57	29.6777	108
29.6982	170	29.6989	266	29.6982	54	29.6982	108
29.7187	175	29.7194	270	29.7187	59	29.7187	142
29.7391	183	29.7399	244	29.7391	50	29.7391	110
29.7596	187	29.7603	237	29.7596	50	29.7596	139
29.78	186	29.7808	266	29.78	57	29.78	102
29.8005	197	29.8012	257	29.8005	58	29.8005	113
29.821	163	29.8217	255	29.821	58	29.821	115
29.8414	161	29.8422	272	29.8414	48	29.8414	117
29.8619	194	29.8626	270	29.8619	56	29.8619	117
29.8824	175	29.8831	262	29.8824	48	29.8824	108
29.9028	180	29.9035	235	29.9028	49	29.9028	109
29.9233	162	29.924	243	29.9233	47	29.9233	114
29.9437	149	29.9445	232	29.9437	58	29.9437	106
29.9642	180	29.9649	245	29.9642	42	29.9642	101
29.9847	163	29.9854	225	29.9847	51	29.9847	123
30.0051	177	30.0059	220	30.0051	45	30.0051	96
30.0256	173	30.0263	236	30.0256	52	30.0256	109
30.0461	162	30.0468	224	30.0461	50	30.0461	116
30.0665	171	30.0673	249	30.0665	56	30.0665	106
30.087	181	30.0877	265	30.087	50	30.087	93
30.1074	174	30.1082	227	30.1074	59	30.1074	105
30.1279	192	30.1287	246	30.1279	36	30.1279	120
30.1484	167	30.1491	214	30.1484	57	30.1484	109
30.1688	190	30.1696	245	30.1688	36	30.1688	133
30.1893	160	30.19	237	30.1893	41	30.1893	99
30.2097	153	30.2105	242	30.2097	37	30.2097	93
30.2302	168	30.231	211	30.2302	43	30.2302	105
30.2507	154	30.2514	198	30.2507	44	30.2507	85
30.2711	144	30.2719	216	30.2711	37	30.2711	117
30.2916	138	30.2923	241	30.2916	43	30.2916	100
30.3121	153	30.3128	243	30.3121	48	30.3121	95
30.3325	164	30.3333	221	30.3325	47	30.3325	101
30.353	168	30.3537	227	30.353	53	30.353	110
30.3734	168	30.3742	226	30.3734	37	30.3734	98
30.3939	159	30.3947	216	30.3939	59	30.3939	100
30.4144	147	30.4151	228	30.4144	42	30.4144	91
30.4348	135	30.4356	242	30.4348	51	30.4348	96
30.4553	153	30.4561	217	30.4553	50	30.4553	122
30.4758	132	30.4765	229	30.4758	53	30.4758	92
30.4962	173	30.497	248	30.4962	42	30.4962	115
30.5167	139	30.5174	201	30.5167	55	30.5167	87
30.5372	139	30.5379	219	30.5372	33	30.5372	103
30.5576	150	30.5584	207	30.5576	48	30.5576	99
30.5781	141	30.5788	223	30.5781	43	30.5781	114
30.5985	133	30.5993	214	30.5985	54	30.5985	96
30.619	138	30.6198	217	30.619	51	30.619	99
30.6395	164	30.6402	206	30.6395	42	30.6395	91
30.6599	119	30.6607	211	30.6599	49	30.6599	98
30.6804	127	30.6811	227	30.6804	41	30.6804	118
30.7008	141	30.7016	180	30.7008	45	30.7008	96
30.7213	123	30.7221	183	30.7213	48	30.7213	92
30.7418	154	30.7425	192	30.7418	47	30.7418	104
30.7622	136	30.763	231	30.7622	36	30.7622	96
30.7827	156	30.7835	197	30.7827	38	30.7827	105
30.8032	142	30.8039	205	30.8032	50	30.8032	80
30.8236	157	30.8244	209	30.8236	46	30.8236	85
30.8441	135	30.8449	180	30.8441	37	30.8441	98
30.8646	133	30.8653	189	30.8646	60	30.8646	94
30.885	132	30.8858	204	30.885	32	30.885	107
30.9055	136	30.9062	235	30.9055	42	30.9055	83
30.9259	142	30.9267	226	30.9259	48	30.9259	101
30.9464	137	30.9472	206	30.9464	35	30.9464	88
30.9669	125	30.9676	189	30.9669	44	30.9669	99
30.9873	118	30.9881	217	30.9873	49	30.9873	94
31.0078	135	31.0086	188	31.0078	31	31.0078	67
31.0282	131	31.029	200	31.0282	45	31.0282	81
31.0487	139	31.0495	188	31.0487	33	31.0487	82
31.0692	136	31.0699	216	31.0692	32	31.0692	89
31.0896	123	31.0904	197	31.0896	33	31.0896	83
31.1101	136	31.1109	203	31.1101	28	31.1101	82
31.1306	136	31.1313	154	31.1306	44	31.1306	62
31.151	149	31.1518	188	31.151	45	31.151	78
31.1715	142	31.1723	184	31.1715	44	31.1715	99
31.1919	136	31.1927	197	31.1919	39	31.1919	108
31.2124	114	31.2132	167	31.2124	48	31.2124	84
31.2329	132	31.2337	180	31.2329	38	31.2329	101
31.2533	130	31.2541	191	31.2533	42	31.2533	87
31.2738	149	31.2746	183	31.2738	46	31.2738	87
31.2943	127	31.295	187	31.2943	49	31.2943	82
31.3147	123	31.3155	193	31.3147	40	31.3147	79
31.3352	129	31.336	177	31.3352	39	31.3352	98
31.3557	137	31.3564	208	31.3557	45	31.3557	92
31.3761	142	31.3769	166	31.3761	34	31.3761	86
31.3966	119	31.3973	177	31.3966	46	31.3966	85
31.417	143	31.4178	172	31.417	55	31.417	88
31.4375	145	31.4383	205	31.4375	28	31.4375	82
31.458	128	31.4587	184	31.458	36	31.458	84
31.4784	144	31.4792	204	31.4784	45	31.4784	89
31.4989	142	31.4997	197	31.4989	43	31.4989	68
31.5193	142	31.5201	178	31.5193	30	31.5193	89
31.5398	124	31.5406	187	31.5398	43	31.5398	82
31.5603	127	31.5611	167	31.5603	33	31.5603	81
31.5807	123	31.5815	168	31.5807	41	31.5807	74
31.6012	120	31.602	172	31.6012	40	31.6012	67
31.6217	152	31.6225	188	31.6217	44	31.6217	78
31.6421	135	31.6429	204	31.6421	49	31.6421	89
31.6626	137	31.6634	197	31.6626	39	31.6626	68
31.6831	135	31.6838	185	31.6831	28	31.6831	63
31.7035	118	31.7043	165	31.7035	34	31.7035	74
31.724	120	31.7248	165	31.724	44	31.724	90
31.7444	155	31.7452	180	31.7444	23	31.7444	91
31.7649	118	31.7657	174	31.7649	40	31.7649	79
31.7854	103	31.7861	192	31.7854	44	31.7854	90
31.8058	131	31.8066	203	31.8058	41	31.8058	86
31.8263	119	31.8271	166	31.8263	53	31.8263	72
31.8467	123	31.8475	189	31.8467	34	31.8467	59
31.8672	135	31.868	180	31.8672	30	31.8672	87
31.8877	125	31.8885	163	31.8877	36	31.8877	71
31.9081	136	31.9089	146	31.9081	44	31.9081	75
31.9286	143	31.9294	186	31.9286	27	31.9286	77
31.9491	120	31.9499	164	31.9491	39	31.9491	77
31.9695	116	31.9703	159	31.9695	29	31.9695	74
31.99	121	31.9908	159	31.99	39	31.99	87
32.0104	109	32.0112	143	32.0104	44	32.0104	68
32.0309	143	32.0317	142	32.0309	27	32.0309	72
32.0514	150	32.0522	165	32.0514	34	32.0514	65
32.0718	104	32.0726	172	32.0718	30	32.0718	81
32.0923	121	32.0931	153	32.0923	37	32.0923	72
32.1127	120	32.1136	168	32.1127	34	32.1127	70
32.1332	126	32.134	155	32.1332	45	32.1332	70
32.1537	120	32.1545	179	32.1537	26	32.1537	57
32.1741	123	32.175	156	32.1741	29	32.1741	67
32.1946	120	32.1954	173	32.1946	39	32.1946	85
32.2151	135	32.2159	150	32.2151	36	32.2151	79
32.2355	124	32.2363	146	32.2355	27	32.2355	86
32.256	119	32.2568	191	32.256	39	32.256	79
32.2764	132	32.2773	159	32.2764	36	32.2764	91
32.2969	125	32.2977	161	32.2969	36	32.2969	68
32.3174	133	32.3182	165	32.3174	28	32.3174	77
32.3378	105	32.3387	139	32.3378	35	32.3378	81
32.3583	122	32.3591	178	32.3583	35	32.3583	77
32.3788	117	32.3796	188	32.3788	28	32.3788	64
32.3992	112	32.4	142	32.3992	35	32.3992	92
32.4197	112	32.4205	178	32.4197	32	32.4197	78
32.4402	113	32.441	174	32.4402	31	32.4402	67
32.4606	127	32.4614	144	32.4606	36	32.4606	70
32.4811	124	32.4819	142	32.4811	43	32.4811	67
32.5015	108	32.5023	166	32.5015	40	32.5015	69
32.522	127	32.5228	155	32.522	36	32.522	76
32.5425	114	32.5433	161	32.5425	37	32.5425	71
32.5629	110	32.5637	160	32.5629	31	32.5629	69
32.5834	118	32.5842	148	32.5834	28	32.5834	71
32.6039	106	32.6047	152	32.6039	30	32.6039	72
32.6243	96	32.6251	158	32.6243	38	32.6243	78
32.6448	89	32.6456	180	32.6448	31	32.6448	71
32.6652	119	32.6661	169	32.6652	33	32.6652	78
32.6857	103	32.6865	151	32.6857	27	32.6857	82
32.7062	115	32.707	127	32.7062	28	32.7062	87
32.7266	109	32.7274	144	32.7266	43	32.7266	72
32.7471	130	32.7479	159	32.7471	30	32.7471	68
32.7675	108	32.7684	167	32.7675	32	32.7675	88
32.788	104	32.7888	135	32.788	32	32.788	69
32.8085	111	32.8093	148	32.8085	40	32.8085	85
32.8289	122	32.8298	138	32.8289	23	32.8289	63
32.8494	108	32.8502	148	32.8494	30	32.8494	69
32.8699	109	32.8707	145	32.8699	17	32.8699	73
32.8903	117	32.8912	128	32.8903	22	32.8903	70
32.9108	101	32.9116	158	32.9108	46	32.9108	78
32.9312	116	32.9321	158	32.9312	38	32.9312	82
32.9517	109	32.9525	156	32.9517	29	32.9517	62
32.9722	102	32.973	170	32.9722	29	32.9722	80
32.9926	95	32.9935	132	32.9926	27	32.9926	72
33.0131	104	33.0139	141	33.0131	28	33.0131	78
33.0336	93	33.0344	156	33.0336	38	33.0336	80
33.054	111	33.0549	141	33.054	33	33.054	75
33.0745	99	33.0753	171	33.0745	28	33.0745	62
33.0949	115	33.0958	136	33.0949	25	33.0949	88
33.1154	103	33.1162	152	33.1154	29	33.1154	83
33.1359	99	33.1367	133	33.1359	25	33.1359	64
33.1563	100	33.1572	136	33.1563	20	33.1563	71
33.1768	107	33.1776	146	33.1768	29	33.1768	62
33.1973	107	33.1981	151	33.1973	30	33.1973	72
33.2177	105	33.2186	169	33.2177	39	33.2177	78
33.2382	102	33.239	151	33.2382	32	33.2382	72
33.2587	99	33.2595	150	33.2587	33	33.2587	68
33.2791	77	33.2799	136	33.2791	33	33.2791	65
33.2996	98	33.3004	130	33.2996	20	33.2996	66
33.32	83	33.3209	143	33.32	26	33.32	80
33.3405	103	33.3413	148	33.3405	31	33.3405	77
33.361	88	33.3618	145	33.361	36	33.361	64
33.3814	112	33.3823	153	33.3814	36	33.3814	65
33.4019	106	33.4027	139	33.4019	28	33.4019	72
33.4224	86	33.4232	162	33.4224	33	33.4224	68
33.4428	81	33.4436	149	33.4428	27	33.4428	81
33.4633	104	33.4641	144	33.4633	25	33.4633	82
33.4837	92	33.4846	135	33.4837	29	33.4837	65
33.5042	98	33.505	136	33.5042	21	33.5042	73
33.5247	112	33.5255	135	33.5247	25	33.5247	65
33.5451	102	33.546	144	33.5451	32	33.5451	64
33.5656	91	33.5664	140	33.5656	35	33.5656	71
33.5861	103	33.5869	130	33.5861	26	33.5861	76
33.6065	99	33.6074	138	33.6065	18	33.6065	79
33.627	101	33.6278	147	33.627	24	33.627	54
33.6474	102	33.6483	140	33.6474	31	33.6474	61
33.6679	102	33.6687	146	33.6679	33	33.6679	61
33.6884	94	33.6892	129	33.6884	38	33.6884	69
33.7088	110	33.7097	133	33.7088	23	33.7088	63
33.7293	97	33.7301	139	33.7293	24	33.7293	69
33.7497	98	33.7506	153	33.7497	29	33.7497	79
33.7702	102	33.7711	151	33.7702	34	33.7702	67
33.7907	97	33.7915	153	33.7907	30	33.7907	72
33.8111	102	33.812	132	33.8111	35	33.8111	83
33.8316	111	33.8325	164	33.8316	29	33.8316	74
33.8521	88	33.8529	125	33.8521	28	33.8521	54
33.8725	117	33.8734	139	33.8725	40	33.8725	74
33.893	96	33.8938	148	33.893	30	33.893	75
33.9134	108	33.9143	132	33.9134	40	33.9134	63
33.9339	97	33.9348	149	33.9339	30	33.9339	78
33.9544	80	33.9552	131	33.9544	27	33.9544	57
33.9748	97	33.9757	124	33.9748	26	33.9748	62
33.9953	118	33.9962	131	33.9953	35	33.9953	61
34.0158	94	34.0166	138	34.0158	30	34.0158	52
34.0362	80	34.0371	155	34.0362	28	34.0362	59
34.0567	80	34.0575	132	34.0567	26	34.0567	74
34.0771	96	34.078	141	34.0771	37	34.0771	54
34.0976	99	34.0985	135	34.0976	27	34.0976	60
34.1181	104	34.1189	118	34.1181	29	34.1181	71
34.1385	112	34.1394	119	34.1385	33	34.1385	61
34.159	82	34.1598	137	34.159	33	34.159	67
34.1795	95	34.1803	132	34.1795	23	34.1795	61
34.1999	96	34.2008	123	34.1999	28	34.1999	73
34.2204	84	34.2212	123	34.2204	28	34.2204	59
34.2408	84	34.2417	133	34.2408	30	34.2408	65
34.2613	87	34.2622	127	34.2613	28	34.2613	61
34.2818	80	34.2826	124	34.2818	38	34.2818	75
34.3022	76	34.3031	128	34.3022	39	34.3022	63
34.3227	70	34.3236	139	34.3227	29	34.3227	56
34.3432	76	34.344	158	34.3432	31	34.3432	76
34.3636	111	34.3645	131	34.3636	33	34.3636	43
34.3841	81	34.385	135	34.3841	29	34.3841	61
34.4045	83	34.4054	133	34.4045	22	34.4045	47
34.425	94	34.4259	130	34.425	25	34.425	57
34.4455	84	34.4463	136	34.4455	24	34.4455	55
34.4659	101	34.4668	121	34.4659	22	34.4659	60
34.4864	77	34.4873	148	34.4864	25	34.4864	63
34.5069	101	34.5077	134	34.5069	26	34.5069	63
34.5273	80	34.5282	142	34.5273	39	34.5273	59
34.5478	96	34.5487	152	34.5478	24	34.5478	59
34.5682	97	34.5691	147	34.5682	27	34.5682	65
34.5887	89	34.5896	124	34.5887	29	34.5887	54
34.6092	101	34.61	112	34.6092	40	34.6092	74
34.6296	79	34.6305	137	34.6296	33	34.6296	65
34.6501	101	34.651	137	34.6501	21	34.6501	60
34.6705	93	34.6714	133	34.6705	31	34.6705	58
34.691	101	34.6919	130	34.691	32	34.691	62
34.7115	89	34.7124	112	34.7115	34	34.7115	67
34.7319	92	34.7328	133	34.7319	32	34.7319	64
34.7524	88	34.7533	116	34.7524	28	34.7524	72
34.7729	82	34.7737	129	34.7729	22	34.7729	77
34.7933	85	34.7942	135	34.7933	29	34.7933	61
34.8138	82	34.8147	131	34.8138	27	34.8138	57
34.8342	90	34.8351	110	34.8342	22	34.8342	72
34.8547	93	34.8556	130	34.8547	31	34.8547	50
34.8752	92	34.8761	128	34.8752	23	34.8752	62
34.8956	81	34.8965	127	34.8956	29	34.8956	58
34.9161	89	34.917	141	34.9161	33	34.9161	66
34.9366	105	34.9374	138	34.9366	22	34.9366	81
34.957	80	34.9579	134	34.957	25	34.957	73
34.9775	92	34.9784	124	34.9775	25	34.9775	66
34.998	79	34.9988	114	34.998	33	34.998	52
35.0184	90	35.0193	118	35.0184	37	35.0184	75
35.0389	83	35.0398	131	35.0389	28	35.0389	50
35.0593	81	35.0602	118	35.0593	32	35.0593	63
35.0798	81	35.0807	131	35.0798	20	35.0798	65
35.1003	73	35.1011	124	35.1003	31	35.1003	77
35.1207	83	35.1216	118	35.1207	16	35.1207	65
35.1412	69	35.1421	132	35.1412	25	35.1412	53
35.1617	91	35.1625	105	35.1617	24	35.1617	82
35.1821	77	35.183	121	35.1821	35	35.1821	64
35.2026	87	35.2035	110	35.2026	20	35.2026	69
35.223	91	35.2239	124	35.223	15	35.223	74
35.2435	75	35.2444	112	35.2435	25	35.2435	93
35.264	88	35.2649	133	35.264	16	35.264	61
35.2844	72	35.2853	129	35.2844	25	35.2844	71
35.3049	98	35.3058	111	35.3049	28	35.3049	80
35.3254	82	35.3263	131	35.3254	20	35.3254	72
35.3458	82	35.3467	136	35.3458	28	35.3458	65
35.3663	86	35.3672	133	35.3663	32	35.3663	65
35.3867	85	35.3876	132	35.3867	21	35.3867	58
35.4072	96	35.4081	118	35.4072	23	35.4072	66
35.4277	94	35.4286	108	35.4277	31	35.4277	42
35.4481	90	35.449	129	35.4481	20	35.4481	57
35.4686	81	35.4695	127	35.4686	22	35.4686	68
35.489	72	35.49	113	35.489	18	35.489	55
35.5095	80	35.5104	133	35.5095	23	35.5095	55
35.53	80	35.5309	130	35.53	29	35.53	61
35.5504	91	35.5513	119	35.5504	27	35.5504	50
35.5709	108	35.5718	116	35.5709	27	35.5709	67
35.5914	81	35.5923	123	35.5914	24	35.5914	56
35.6118	65	35.6127	126	35.6118	16	35.6118	67
35.6323	90	35.6332	118	35.6323	28	35.6323	63
35.6527	98	35.6537	120	35.6527	20	35.6527	61
35.6732	95	35.6741	119	35.6732	26	35.6732	73
35.6937	75	35.6946	118	35.6937	26	35.6937	53
35.7141	85	35.715	118	35.7141	28	35.7141	55
35.7346	86	35.7355	127	35.7346	28	35.7346	68
35.7551	76	35.756	120	35.7551	22	35.7551	47
35.7755	83	35.7764	127	35.7755	18	35.7755	66
35.796	81	35.7969	125	35.796	29	35.796	46
35.8165	101	35.8174	109	35.8165	27	35.8165	49
35.8369	93	35.8378	116	35.8369	17	35.8369	61
35.8574	81	35.8583	123	35.8574	33	35.8574	66
35.8778	82	35.8787	107	35.8778	23	35.8778	56
35.8983	79	35.8992	125	35.8983	30	35.8983	61
35.9188	85	35.9197	111	35.9188	31	35.9188	58
35.9392	74	35.9401	105	35.9392	26	35.9392	60
35.9597	94	35.9606	132	35.9597	28	35.9597	55
35.9801	69	35.9811	131	35.9801	37	35.9801	59
36.0006	84	36.0015	115	36.0006	22	36.0006	61
36.0211	75	36.022	128	36.0211	20	36.0211	64
36.0415	72	36.0425	129	36.0415	24	36.0415	53
36.062	84	36.0629	134	36.062	28	36.062	77
36.0825	65	36.0834	122	36.0825	24	36.0825	51
36.1029	89	36.1038	113	36.1029	19	36.1029	55
36.1234	77	36.1243	111	36.1234	29	36.1234	41
36.1438	78	36.1448	84	36.1438	34	36.1438	62
36.1643	84	36.1652	96	36.1643	26	36.1643	58
36.1848	90	36.1857	121	36.1848	27	36.1848	69
36.2052	85	36.2062	116	36.2052	26	36.2052	54
36.2257	73	36.2266	120	36.2257	23	36.2257	62
36.2462	86	36.2471	114	36.2462	26	36.2462	58
36.2666	81	36.2675	128	36.2666	29	36.2666	64
36.2871	97	36.288	125	36.2871	25	36.2871	62
36.3075	82	36.3085	126	36.3075	21	36.3075	71
36.328	85	36.3289	123	36.328	22	36.328	62
36.3485	78	36.3494	106	36.3485	24	36.3485	54
36.3689	88	36.3699	125	36.3689	26	36.3689	68
36.3894	80	36.3903	104	36.3894	22	36.3894	54
36.4098	71	36.4108	108	36.4098	26	36.4098	44
36.4303	74	36.4312	134	36.4303	24	36.4303	41
36.4508	83	36.4517	119	36.4508	25	36.4508	61
36.4712	82	36.4722	109	36.4712	21	36.4712	44
36.4917	86	36.4926	126	36.4917	25	36.4917	50
36.5122	57	36.5131	115	36.5122	21	36.5122	67
36.5326	82	36.5336	126	36.5326	25	36.5326	56
36.5531	95	36.554	143	36.5531	25	36.5531	66
36.5735	77	36.5745	136	36.5735	23	36.5735	59
36.594	85	36.5949	146	36.594	19	36.594	53
36.6145	83	36.6154	141	36.6145	28	36.6145	59
36.6349	72	36.6359	100	36.6349	17	36.6349	50
36.6554	65	36.6563	120	36.6554	36	36.6554	60
36.6759	75	36.6768	115	36.6759	26	36.6759	52
36.6963	87	36.6973	111	36.6963	26	36.6963	52
36.7168	86	36.7177	122	36.7168	23	36.7168	48
36.7373	84	36.7382	103	36.7373	20	36.7373	56
36.7577	64	36.7587	98	36.7577	24	36.7577	44
36.7782	75	36.7791	102	36.7782	21	36.7782	50
36.7986	66	36.7996	104	36.7986	31	36.7986	64
36.8191	62	36.82	124	36.8191	16	36.8191	50
36.8396	77	36.8405	107	36.8396	22	36.8396	64
36.86	74	36.861	129	36.86	27	36.86	51
36.8805	64	36.8814	132	36.8805	30	36.8805	54
36.901	72	36.9019	107	36.901	21	36.901	45
36.9214	81	36.9224	131	36.9214	30	36.9214	62
36.9419	77	36.9428	112	36.9419	32	36.9419	54
36.9623	84	36.9633	140	36.9623	21	36.9623	54
36.9828	84	36.9838	125	36.9828	30	36.9828	61
37.0033	91	37.0042	125	37.0033	30	37.0033	71
37.0237	90	37.0247	125	37.0237	23	37.0237	56
37.0442	85	37.0451	108	37.0442	28	37.0442	44
37.0647	97	37.0656	128	37.0647	20	37.0647	71
37.0851	89	37.0861	130	37.0851	28	37.0851	60
37.1056	72	37.1065	119	37.1056	27	37.1056	77
37.126	80	37.127	112	37.126	14	37.126	50
37.1465	86	37.1474	106	37.1465	23	37.1465	66
37.167	63	37.1679	110	37.167	19	37.167	66
37.1874	74	37.1884	110	37.1874	23	37.1874	71
37.2079	92	37.2088	95	37.2079	17	37.2079	74
37.2283	77	37.2293	113	37.2283	21	37.2283	63
37.2488	75	37.2498	139	37.2488	29	37.2488	60
37.2693	73	37.2702	129	37.2693	25	37.2693	53
37.2897	98	37.2907	100	37.2897	25	37.2897	68
37.3102	72	37.3112	111	37.3102	18	37.3102	47
37.3307	69	37.3316	128	37.3307	28	37.3307	55
37.3511	86	37.3521	105	37.3511	30	37.3511	56
37.3716	91	37.3725	127	37.3716	21	37.3716	47
37.392	82	37.393	120	37.392	23	37.392	44
37.4125	64	37.4135	109	37.4125	20	37.4125	64
37.433	73	37.4339	127	37.433	34	37.433	49
37.4534	77	37.4544	97	37.4534	36	37.4534	63
37.4739	83	37.4749	109	37.4739	22	37.4739	47
37.4944	72	37.4953	114	37.4944	28	37.4944	59
37.5148	80	37.5158	92	37.5148	25	37.5148	50
37.5353	71	37.5363	116	37.5353	25	37.5353	52
37.5558	86	37.5567	103	37.5558	33	37.5558	69
37.5762	77	37.5772	129	37.5762	19	37.5762	60
37.5967	82	37.5976	109	37.5967	21	37.5967	62
37.6171	83	37.6181	115	37.6171	23	37.6171	48
37.6376	95	37.6386	103	37.6376	38	37.6376	51
37.6581	72	37.659	106	37.6581	27	37.6581	58
37.6785	85	37.6795	115	37.6785	31	37.6785	51
37.699	76	37.7	111	37.699	33	37.699	45
37.7195	69	37.7204	118	37.7195	21	37.7195	59
37.7399	83	37.7409	114	37.7399	20	37.7399	66
37.7604	77	37.7613	113	37.7604	24	37.7604	61
37.7808	86	37.7818	122	37.7808	25	37.7808	56
37.8013	72	37.8023	89	37.8013	19	37.8013	65
37.8218	83	37.8227	114	37.8218	31	37.8218	43
37.8422	84	37.8432	104	37.8422	30	37.8422	42
37.8627	92	37.8637	112	37.8627	22	37.8627	53
37.8832	85	37.8841	120	37.8832	29	37.8832	50
37.9036	81	37.9046	127	37.9036	31	37.9036	48
37.9241	85	37.925	115	37.9241	30	37.9241	68
37.9445	86	37.9455	112	37.9445	21	37.9445	52
37.965	86	37.966	132	37.965	15	37.965	67
37.9855	71	37.9864	113	37.9855	27	37.9855	58
38.0059	76	38.0069	111	38.0059	29	38.0059	65
38.0264	89	38.0274	123	38.0264	19	38.0264	58
38.0468	70	38.0478	105	38.0468	18	38.0468	61
38.0673	90	38.0683	122	38.0673	22	38.0673	53
38.0878	91	38.0887	125	38.0878	25	38.0878	58
38.1082	85	38.1092	114	38.1082	31	38.1082	69
38.1287	78	38.1297	98	38.1287	25	38.1287	45
38.1492	73	38.1501	107	38.1492	24	38.1492	76
38.1696	73	38.1706	113	38.1696	30	38.1696	52
38.1901	59	38.1911	129	38.1901	29	38.1901	59
38.2105	77	38.2115	113	38.2105	20	38.2105	58
38.231	78	38.232	110	38.231	19	38.231	39
38.2515	74	38.2525	105	38.2515	25	38.2515	55
38.2719	61	38.2729	107	38.2719	31	38.2719	60
38.2924	90	38.2934	127	38.2924	23	38.2924	56
38.3129	76	38.3138	132	38.3129	22	38.3129	65
38.3333	80	38.3343	138	38.3333	21	38.3333	56
38.3538	69	38.3548	109	38.3538	32	38.3538	55
38.3742	89	38.3752	117	38.3742	15	38.3742	39
38.3947	89	38.3957	109	38.3947	26	38.3947	53
38.4152	84	38.4162	112	38.4152	18	38.4152	53
38.4356	70	38.4366	127	38.4356	21	38.4356	64
38.4561	80	38.4571	123	38.4561	25	38.4561	76
38.4766	84	38.4776	117	38.4766	31	38.4766	54
38.497	77	38.498	109	38.497	26	38.497	57
38.5175	77	38.5185	114	38.5175	17	38.5175	55
38.5379	67	38.5389	98	38.5379	25	38.5379	54
38.5584	72	38.5594	112	38.5584	32	38.5584	41
38.5789	70	38.5799	128	38.5789	23	38.5789	60
38.5993	83	38.6003	116	38.5993	24	38.5993	45
38.6198	73	38.6208	104	38.6198	21	38.6198	63
38.6403	64	38.6412	128	38.6403	27	38.6403	47
38.6607	83	38.6617	95	38.6607	27	38.6607	66
38.6812	92	38.6822	103	38.6812	24	38.6812	54
38.7016	86	38.7026	134	38.7016	24	38.7016	49
38.7221	68	38.7231	109	38.7221	23	38.7221	53
38.7426	83	38.7436	103	38.7426	18	38.7426	63
38.763	74	38.764	118	38.763	26	38.763	47
38.7835	85	38.7845	121	38.7835	30	38.7835	51
38.804	82	38.8049	117	38.804	21	38.804	55
38.8244	77	38.8254	111	38.8244	21	38.8244	60
38.8449	74	38.8459	123	38.8449	23	38.8449	58
38.8653	89	38.8663	108	38.8653	25	38.8653	50
38.8858	69	38.8868	115	38.8858	26	38.8858	73
38.9063	84	38.9073	113	38.9063	26	38.9063	59
38.9267	83	38.9277	122	38.9267	20	38.9267	56
38.9472	83	38.9482	107	38.9472	35	38.9472	44
38.9676	93	38.9687	113	38.9676	28	38.9676	47
38.9881	92	38.9891	141	38.9881	29	38.9881	48
39.0086	61	39.0096	115	39.0086	25	39.0086	60
39.029	90	39.0301	123	39.029	20	39.029	46
39.0495	81	39.0505	108	39.0495	26	39.0495	59
39.07	77	39.071	120	39.07	21	39.07	53
39.0904	74	39.0914	113	39.0904	25	39.0904	58
39.1109	80	39.1119	116	39.1109	30	39.1109	68
39.1313	83	39.1324	111	39.1313	25	39.1313	63
39.1518	108	39.1528	103	39.1518	36	39.1518	56
39.1723	70	39.1733	102	39.1723	24	39.1723	50
39.1927	73	39.1938	124	39.1927	29	39.1927	60
39.2132	84	39.2142	124	39.2132	22	39.2132	61
39.2337	84	39.2347	115	39.2337	27	39.2337	52
39.2541	85	39.2551	119	39.2541	31	39.2541	66
39.2746	76	39.2756	120	39.2746	24	39.2746	69
39.2951	93	39.2961	119	39.2951	29	39.2951	45
39.3155	85	39.3165	117	39.3155	25	39.3155	55
39.336	76	39.337	122	39.336	21	39.336	66
39.3564	83	39.3575	104	39.3564	17	39.3564	57
39.3769	105	39.3779	124	39.3769	26	39.3769	55
39.3974	102	39.3984	114	39.3974	31	39.3974	59
39.4178	82	39.4188	121	39.4178	29	39.4178	47
39.4383	88	39.4393	138	39.4383	21	39.4383	71
39.4588	81	39.4598	126	39.4588	18	39.4588	55
39.4792	78	39.4802	130	39.4792	26	39.4792	57
39.4997	80	39.5007	124	39.4997	20	39.4997	59
39.5201	81	39.5212	104	39.5201	31	39.5201	66
39.5406	83	39.5416	108	39.5406	39	39.5406	63
39.5611	80	39.5621	134	39.5611	29	39.5611	60
39.5815	108	39.5825	120	39.5815	29	39.5815	60
39.602	91	39.603	116	39.602	20	39.602	54
39.6225	79	39.6235	115	39.6225	22	39.6225	63
39.6429	98	39.6439	126	39.6429	21	39.6429	47
39.6634	86	39.6644	115	39.6634	22	39.6634	55
39.6838	102	39.6849	121	39.6838	26	39.6838	58
39.7043	88	39.7053	94	39.7043	36	39.7043	49
39.7248	98	39.7258	127	39.7248	17	39.7248	51
39.7452	92	39.7463	151	39.7452	15	39.7452	51
39.7657	80	39.7667	105	39.7657	24	39.7657	71
39.7861	81	39.7872	114	39.7861	26	39.7861	54
39.8066	76	39.8076	124	39.8066	20	39.8066	57
39.8271	79	39.8281	127	39.8271	21	39.8271	65
39.8475	95	39.8486	131	39.8475	27	39.8475	62
39.868	91	39.869	122	39.868	33	39.868	67
39.8885	75	39.8895	121	39.8885	24	39.8885	66
39.9089	85	39.91	128	39.9089	26	39.9089	62
39.9294	104	39.9304	136	39.9294	22	39.9294	56
39.9498	103	39.9509	118	39.9498	26	39.9498	68
39.9703	96	39.9714	113	39.9703	30	39.9703	60
39.9908	69	39.9918	126	39.9908	17	39.9908	55
40.0112	87	40.0123	129	40.0112	22	40.0112	53
40.0317	99	40.0327	132	40.0317	25	40.0317	49
40.0522	90	40.0532	99	40.0522	30	40.0522	61
40.0726	78	40.0737	103	40.0726	30	40.0726	65
40.0931	74	40.0941	135	40.0931	27	40.0931	53
40.1135	90	40.1146	116	40.1135	20	40.1135	53
40.134	92	40.135	132	40.134	31	40.134	64
40.1545	94	40.1555	141	40.1545	18	40.1545	61
40.1749	82	40.176	122	40.1749	20	40.1749	70
40.1954	83	40.1964	118	40.1954	30	40.1954	57
40.2159	89	40.2169	111	40.2159	21	40.2159	66
40.2363	86	40.2374	119	40.2363	20	40.2363	62
40.2568	88	40.2578	105	40.2568	29	40.2568	78
40.2773	96	40.2783	143	40.2773	29	40.2773	55
40.2977	89	40.2987	125	40.2977	19	40.2977	63
40.3182	82	40.3192	113	40.3182	22	40.3182	76
40.3386	88	40.3397	119	40.3386	30	40.3386	68
40.3591	107	40.3601	113	40.3591	25	40.3591	61
40.3796	101	40.3806	129	40.3796	32	40.3796	76
40.4	87	40.4011	128	40.4	33	40.4	59
40.4205	102	40.4215	150	40.4205	27	40.4205	59
40.4409	95	40.442	127	40.4409	26	40.4409	82
40.4614	70	40.4625	118	40.4614	27	40.4614	54
40.4819	99	40.4829	127	40.4819	24	40.4819	65
40.5023	89	40.5034	117	40.5023	32	40.5023	63
40.5228	98	40.5238	128	40.5228	28	40.5228	70
40.5433	88	40.5443	116	40.5433	28	40.5433	63
40.5637	94	40.5648	113	40.5637	21	40.5637	87
40.5842	84	40.5852	125	40.5842	28	40.5842	63
40.6046	118	40.6057	150	40.6046	22	40.6046	77
40.6251	94	40.6262	128	40.6251	20	40.6251	70
40.6456	87	40.6466	102	40.6456	31	40.6456	64
40.666	102	40.6671	146	40.666	33	40.666	62
40.6865	102	40.6876	117	40.6865	28	40.6865	60
40.707	104	40.708	120	40.707	33	40.707	78
40.7274	106	40.7285	113	40.7274	25	40.7274	51
40.7479	91	40.7489	116	40.7479	34	40.7479	53
40.7683	105	40.7694	133	40.7683	26	40.7683	72
40.7888	99	40.7899	132	40.7888	22	40.7888	86
40.8093	99	40.8103	125	40.8093	38	40.8093	73
40.8297	95	40.8308	140	40.8297	29	40.8297	78
40.8502	98	40.8513	119	40.8502	32	40.8502	64
40.8706	93	40.8717	117	40.8706	25	40.8706	68
40.8911	115	40.8922	126	40.8911	29	40.8911	61
40.9116	90	40.9126	132	40.9116	27	40.9116	74
40.932	95	40.9331	141	40.932	27	40.932	78
40.9525	108	40.9536	140	40.9525	28	40.9525	57
40.973	112	40.974	129	40.973	26	40.973	64
40.9934	90	40.9945	138	40.9934	25	40.9934	51
41.0139	97	41.015	134	41.0139	20	41.0139	74
41.0344	104	41.0354	138	41.0344	13	41.0344	73
41.0548	108	41.0559	143	41.0548	24	41.0548	49
41.0753	104	41.0763	132	41.0753	30	41.0753	53
41.0957	114	41.0968	157	41.0957	28	41.0957	62
41.1162	106	41.1173	131	41.1162	20	41.1162	66
41.1367	94	41.1377	126	41.1367	30	41.1367	50
41.1571	92	41.1582	123	41.1571	29	41.1571	64
41.1776	94	41.1787	126	41.1776	26	41.1776	78
41.1981	102	41.1991	144	41.1981	34	41.1981	62
41.2185	96	41.2196	126	41.2185	35	41.2185	78
41.239	107	41.24	122	41.239	32	41.239	75
41.2594	100	41.2605	127	41.2594	18	41.2594	67
41.2799	104	41.281	141	41.2799	30	41.2799	68
41.3004	100	41.3014	142	41.3004	24	41.3004	65
41.3208	116	41.3219	136	41.3208	26	41.3208	62
41.3413	119	41.3424	145	41.3413	26	41.3413	67
41.3618	114	41.3628	138	41.3618	23	41.3618	68
41.3822	127	41.3833	145	41.3822	28	41.3822	60
41.4027	105	41.4038	127	41.4027	17	41.4027	69
41.4231	86	41.4242	137	41.4231	25	41.4231	66
41.4436	115	41.4447	139	41.4436	38	41.4436	58
41.4641	113	41.4651	163	41.4641	27	41.4641	63
41.4845	124	41.4856	119	41.4845	20	41.4845	66
41.505	119	41.5061	153	41.505	31	41.505	63
41.5254	128	41.5265	142	41.5254	28	41.5254	59
41.5459	100	41.547	126	41.5459	19	41.5459	73
41.5664	104	41.5675	130	41.5664	20	41.5664	75
41.5868	132	41.5879	138	41.5868	22	41.5868	74
41.6073	89	41.6084	136	41.6073	22	41.6073	55
41.6278	101	41.6288	135	41.6278	29	41.6278	92
41.6482	114	41.6493	150	41.6482	23	41.6482	60
41.6687	112	41.6698	132	41.6687	25	41.6687	60
41.6891	96	41.6902	144	41.6891	28	41.6891	68
41.7096	105	41.7107	147	41.7096	26	41.7096	73
41.7301	109	41.7312	149	41.7301	23	41.7301	58
41.7505	110	41.7516	153	41.7505	35	41.7505	69
41.771	100	41.7721	141	41.771	19	41.771	78
41.7915	119	41.7925	144	41.7915	34	41.7915	77
41.8119	112	41.813	138	41.8119	34	41.8119	61
41.8324	116	41.8335	159	41.8324	29	41.8324	74
41.8528	112	41.8539	143	41.8528	31	41.8528	74
41.8733	129	41.8744	137	41.8733	29	41.8733	62
41.8938	119	41.8949	154	41.8938	24	41.8938	64
41.9142	138	41.9153	142	41.9142	28	41.9142	73
41.9347	113	41.9358	146	41.9347	27	41.9347	66
41.9552	106	41.9563	150	41.9552	25	41.9552	79
41.9756	138	41.9767	161	41.9756	32	41.9756	74
41.9961	112	41.9972	148	41.9961	26	41.9961	73
42.0166	115	42.0176	132	42.0166	29	42.0166	81
42.037	124	42.0381	147	42.037	30	42.037	78
42.0575	132	42.0586	133	42.0575	24	42.0575	74
42.0779	120	42.079	150	42.0779	27	42.0779	67
42.0984	115	42.0995	129	42.0984	35	42.0984	86
42.1189	113	42.12	155	42.1189	28	42.1189	80
42.1393	133	42.1404	157	42.1393	31	42.1393	75
42.1598	123	42.1609	137	42.1598	27	42.1598	67
42.1803	129	42.1814	168	42.1803	30	42.1803	75
42.2007	119	42.2018	147	42.2007	27	42.2007	62
42.2212	119	42.2223	153	42.2212	23	42.2212	76
42.2416	136	42.2427	169	42.2416	30	42.2416	71
42.2621	117	42.2632	152	42.2621	29	42.2621	73
42.2826	120	42.2837	133	42.2826	36	42.2826	70
42.303	107	42.3041	146	42.303	34	42.303	65
42.3235	116	42.3246	158	42.3235	37	42.3235	71
42.3439	128	42.3451	181	42.3439	20	42.3439	78
42.3644	129	42.3655	139	42.3644	23	42.3644	74
42.3849	122	42.386	157	42.3849	26	42.3849	77
42.4053	125	42.4064	145	42.4053	28	42.4053	84
42.4258	130	42.4269	139	42.4258	41	42.4258	83
42.4463	120	42.4474	161	42.4463	42	42.4463	89
42.4667	121	42.4678	161	42.4667	35	42.4667	72
42.4872	132	42.4883	159	42.4872	36	42.4872	56
42.5076	129	42.5087	159	42.5076	37	42.5076	77
42.5281	116	42.5292	167	42.5281	36	42.5281	85
42.5486	127	42.5497	156	42.5486	27	42.5486	82
42.569	134	42.5701	135	42.569	32	42.569	85
42.5895	124	42.5906	136	42.5895	39	42.5895	74
42.61	129	42.6111	172	42.61	29	42.61	78
42.6304	144	42.6315	152	42.6304	32	42.6304	63
42.6509	125	42.652	150	42.6509	39	42.6509	67
42.6713	136	42.6725	156	42.6713	38	42.6713	63
42.6918	147	42.6929	159	42.6918	38	42.6918	79
42.7123	139	42.7134	159	42.7123	36	42.7123	63
42.7327	125	42.7338	144	42.7327	37	42.7327	84
42.7532	149	42.7543	135	42.7532	31	42.7532	80
42.7737	120	42.7748	155	42.7737	23	42.7737	70
42.7941	160	42.7952	173	42.7941	33	42.7941	83
42.8146	127	42.8157	141	42.8146	27	42.8146	68
42.835	139	42.8362	159	42.835	37	42.835	74
42.8555	128	42.8566	157	42.8555	32	42.8555	84
42.876	119	42.8771	154	42.876	27	42.876	72
42.8964	137	42.8976	148	42.8964	37	42.8964	80
42.9169	106	42.918	158	42.9169	22	42.9169	88
42.9374	144	42.9385	170	42.9374	38	42.9374	72
42.9578	138	42.9589	146	42.9578	28	42.9578	72
42.9783	115	42.9794	163	42.9783	31	42.9783	79
42.9987	131	42.9999	176	42.9987	26	42.9987	72
43.0192	134	43.0203	168	43.0192	30	43.0192	80
43.0397	127	43.0408	160	43.0397	33	43.0397	80
43.0601	142	43.0613	176	43.0601	30	43.0601	86
43.0806	148	43.0817	174	43.0806	27	43.0806	80
43.1011	136	43.1022	145	43.1011	23	43.1011	78
43.1215	137	43.1227	155	43.1215	30	43.1215	84
43.142	139	43.1431	153	43.142	32	43.142	82
43.1624	141	43.1636	149	43.1624	28	43.1624	92
43.1829	145	43.184	164	43.1829	21	43.1829	95
43.2034	126	43.2045	168	43.2034	36	43.2034	83
43.2238	151	43.225	148	43.2238	40	43.2238	75
43.2443	123	43.2454	146	43.2443	22	43.2443	63
43.2647	151	43.2659	170	43.2647	35	43.2647	65
43.2852	134	43.2863	162	43.2852	28	43.2852	82
43.3057	122	43.3068	145	43.3057	31	43.3057	75
43.3261	150	43.3273	168	43.3261	35	43.3261	79
43.3466	124	43.3477	172	43.3466	27	43.3466	85
43.3671	133	43.3682	170	43.3671	34	43.3671	81
43.3875	123	43.3887	174	43.3875	32	43.3875	83
43.408	146	43.4091	134	43.408	28	43.408	75
43.4284	152	43.4296	192	43.4284	36	43.4284	68
43.4489	176	43.45	146	43.4489	35	43.4489	70
43.4694	136	43.4705	163	43.4694	29	43.4694	86
43.4898	151	43.491	181	43.4898	37	43.4898	61
43.5103	141	43.5114	171	43.5103	26	43.5103	80
43.5308	132	43.5319	161	43.5308	44	43.5308	77
43.5512	128	43.5524	169	43.5512	38	43.5512	81
43.5717	149	43.5728	160	43.5717	45	43.5717	95
43.5921	145	43.5933	173	43.5921	43	43.5921	88
43.6126	156	43.6138	141	43.6126	48	43.6126	65
43.6331	130	43.6342	152	43.6331	36	43.6331	71
43.6535	146	43.6547	213	43.6535	30	43.6535	79
43.674	151	43.6752	177	43.674	59	43.674	79
43.6945	135	43.6956	165	43.6945	44	43.6945	89
43.7149	171	43.7161	162	43.7149	56	43.7149	75
43.7354	149	43.7365	158	43.7354	44	43.7354	75
43.7559	148	43.757	195	43.7559	54	43.7559	66
43.7763	140	43.7775	177	43.7763	26	43.7763	79
43.7968	164	43.7979	153	43.7968	37	43.7968	80
43.8172	138	43.8184	169	43.8172	38	43.8172	80
43.8377	128	43.8389	186	43.8377	36	43.8377	86
43.8582	144	43.8593	184	43.8582	35	43.8582	77
43.8786	129	43.8798	181	43.8786	34	43.8786	74
43.8991	145	43.9002	173	43.8991	31	43.8991	64
43.9196	137	43.9207	157	43.9196	39	43.9196	93
43.94	162	43.9412	174	43.94	38	43.94	87
43.9605	145	43.9616	182	43.9605	28	43.9605	94
43.9809	164	43.9821	192	43.9809	34	43.9809	85
44.0014	167	44.0026	172	44.0014	32	44.0014	79
44.0219	139	44.023	150	44.0219	29	44.0219	80
44.0423	168	44.0435	150	44.0423	33	44.0423	68
44.0628	148	44.0639	153	44.0628	20	44.0628	84
44.0832	137	44.0844	166	44.0832	38	44.0832	74
44.1037	140	44.1049	166	44.1037	23	44.1037	82
44.1242	146	44.1253	147	44.1242	26	44.1242	88
44.1446	143	44.1458	144	44.1446	32	44.1446	90
44.1651	165	44.1663	159	44.1651	36	44.1651	83
44.1856	141	44.1867	171	44.1856	29	44.1856	71
44.206	152	44.2072	176	44.206	26	44.206	72
44.2265	127	44.2276	188	44.2265	37	44.2265	71
44.2469	152	44.2481	152	44.2469	35	44.2469	70
44.2674	132	44.2686	192	44.2674	26	44.2674	86
44.2879	144	44.289	151	44.2879	41	44.2879	85
44.3083	127	44.3095	175	44.3083	20	44.3083	91
44.3288	130	44.33	183	44.3288	32	44.3288	100
44.3493	132	44.3504	160	44.3493	32	44.3493	83
44.3697	159	44.3709	161	44.3697	35	44.3697	74
44.3902	123	44.3914	164	44.3902	35	44.3902	62
44.4106	139	44.4118	162	44.4106	32	44.4106	86
44.4311	147	44.4323	170	44.4311	35	44.4311	81
44.4516	126	44.4527	181	44.4516	35	44.4516	78
44.472	142	44.4732	169	44.472	28	44.472	81
44.4925	128	44.4937	181	44.4925	24	44.4925	74
44.513	144	44.5141	157	44.513	30	44.513	76
44.5334	132	44.5346	161	44.5334	31	44.5334	85
44.5539	137	44.5551	191	44.5539	26	44.5539	73
44.5744	124	44.5755	150	44.5744	35	44.5744	83
44.5948	118	44.596	159	44.5948	31	44.5948	77
44.6153	158	44.6164	163	44.6153	32	44.6153	66
44.6357	143	44.6369	165	44.6357	38	44.6357	83
44.6562	139	44.6574	163	44.6562	34	44.6562	93
44.6767	128	44.6778	152	44.6767	25	44.6767	72
44.6971	131	44.6983	140	44.6971	27	44.6971	73
44.7176	143	44.7188	141	44.7176	28	44.7176	72
44.7381	134	44.7392	156	44.7381	30	44.7381	87
44.7585	126	44.7597	168	44.7585	32	44.7585	61
44.779	125	44.7801	173	44.779	28	44.779	86
44.7994	117	44.8006	167	44.7994	32	44.7994	71
44.8199	117	44.8211	190	44.8199	28	44.8199	102
44.8404	134	44.8415	161	44.8404	19	44.8404	85
44.8608	155	44.862	174	44.8608	27	44.8608	88
44.8813	131	44.8825	164	44.8813	28	44.8813	73
44.9017	127	44.9029	138	44.9017	25	44.9017	81
44.9222	135	44.9234	160	44.9222	45	44.9222	80
44.9427	137	44.9438	154	44.9427	25	44.9427	69
44.9631	138	44.9643	140	44.9631	33	44.9631	83
44.9836	120	44.9848	135	44.9836	25	44.9836	85
45.0041	125	45.0052	161	45.0041	25	45.0041	91
45.0245	124	45.0257	132	45.0245	34	45.0245	67
45.045	126	45.0462	151	45.045	42	45.045	88
45.0654	152	45.0666	172	45.0654	30	45.0654	77
45.0859	149	45.0871	173	45.0859	26	45.0859	89
45.1064	139	45.1076	158	45.1064	26	45.1064	77
45.1268	131	45.128	163	45.1268	28	45.1268	89
45.1473	136	45.1485	132	45.1473	26	45.1473	83
45.1677	134	45.1689	153	45.1677	29	45.1677	88
45.1882	116	45.1894	154	45.1882	31	45.1882	80
45.2087	147	45.2099	162	45.2087	21	45.2087	77
45.2291	130	45.2303	161	45.2291	33	45.2291	81
45.2496	127	45.2508	152	45.2496	23	45.2496	74
45.2701	143	45.2713	155	45.2701	27	45.2701	60
45.2905	116	45.2917	162	45.2905	22	45.2905	74
45.311	139	45.3122	154	45.311	38	45.311	85
45.3314	124	45.3327	129	45.3314	29	45.3314	66
45.3519	119	45.3531	133	45.3519	33	45.3519	79
45.3724	127	45.3736	156	45.3724	16	45.3724	73
45.3928	114	45.394	141	45.3928	30	45.3928	76
45.4133	119	45.4145	164	45.4133	32	45.4133	68
45.4338	143	45.435	139	45.4338	24	45.4338	63
45.4542	116	45.4554	151	45.4542	33	45.4542	80
45.4747	125	45.4759	143	45.4747	24	45.4747	77
45.4952	107	45.4963	151	45.4952	35	45.4952	84
45.5156	109	45.5168	154	45.5156	27	45.5156	89
45.5361	106	45.5373	155	45.5361	26	45.5361	82
45.5565	140	45.5577	165	45.5565	31	45.5565	76
45.577	129	45.5782	164	45.577	35	45.577	85
45.5975	124	45.5987	145	45.5975	23	45.5975	91
45.6179	117	45.6191	122	45.6179	32	45.6179	74
45.6384	125	45.6396	138	45.6384	22	45.6384	81
45.6589	132	45.6601	159	45.6589	32	45.6589	72
45.6793	126	45.6805	155	45.6793	27	45.6793	63
45.6998	123	45.701	141	45.6998	25	45.6998	71
45.7202	132	45.7214	143	45.7202	31	45.7202	81
45.7407	122	45.7419	158	45.7407	29	45.7407	77
45.7612	108	45.7624	160	45.7612	33	45.7612	68
45.7816	119	45.7828	147	45.7816	36	45.7816	75
45.8021	104	45.8033	149	45.8021	33	45.8021	76
45.8225	130	45.8238	156	45.8225	28	45.8225	68
45.843	107	45.8442	155	45.843	21	45.843	71
[truncated: 2,158 more rows]

## Sheet: FigureS7
Nitrogen adsorption-desorption			pore distribution pattern
pore diameter	pore volume		relative pressure	volume adsorbed	relative pressure	volume adsorbed
71.587	0.16536		0.000908932	35.8336	0.99284	201.256
43.7556	0.169		0.01028	48.0605	0.98277	196.281
29.9343	0.17193		0.03142	52.2512	0.97501	188.651
22.5489	0.15697		0.06734	54.5656	0.95686	169.096
18.0091	0.14673		0.08	55.1761	0.93065	146.088
15.0107	0.13264		0.10004	55.9445	0.90317	129.136
12.631	0.11434		0.12013	56.5865	0.87877	118.4
11.057	0.11605		0.14018	57.2001	0.85271	110.506
9.25032	0.08748		0.16013	57.7688	0.82737	104.715
7.6095	0.0707		0.18039	58.3691	0.80147	100.456
6.42953	0.05572		0.20017	58.9094	0.75176	94.993
5.53684	0.0454		0.2498	60.1922	0.7015	91.3177
4.83508	0.03772		0.30021	61.396	0.65113	88.7339
4.26393	0.02961		0.35015	62.6174	0.60081	86.8166
3.78774	0.02942		0.39981	63.8305	0.55059	85.3497
3.38188	0.02592		0.44974	65.0265	0.50049	84.1628
3.02952	0.03142		0.49962	66.3402	0.45317	79.9705
2.71632	0.03356		0.54964	67.7585	0.40013	76.1706
2.43051	0.03098		0.59943	69.4445	0.3501	74.5074
2.16739	0.03662		0.64932	71.4776	0.2999	73.0822
2.00703	0.03814		0.69918	74.032	0.25024	72.0119
1.90827	0.04392		0.74896	77.4415	0.20043	70.9749
1.80976	0.03337		0.7985	82.1599	0.15026	69.9741
			0.81941	85.0754	0.10038	68.8953
			0.84918	89.8019	0.05008	67.12
			0.87329	94.9981
			0.89803	102.128
			0.92228	111.732
			0.94588	125.992
			0.96851	147.722
			0.97803	162.54
			0.98754	182.494
			0.99284	201.256
			0.97298	288.541
			0.97881	304.119
			0.98296	317.603
			0.98886	341.227

## Sheet: FigureS8
Nitrogen adsorption-desorption			pore distribution pattern
pore diameter	pore volume		relative pressure	volume adsorbed	relative pressure	volume adsorbed
80.4784	0.25525		-0.000126691	32.6987	0.98886	341.227
62.2113	0.2871		-7.66094e-05	59.8499	0.97741	336.099
42.6073	0.28124		0.000573336	92.3707	0.97078	325.306
29.3822	0.25805		0.00943	115.411	0.9571	302.169
22.2042	0.21192		0.01035	116.637	0.93822	273.93
17.8618	0.18644		0.0318	125.55	0.92824	260.874
14.9331	0.15595		0.06401	130.925	0.9055	237.365
12.5965	0.13763		0.07992	132.7	0.87906	219.483
11.018	0.13621		0.10011	134.469	0.85572	208.533
9.21495	0.11458		0.12032	136.052	0.82881	199.91
7.58858	0.10611		0.1405	137.458	0.80307	194.006
6.41675	0.10045		0.16073	138.761	0.75325	186.302
5.52781	0.0961		0.18038	139.942	0.70255	181.153
4.82618	0.09286		0.2005	141.119	0.65219	177.442
4.25842	0.08916		0.24898	143.724	0.6014	174.548
3.78346	0.08265		0.30004	146.409	0.55102	172.142
3.37789	0.0923		0.35026	148.994	0.50085	170.027
3.02865	0.09486		0.39932	151.491	0.45457	164.694
2.71599	0.09953		0.44916	154.07	0.40114	158.577
2.42742	0.10172		0.49926	156.648	0.34912	155.641
2.16692	0.09759		0.54885	159.47	0.29717	153.092
2.00776	0.10663		0.59886	162.622	0.25079	150.905
1.90993	0.10358		0.64874	166.163	0.20069	148.508
1.81192	0.1088		0.69847	170.256	0.15069	145.983
			0.74812	175.171	0.1009	143.059
			0.7975	181.378	0.05013	138.261
			0.81912	185.028
			0.84843	190.781
			0.87251	197.031
			0.89665	205.919
			0.92052	218.543
			0.94537	240.652
			0.96443	269.178
			0.97298	288.541
			0.97881	304.119
			0.98296	317.603
			0.98886	341.227

## Sheet: FigureS9
XPS full spectrum
	P-NMG-0	P-NMG-5	P-NMG-10	P-NMG-15
binding energy	intensity	intensity	intensity	intensity
800	1623.86	1679.26	1692.08	1239.69
799	1606.67	1668.02	1663.93	1158.42
798	1575.84	1608.25	1697.01	1199.66
797	1536.7	1638.63	1702.44	1223.56
796	1546.33	1712.73	1670.15	1247.3
795	1550.52	1718.95	1689.01	1234.63
794	1554.29	1701.72	1711.32	1235.62
793	1566.48	1703.54	1661.92	1238
792	1563.45	1732.99	1635.52	1144.34
791	1569.17	1678.28	1658.41	1170.48
790	1589.08	1684.1	1667.78	1238.85
789	1593.43	1733.93	1675.97	1211.38
788	1602.09	1720.15	1672.44	1251.69
787	1577.22	1727.77	1648.54	1301.63
786	1579.15	1743.86	1667.68	1124.21
785	1588.21	1752.18	1703.65	1211.34
784	1597.16	1771.28	1688.04	1242.37
783	1598.09	1725.23	1681.98	1264.7
782	1635.11	1709.92	1700.02	1219.08
781	1611.1	1733.24	1707.57	1276.38
780	1571.07	1740.27	1699.3	1232.96
779	1593.54	1764.08	1711.96	1291.17
778	1628.51	1776.8	1720.2	1282.06
777	1625.98	1732.29	1738.07	1233.1
776	1615.87	1747.19	1739.42	1265.79
775	1634.68	1757.27	1733.09	1206.24
774	1615.33	1765.87	1725.45	1161.94
773	1605.83	1769.23	1714.06	1227.37
772	1595.91	1755.09	1731.62	1231.42
771	1624.11	1754.89	1725.44	1308.94
770	1627.48	1735.92	1724.65	1269.81
769	1615.2	1758.07	1711.73	1221.92
768	1585.56	1774.58	1725.29	1289.01
767	1598.35	1802.43	1720.06	1262.33
766	1630.04	1808.23	1713.31	1256.27
765	1617.23	1773.03	1679.96	1273.79
764	1616.58	1743.4	1677.15	1231.94
763	1636.89	1732.26	1742.81	1230.61
762	1625.01	1758.85	1742.08	1227.55
761	1583.95	1775.41	1728.51	1219.8
760	1558.91	1774.13	1745.09	1295.15
759	1613.01	1751.66	1773.76	1267.58
758	1652.34	1762.04	1772.14	1240.44
757	1646.92	1801.55	1778.92	1244.02
756	1650.34	1827.83	1782.96	1251.29
755	1657.87	1825.61	1762.94	1248.19
754	1675.2	1819.54	1763.32	1202.82
753	1618.92	1804.37	1774.05	1222.3
752	1587.83	1787.37	1741.26	1205.75
751	1621.3	1783.63	1746.87	1237.05
750	1647.56	1794	1754.11	1242.71
749	1691.53	1799.46	1716.32	1341.6
748	1674.59	1818.14	1703.41	1211.48
747	1669.38	1825.42	1706.67	1267.01
746	1661.51	1827.6	1725.77	1244.93
745	1678.96	1855.9	1735.83	1225.67
744	1673.64	1834.7	1742.51	1185.64
743	1646.38	1788.49	1744.49	1244.96
742	1632.96	1802.5	1789	1317.81
741	1658.35	1807.65	1770.92	1289.77
740	1693	1773.46	1769.68	1296.42
739	1680.42	1787.07	1789.67	1216.3
738	1680.09	1807.48	1782.63	1375.06
737	1696.76	1829.73	1766.44	1273.42
736	1654.01	1810.6	1759.68	1318.37
735	1653.65	1806.37	1763.99	1274.54
734	1702.72	1844.91	1772.01	1276.97
733	1716.17	1862.66	1761.97	1315.96
732	1657.54	1904.79	1744.17	1274.83
731	1646.16	1884.12	1763.47	1317.13
730	1693.07	1872.62	1811.39	1342.21
729	1694.45	1838.42	1825.7	1282.68
728	1680.93	1832.02	1814.23	1253.99
727	1668.82	1857.43	1823.88	1262.78
726	1665.18	1864.79	1807.89	1299.11
725	1690.65	1820.33	1808.01	1321.46
724	1703.46	1812.57	1851.24	1290.52
723	1693.65	1836.18	1851.6	1285.92
722	1723.11	1839.91	1823.4	1309.55
721	1726.48	1868.74	1798.7	1292.93
720	1734.55	1850.73	1823.36	1352.57
719	1743.26	1892.83	1845.36	1297.63
718	1710.92	1966.04	1846.07	1257.83
717	1662.44	1966.94	1844.77	1325.9
716	1677.03	1902.02	1820.74	1309.74
715	1694.55	1846.15	1833.76	1221.69
714	1720.65	1865.47	1854.92	1378.98
713	1728.28	1890.89	1890.61	1381.18
712	1714.46	1883.62	1876.67	1298.19
711	1743.97	1929.53	1894.96	1325.34
710	1745.69	1914.02	1853.89	1348.01
709	1755.68	1871.41	1808.89	1291.94
708	1750.39	1873.64	1841.45	1322.61
707	1757.8	1879.28	1857.59	1327.38
706	1722.22	1907.49	1841.83	1282.35
705	1751.53	1898.88	1850.68	1289.07
704	1773.91	1880.74	1814.96	1269.64
703	1702.85	1884.18	1783.01	1246.39
702	1670.01	1925.51	1829.08	1255.03
701	1707.49	1920.47	1856.06	1335.2
700	1702.25	1878.26	1820.51	1343.81
699	1728.36	1858.67	1803.61	1225.91
698	1740.45	1901.14	1827.36	1237.7
697	1739.88	1897.11	1808.19	1327.78
696	1764.25	1868.73	1788.12	1229.97
695	1766.31	1888.6	1769.39	1334.17
694	1746.7	1896.23	1796.91	1260.88
693	1741.9	1864.15	1796.82	1324.05
692	1737.8	1870.6	1786.78	1264.67
691	1781.13	1928.15	1846.78	1275.82
690	1817.18	1977.27	1894.39	1312.02
689	1820.45	1996.4	1974.66	1219.97
688	1808.41	2024.03	2008.89	1296.62
687	1839.15	2011.17	1996.71	1295.49
686	1918.98	2017.68	2021.85	1341.11
685	1968.91	2022.27	2078.37	1348.6
684	1978.24	2019.17	2088.1	1422.69
683	1903.6	1988.63	2000.49	1335
682	1805.8	1921.23	1906.18	1279.69
681	1772.44	1921.91	1853.85	1298.01
680	1788.88	1976.09	1847.66	1271.91
679	1788.09	1973.16	1840.09	1386.54
678	1737.69	1922.62	1828.22	1237.18
677	1693.93	1894.27	1847.92	1276.15
676	1719.19	1918.86	1849.92	1350.54
675	1753.65	1958.93	1821.23	1344.3
674	1724.92	1951.39	1844.44	1325.94
673	1729.82	1934.06	1888.04	1265.83
672	1752.82	1907.56	1880.22	1285.9
671	1791.09	1915.46	1863.42	1368.23
670	1744.76	1922.44	1866.43	1305.75
669	1715.7	1934.82	1863.78	1363.22
668	1754.93	1963.85	1838.72	1250.64
667	1796.94	1958.18	1822.25	1273.58
666	1781.88	1931.88	1804.32	1343.42
665	1771.84	1948.45	1873.05	1348.57
664	1738.62	1983.17	1907.44	1341.55
663	1747.6	1962.77	1901.51	1327.45
662	1749.06	1925.27	1904.87	1241.64
661	1768.19	1939.33	1880.5	1323.71
660	1778.87	1973.46	1880.01	1356.56
659	1811.74	1976.15	1893.51	1315.12
658	1805.23	1981.82	1864.91	1356.73
657	1803.47	1994.86	1879.4	1341.34
656	1814.86	1974.32	1875.84	1364.73
655	1789.53	1963.1	1853.98	1332.99
654	1781.84	1957.39	1869.92	1302.28
653	1784.98	1973.99	1865.01	1351.65
652	1775.61	1974.04	1847.66	1414.99
651	1804.93	1942.41	1852.5	1404.13
650	1800.59	1973.11	1873.5	1427.88
649	1807.22	1979.99	1858.08	1348.09
648	1835.79	1953.75	1837.65	1410.37
647	1838.04	1981.09	1879.24	1402.26
646	1771.11	1992.98	1901.21	1324.45
645	1800.75	2011.25	1901.81	1398.97
644	1833.57	2035.55	1988.23	1424.98
643	1815.66	2000.83	1985.22	1407.77
642	1835.51	2009.14	1943.69	1400.91
641	1837.42	2030.07	1960.05	1400.5
640	1805.64	2012.26	1985.88	1395.48
639	1789.11	2009.83	1982.86	1354.43
638	1791.74	2063.54	1992.48	1414.82
637	1815.2	2062.02	1978.41	1390.52
636	1862.62	2042.19	1959.54	1338.64
635	1862.35	2015.84	1920.57	1403.89
634	1823.27	2041.42	1915.31	1393.55
633	1802.78	2054.91	1975.25	1364.3
632	1817.5	2066.58	2019.49	1398.79
631	1864.54	2021.34	2002.96	1455.54
630	1888.78	2035.92	1988.25	1406.08
629	1876.12	2051.83	2034.54	1459.89
628	1871.73	2022.31	2016.05	1374.78
627	1890	1982.51	1961.87	1255.77
626	1884.08	2021.54	2001.77	1281.7
625	1887.32	2075.95	2013.99	1322.68
624	1887.43	2072.37	1989.01	1338.94
623	1848.63	2060.83	1977.72	1360.61
622	1832.09	2046.91	1938.88	1250.89
621	1846.81	2024.49	1936.1	1262.42
620	1905.05	1991.31	1947.27	1470.57
619	1886.33	1958.53	1954.07	1591.61
618	1882.75	2002.3	1981.42	1494.41
617	1875.51	2061.38	1984.31	1344.73
616	1887.41	2075.3	2006.78	1334.1
615	1906.31	2037.11	2023.7	1388.73
614	1924.54	2002.1	2026.63	1287.19
613	1872.83	2006.53	2010.65	1271.68
612	1844.78	2046.79	2014.17	1177.95
611	1828.05	2093.36	2019.9	1316.72
610	1833.75	2101.37	2007.46	1281.93
609	1892.47	2094.51	2010.68	1248.97
608	1905.34	2097.27	2023.93	1317.92
607	1867.36	2111.72	2037.33	1307.91
606	1836.06	2103.95	2023.99	1281.6
605	1889.97	2069.4	2017.75	1256.99
604	1929.16	2080.26	2051.59	1270.62
603	1913.44	2064.18	2056.67	1271.52
602	1918.78	2104.73	2036.39	1350.79
601	1901.68	2100.03	2083.79	1320.06
600	1885.29	2078.98	2111.32	1301.95
599	1920.42	2074.63	2024.94	1363.86
598	1930.55	2083.44	1975.6	1317.22
597	1870.34	2106.74	2030.63	1288.9
596	1892.3	2132.57	2074.05	1290.11
595	1956.4	2081.92	2065.52	1293.47
594	1970.11	2062.57	2055.57	1366.83
593	1959.79	2114.65	2071.96	1389.84
592	1941.59	2129.37	2098.98	1316.55
591	1928.61	2102.62	2111.25	1369.06
590	1887.16	2078.56	2080.05	1366.19
589	1886.61	2100.5	2092.31	1377.47
588	1954.41	2142.7	2114.08	1290.39
587	2000.79	2145.79	2096.48	1355.45
586	1942.26	2146.57	2068.44	1350.02
585	1900.2	2184.61	2097.81	1470.78
584	1976.48	2176.2	2123.94	1369.21
583	2031.64	2160.1	2109.24	1412.97
582	2021.4	2153.61	2088.78	1373.76
581	2026.97	2165.48	2123.09	1400.45
580	1993.54	2191.63	2134.49	1358.02
579	1962.55	2198.49	2129.68	1347.49
578	1993.09	2188.32	2112.6	1382.6
577	2031.96	2179.83	2078.12	1295.12
576	2031.08	2153.04	2085.89	1395.21
575	2012.12	2106.98	2105.79	1331.48
574	1998.85	2145.92	2096.4	1388.21
573	1977.21	2194.75	2097.44	1331.12
572	1957.57	2152.12	2097.49	1380.83
571	1985.64	2156.61	2085.15	1360.33
570	1968.37	2165.36	2122.75	1303.86
569	1977.14	2163.62	2160.53	1367.47
568	1997.66	2155.94	2161.63	1340.61
567	2005.3	2202.33	2195.53	1350.02
566	1994.56	2222.42	2172.43	1280.86
565	2001.06	2210.95	2149.82	1256.02
564	2019.82	2201.13	2169.3	1387.32
563	1998.79	2168.13	2181.72	1433.42
562	2010.56	2172.96	2188.52	1427.55
561	2068.59	2213.17	2211.7	1445.69
560	2068.56	2217.34	2223.84	1440.01
559	2047.31	2231.14	2195.39	1375.87
558	2058.78	2255.58	2163.67	1451.04
557	2095.06	2281.87	2213.95	1364.03
556	2057.11	2289.52	2231	1339.01
555	2081.2	2273.9	2171.32	1415.98
554	2106.79	2274.54	2169.74	1483.7
553	2086.74	2264.83	2194.64	1369.34
552	2075.79	2263.39	2233.54	1383.7
551	2057.96	2267.12	2242.93	1432.54
550	2033.03	2290.33	2176.17	1368.15
549	2007.53	2285.46	2144.08	1286.78
548	2038.79	2213.89	2173.71	1413.61
547	2038.72	2198.82	2167.05	1374.08
546	2057.72	2225.9	2154.44	1334.08
545	2016.31	2234.34	2151.49	1330.64
544	2001.51	2214.21	2103.85	1257.47
543	2024.51	2179.73	2108.66	1298.73
542	2034.56	2182.05	2117.2	1257.22
541	1995.55	2162.23	2122.62	1246.78
540	1958.28	2144.58	2154.24	1232.27
539	1997.1	2158	2140.65	1200.36
538	2020.44	2163.85	2130.17	1240.03
537	2033.92	2180.02	2117.21	1288.43
536	2083.22	2235.07	2202.31	1429.59
535	2219.19	2406.96	2328.18	1724.31
534	2485.37	2712.69	2577.27	2228.78
533	2858.99	3071.6	2985.61	2620.49
532	3077.21	3284.85	3228.88	2782.37
531	3012.53	3191.82	3115.45	2451.77
530	2679.78	2839.34	2757.58	1875.39
529	2215.59	2413.59	2352.96	1442.68
528	1938.77	2160.5	2101.9	1221.55
527	1920.45	2104.88	2036.28	1159
526	1954.02	2144.62	2035.61	1111.02
525	1912.23	2110.03	2057.75	1202.62
524	1901.22	2083.13	2020.05	1214.38
523	1876.14	2070.8	1995.91	1201.21
522	1848.83	2099.77	2005	1201.35
521	1886	2113.52	2068.23	1211.03
520	1901.91	2099.07	2070.49	1229.3
519	1894.22	2107.78	2007.21	1221.11
518	1848.32	2120.7	2007.15	1077.9
517	1860.27	2139.39	1996.08	1091.3
516	1867.16	2104.51	2032.65	1168.38
515	1902.23	2068.5	2081.07	1114.73
514	1900.47	2108.36	2051.68	1122.93
513	1918.15	2098.82	2053.83	1112.16
512	1911.3	2088.69	2058.46	1167.27
511	1925.35	2131.61	2095.9	1174.95
510	1961.85	2145.43	2087.35	1172.6
509	1956.86	2157.08	2062.38	1225.56
508	1937.08	2138.44	2087.74	1179.11
507	1932.55	2125.08	2102.66	1127.3
506	1933.12	2122.82	2103.9	1158.46
505	1913.56	2151.46	2090.56	1150.98
504	1924.87	2154.54	2079.66	1095.3
503	1960.7	2140.93	2084.76	1211.19
502	1962.93	2163.42	2119.22	1231.05
501	1953.41	2198.52	2146.33	1310.68
500	1968.24	2175.1	2151.2	1182.32
499	1994.34	2189.67	2163.12	1205.08
498	2006.68	2219.66	2193.41	1222.51
497	2063.65	2242.91	2194.27	1253.67
496	2110.5	2287.73	2207.58	1166.51
495	2139.04	2297.85	2223.05	1232.08
494	2106.99	2241.48	2225.44	1192.27
493	2033.99	2132.76	2185.23	1218.44
492	1976.53	2130.8	2141.45	1120.92
491	1958.11	2141.05	2163.4	1140.06
490	2004.03	2148.53	2091.36	1235.31
489	2027.2	2129.9	2058.17	1234.08
488	1943.44	2099.18	2083.4	1182.25
487	1952.48	2120.62	2101.25	1206.07
486	1970.91	2116.45	2112.19	1188.48
485	1975.43	2158.19	2120.82	1225.68
484	1960.68	2178.41	2110.63	1189.39
483	2006.18	2189.61	2107.22	1238.89
482	2017.59	2182.37	2121.26	1244.27
481	2000.91	2164.59	2090.92	1119.54
480	1969.07	2162.36	2106.85	1160.9
479	1984.51	2176.22	2135.11	1191.38
478	1985.68	2199.18	2127.93	1176.22
477	1976.69	2221.01	2099.7	1132.73
476	2003.7	2200.29	2084.62	1155.47
475	2011.11	2216.36	2091.2	1251.43
474	2004.86	2212.67	2152.09	1210.85
473	1986.19	2189.85	2162.82	1202.26
472	1987.99	2190.03	2135.82	1185.37
471	2023.5	2206.42	2111.22	1180.26
470	2040.2	2259.85	2123.15	1188.65
469	2007.23	2247.16	2157.32	1198.58
468	1988.45	2227.43	2200.11	1272.95
467	1992.32	2237.52	2228.44	1165.77
466	2037.94	2220.73	2191.92	1190.92
465	2074.78	2255.42	2145.05	1284.07
464	2055.83	2274.14	2119.76	1208.1
463	2020.01	2233.29	2101.87	1266.85
462	2024.09	2248.58	2125.39	1291.36
461	2073.32	2249.13	2148.6	1232.55
460	2110.8	2208.72	2152.08	1236.93
459	2117.87	2191.43	2201.45	1177.16
458	2070.35	2220.24	2247.41	1219.35
457	2057.91	2237.8	2253.83	1322.41
456	2090.55	2214.9	2218.65	1256
455	2085.94	2164.29	2195.97	1241.18
454	2074.21	2188.55	2194.56	1315.24
453	2076.5	2225.36	2213.85	1249.63
452	2060.17	2234.15	2228.84	1221.89
451	2067.13	2283.11	2207.55	1223.62
450	2047.58	2344.75	2221.37	1283.89
449	2070.85	2274.43	2221.67	1171.65
448	2084.73	2233.66	2232.81	1240.58
447	2079.32	2247.94	2233.78	1209.67
446	2047.14	2259.23	2252.43	1198.53
445	2064.7	2241.58	2279.47	1265.65
444	2081.36	2247.59	2271.54	1258.05
443	2120.46	2253.94	2253.59	1303.6
442	2152.19	2281.22	2291.4	1254.32
441	2136.97	2278.83	2291.82	1330.33
440	2118.34	2294.55	2215.29	1245.95
439	2110.7	2331.36	2213.99	1248.8
438	2115.89	2345.22	2269.65	1246.93
437	2119.18	2315.14	2312.51	1309.85
436	2137.25	2270.78	2289.57	1239.84
435	2152.26	2299.3	2271.99	1318.95
434	2149.89	2354.48	2280.9	1266.31
433	2162.06	2374.78	2284.29	1236.64
432	2171.57	2370.15	2279.59	1226.97
431	2146.63	2368.41	2268.85	1219.65
430	2145.26	2348.41	2265.03	1266.4
429	2149.92	2297.05	2302.75	1273.17
428	2135.58	2285.42	2315.47	1376.13
427	2091.04	2300.47	2312.58	1232.06
426	2114.49	2332.13	2315.97	1304.66
425	2151.9	2324.87	2280.88	1350.04
424	2154.09	2344.22	2285.73	1273.48
423	2198.88	2353.53	2320.58	1201.16
422	2185.14	2332.17	2341.91	1258.29
421	2120.09	2312	2311.33	1246.92
420	2087.08	2353.11	2279.08	1207
419	2091.06	2298.99	2229.77	1269.71
418	2098.35	2268.07	2222.84	1323.14
417	2100.71	2231.15	2239.91	1347.85
416	2123.77	2165.29	2227.72	1315.59
415	2065.12	2200.47	2233.66	1272.8
414	2058.14	2236.81	2213.31	1204.97
413	2058.31	2230.63	2158.39	1228.23
412	2026.12	2229.69	2149.47	1274.42
411	2013.59	2198.35	2164.24	1252.78
410	2039.83	2205.47	2201.22	1282.56
409	2068.12	2248.83	2209.21	1273.75
408	2071.13	2280.54	2191.81	1272.86
407	2106.44	2326.37	2205.08	1306.82
406	2136.94	2296.11	2262.26	1328.83
405	2158.61	2273.58	2300.05	1321.08
404	2168.96	2359.15	2342.69	1257.86
403	2266.97	2527.77	2471.6	1267.92
402	2423.45	2745.26	2702.7	1366.7
401	2708.45	3021.15	2999.51	1346.24
400	2907.61	3149.99	3227.28	1373.27
399	2975.78	3224.14	3282.48	1276.56
398	2978.39	3214.42	3225.89	1351.02
397	2668.88	2860.21	2866.93	1348.56
396	2175.76	2354.98	2367.93	1326.58
395	1935.5	2084.01	2105.13	1258.34
394	1885.5	2046.91	2044.47	1206.3
393	1873.98	2027.61	2024.18	1379.62
392	1908.74	2017.64	1953.5	1368.8
391	1895.94	2015.09	1963.58	1320.55
390	1866.08	2044.14	1991.28	1226.64
389	1867.47	2031.14	1954.02	1296.16
388	1897.36	1997.31	1984.43	1377.63
387	1901.31	2036.45	2038.99	1294.35
386	1874.3	2060.25	2042.33	1355.7
385	1876.51	2031.35	2006.22	1370.91
384	1883.23	2032.23	2006.63	1378.61
383	1901.08	2076.36	2009.62	1352.91
382	1930.69	2076.96	2028.18	1342.14
381	1890.63	2070.99	2046.48	1367.12
380	1891.11	2078.84	2077.91	1360.61
379	1904.47	2070.72	2108.6	1253.36
378	1941.02	2108.97	2096.06	1276.52
377	1972.22	2128.85	2065.1	1399.81
376	1985.25	2135.66	2028.76	1293.91
375	1997.3	2122.25	2000.2	1339.23
374	1988.78	2090.62	2059.44	1357.99
373	1978.34	2095.03	2061.21	1350.45
372	1958.86	2135.37	2072.18	1337.25
371	1957.21	2144.11	2077.47	1400.04
370	1990.58	2159.18	2085.2	1377.01
369	1997.57	2145.36	2116.33	1248.33
368	1949.32	2136.21	2076.57	1332.94
367	1928.98	2080.67	2071.1	1447.46
366	1956.34	2079.3	2108.89	1267.56
365	1953.88	2126.68	2092.8	1351.42
364	1988.61	2148.04	2067.8	1448.05
363	1993.14	2153.62	2067.14	1356.56
362	1958.43	2115.91	2054.6	1323.62
361	1994.1	2116.5	2057.35	1392.31
360	2014.85	2151.68	2070.31	1448.4
359	1996.91	2161.34	2070.32	1392.63
358	1989.12	2168.12	2120.97	1397.52
357	2037.37	2192.89	2143.68	1339.29
356	2051.32	2233.75	2150.2	1333.48
355	2058.83	2227.16	2154.14	1378.52
354	2045.21	2238.24	2139.66	1350.24
353	2046.39	2287.94	2195.52	1434.3
352	2041.49	2244.86	2227.21	1421.67
351	2116.64	2252.01	2246.13	1393.31
350	2129.44	2271.62	2260.45	1410.5
349	2069.19	2258.09	2273.47	1502.92
348	2092.08	2344.08	2323.95	1423.23
347	2180.89	2441.59	2351.19	1480.94
346	2189.09	2394.12	2296.63	1415.93
345	2070.51	2302.9	2243.29	1388.54
344	2013.86	2226.94	2204.54	1372.42
343	2005.55	2192.05	2182.88	1312.02
342	2026.84	2229.95	2192.62	1380.31
341	2052.18	2282.69	2252.27	1419.73
340	2048.42	2262.27	2213.72	1438.4
339	2015.9	2247.08	2152.62	1381.17
338	2011.06	2219.86	2151.72	1474.21
337	2050.54	2209.07	2140.66	1467.71
336	2065.16	2221.29	2132.12	1389.12
335	2067.2	2238.53	2134.81	1384.34
334	2093.53	2238.62	2227.09	1435.86
333	2076.59	2249.66	2266.44	1355.81
332	2077.67	2296.47	2187.75	1304.17
331	2077.55	2264.79	2154.22	1425.96
330	2092.55	2216.82	2192.85	1417.99
329	2086.46	2182.9	2238.96	1419.74
328	2072.58	2212.4	2243.3	1363.74
327	2076.24	2225.21	2233.01	1442.61
326	2063.76	2229.73	2280.31	1435.59
325	2121.38	2291.1	2296.36	1479.31
324	2171.7	2274.86	2253.75	1519.12
323	2152.1	2287.86	2280.72	1443.25
322	2128.72	2323.64	2330.4	1389.61
321	2184.72	2340.59	2345.22	1422.95
320	2247.38	2390	2319.13	1521.34
319	2275.5	2387.27	2309.21	1432.7
318	2255.1	2402.11	2359.47	1415.8
317	2282.14	2480.36	2429.92	1511.91
316	2263.07	2529.48	2414.84	1520.98
315	2241.41	2473.18	2403.35	1464.67
314	2300	2436.74	2434.77	1464.44
313	2323.68	2443.3	2422.8	1563
312	2323.3	2467.28	2396.11	1567.68
311	2247.71	2435.27	2384.48	1441.24
310	2240.33	2403.7	2387.04	1452.55
309	2229.35	2325.51	2358.34	1595.28
308	2205.44	2248.55	2292	1436.07
307	2146.77	2186.53	2228.06	1444.87
306	2008.47	2110.8	2145.99	1434.64
305	1933.55	2035.09	1996.94	1409.36
304	1857.8	1920.85	1877.12	1260.12
303	1761.17	1769	1850.15	1203.28
302	1639.91	1692.4	1745.58	1154.2
301	1541.1	1627.83	1619.18	1045.19
300	1409.21	1547.84	1550.57	998.325
299	1340.73	1503.06	1517.87	993.282
298	1287.86	1447.31	1450.42	885.843
297	1264.01	1406.73	1406.46	874.732
296	1253.66	1418.8	1405.59	852.668
295	1296.45	1468.44	1468.89	741.794
294	1342.97	1532.85	1527.35	801.857
293	1394.27	1617.27	1611.64	863.668
292	1555.65	1807.54	1770.85	957.714
291	1719.52	2000.17	1954.46	997.715
290	1970.65	2218.77	2173.17	1199.64
289	2312.32	2507.4	2496.46	1372.19
288	2801.5	3099.84	3048.88	1670.27
287	3856.01	4405.67	4325.9	2438.49
286	6004.36	6831.58	6827.06	3728.38
285	8775.31	9672.71	9571.23	4816.39
284	9006.54	9482.94	9281.86	4879.34
283	5368.01	5274.98	5243.78	3507.66
282	1738.53	1587.82	1590.68	1788.07
281	423.21	419.4	426.269	652.1
280	240.94	251.55	256.913	231.824
279	201.09	211.37	209.023	166.501
278	165.12	197.49	183.348	153.882
277	147.41	174.06	162.756	157.68
276	141.89	142.49	153.132	168.169
275	133.71	132.32	148.207	164.442
274	124.11	132.8	132.19	164.205
273	128.96	147.73	141.242	152.029
272	134.37	155.12	151.712	140.06
271	138.7	158.44	156.729	127.864
270	142.04	147.81	152.468	138.486
269	127.01	136.56	148.102	138.687
268	107.41	143.68	150.804	142.259
267	108.55	143.98	133.543	132.119
266	115.41	129.1	131.903	121.136
265	108.04	131.58	135.672	126.246
264	111.88	132.91	130.043	118.589
263	119.6	122.58	122.545	106.739
262	109.96	136	121.637	115.699
261	114.63	130.15	131.094	113.438
260	117.33	121.39	126.538	127.255
259	122.63	112.25	123.605	95.1857
258	119.04	103.63	124.425	131.082
257	114.37	114	124.409	142.266
256	117.59	118.29	116.752	141.346
255	124.96	123.44	124.008	117.324
254	124.45	117.88	133.054	111.911
253	117.96	118.07	135.084	102.404
252	123.74	120.54	129.543	126.756
251	123.52	122.53	128.024	123.907
250	122.85	137.83	137.866	134.981
249	124.52	131.71	140.36	139.791
248	119.04	125	138.86	143.294
247	115.48	124.22	141.503	141.748
246	117.63	122.61	136.255	130.235
245	114.41	120.83	131.097	98.2962
244	109.63	120.56	134.398	117.192
243	109.37	122.22	135.758	125.498
242	111.85	120.22	141.022	112.431
241	119.81	118.61	134.455	132.514
240	117.27	120.34	135.444	128.437
239	105.66	121.27	130.013	127.605
238	112.19	118.56	138.79	134.943
237	110.29	122.95	138.712	117.421
236	128.03	122.88	143.761	116.028
235	131.86	121.9	141.035	159.997
234	123.18	126.05	134.79	172.726
233	129.41	133.92	143.119	143.855
232	126.85	148.66	138.274	121.36
231	131.48	142.27	134.675	105.427
230	130.67	141.12	145.527	145.397
229	126.11	137.42	142.987	134.287
228	126.15	128.68	141.255	131.223
227	124.11	139.9	136.274	111.1
226	125.26	133.91	148.038	111.601
225	122.15	120.46	138.941	142.986
224	119.74	129.39	120.013	126.447
223	122.11	127.66	130.481	125.32
222	128.44	120.49	141.906	118.004
221	134.15	118.51	137.79	121.204
220	128.41	122.05	137.551	138.462
219	120.3	124.46	134.731	143.649
218	112.15	137.68	132.635	153.774
217	112.7	139.54	132.769	125.201
216	123.44	134.51	123.46	104.92
215	129.52	136.88	125.871	125.905
214	123.3	131.61	129.586	113.785
213	120.33	137.63	127.358	168.601
212	121.56	142.15	118.153	135.236
211	114.37	127.93	124.183	138.445
210	114.26	122.73	124.14	143.378
209	110.41	125.44	130.072	124.88
208	107.48	119.49	133.79	113.527
207	112.59	121.02	142.143	103.805
206	119.59	143.7	138.331	106.44
205	123.26	151.86	127.153	108.236
204	117.93	138.73	124.68	102.928
203	118.03	141.83	130.085	122.5
202	126.3	152.09	151.132	130.455
201	126.29	175.29	156.53	149.882
200	140.33	187.85	153.167	159.959
199	148.22	185.69	152.119	156.092
198	141.64	144.21	147.178	136.714
197	122.52	116.75	138.53	145.968
196	124.81	123.81	133.452	137.397
195	126.34	112.56	119.755	132.835
194	110.93	117.34	125.866	121.836
193	111.4	125.68	119.785	120.564
192	118.82	129.49	119.992	112.948
191	121.84	127.12	128.282	128.7
190	134.23	129.66	131.989	105.729
189	119.89	122.49	130.981	135.994
188	117.26	117.78	131.081	134.902
187	114.52	119.39	133.393	101.795
186	110.52	119.22	124.9	130.461
185	108.74	124.24	129.597	142.207
184	115.18	136.34	128.256	135.774
183	126.22	138.05	112.943	115.339
182	121.12	132.66	111.954	125.564
181	114.88	127.83	127.65	115.36
180	127.41	125.61	138.855	126.058
179	115.6	127.73	140.213	158.968
178	112.25	129.27	132.293	122.499
177	127.63	128.12	126.967	119.374
176	121.08	126.76	127.123	136.987
175	114.33	110.37	140.619	118.393
174	118.15	105.07	131.301	138.022
173	112.41	117.68	119.328	147.168
172	108	123.44	125.005	138.637
171	113.18	126.07	135.019	139.765
170	117.19	132.05	143.567	117.665
169	119.36	136.8	143.274	102.869
168	135.52	149.39	155.175	136.51
167	130.78	146.88	152.778	141.681
166	119.6	133.03	133.6	117.785
165	109.96	125.24	126.234	130.055
164	119.44	134.61	136.218	119.532
163	124.78	124.64	136.919	135.913
162	129.88	113.9	143.014	132.057
161	139.82	117.66	141.275	136.013
160	123.97	122.19	118.849	114.941
159	116.81	133.44	122.239	129.036
158	123.15	127.88	132.075	126.447
157	125.92	123.78	136.218	131.479
156	131.19	129.29	135.059	171.233
155	124.85	136	121.336	155.063
154	131.33	138.73	127.395	171.331
153	134.04	143.78	136.648	220.65
152	130.11	136.81	136.831	186.086
151	123.12	120.88	121.518	172.603
150	109.48	120.29	127.317	130.829
149	118.29	123.88	131.576	133.687
148	130.11	115.88	121.301	130.302
147	130.15	116.07	118.04	130.258
146	125.15	125.95	128.742	119.669
145	124.96	129	134.812	131.721
144	126.3	124.71	135.1	123.743
143	110.01	113.71	130.355	121.503
142	103.36	112.07	129.172	104.923
141	124.7	120	136.575	126.314
140	128.04	116.49	134.901	151.233
139	128.55	112.17	131.03	134.65
138	133.19	118.29	131.946	139.303
137	125.74	119.15	129.868	140.027
136	132.92	108.83	132.909	109.696
135	140.41	108.56	127.825	131.715
134	128.6	111	121.333	129.711
133	113.04	119.19	126.685	115.369
132	112.44	121.08	131.492	154.306
131	119.63	113.75	133.739	130.208
130	116.04	123.93	123.61	119.747
129	111	120.68	132.745	105.596
128	107.67	124.49	129.095	104.456
127	108.29	123.68	115.97	129.716
126	114.93	126.71	115.198	124.413
125	116.14	115.71	124.535	117.26
124	130.37	115.24	129.414	138.879
123	123.97	122.66	121.69	144.705
122	114.59	129.53	136.639	136.032
121	124.92	137.81	154.026	132.611
120	140.18	123.83	157.706	136.875
119	154.18	125.12	178.581	158.318
118	153.01	124.93	167.788	137.227
117	133.04	117.78	149.442	125.015
116	131.7	123.29	132.949	112.235
115	132.45	126.49	122.785	88.679
114	128.55	121.78	121.261	103.832
113	129.86	121.05	115.801	121.237
112	112.3	119.56	115.201	120.855
111	112.29	117.71	116.629	84.1666
110	123	115.68	125.729	93.5685
109	117.45	115.59	123.038	117.006
108	106.52	104	124.4	108.301
107	108.44	112.97	124.986	95.7111
106	110.45	121.15	133.272	113.574
105	109.14	121.36	125.487	136.05
104	126.33	138.73	104.007	117.044
103	134.96	144.95	114.913	145.189
102	138.89	143.71	137.083	191.578
101	132.93	138.17	140.207	227.652
100	125.26	133.76	141.309	163.226
99	130.29	125.17	145.194	141.983
98	131.38	121.54	135.748	109.399
97	112.78	115.73	124.213	110.325
96	110.48	121.95	116.51	102.018
95	115.22	119.54	121.871	114.495
94	123.44	111.39	124.169	105.317
93	119.53	127.6	123.909	104.424
92	98.52	155.12	127.529	91.5219
91	105.62	149.08	125.849	108.934
90	120.52	128.1	136.204	111.198
89	120.22	127.46	136.559	83.8372
88	130.29	131.32	134.081	95.2078
87	136.56	128.29	129.5	100.706
86	125.67	129.54	133.723	89.1072
85	115.93	127.63	129.707	106.234
84	106.04	125.52	126.562	118.326
83	112.47	108.73	133.374	109.171
82	129.41	118.46	131.842	114.669
81	124.26	129.73	124.414	100.043
80	121.52	130.49	116.473	94.8605
79	125.66	117.98	120.744	126.265
78	135.52	110.12	136.129	124.173
77	131.15	129.82	140.997	133.463
76	136.14	153.39	142.086	122.924
75	158.14	145.42	154.54	134.191
74	163.49	135.12	160.681	106.672
73	139.75	137.27	153.783	114.295
72	121.04	127.15	135.986	126.961
71	124.14	121.51	135.761	125.395
70	129.86	127	133.019	147.822
69	122.66	124.27	125.809	130.787
68	122.9	119.61	125.471	108.223
67	104	119	120.322	131.561
66	114.73	118.61	126.236	126.745
65	133	127.36	136.992	93.3004
64	131.15	144.73	145.29	103.77
63	140.95	143.93	149.436	107.704
62	147.83	134.83	150.259	111.91
61	128.66	130.66	133.874	89.4541
60	137.41	134.41	121.137	89.911
59	124.12	140.93	126.274	99.0112
58	114.92	130.66	121.153	99.8235
57	131.29	119.98	128.881	92.9808
56	135.34	113.29	140.828	90.1485
55	122.89	121.17	142.016	95.3964
54	116.56	128.85	142.78	115.117
53	115.29	138	141.492	114.995
52	123.41	135.27	136.806	110.579
51	122.7	137.24	137.564	150.859
50	129.37	141.15	145.011	153.386
49	128.15	135.12	144.328	142.856
48	120.19	138.05	132.621	114.54
47	106.82	133.44	134.518	119.929
46	117.98	133.73	148.981	112.253
45	145.71	138.78	155.925	108.95
44	130.93	143.9	142.845	98.3963
43	128.81	154.68	127.597	91.8261
42	131.08	152.64	128.027	103.673
41	116.56	133.32	128.406	68.2919
40	115.66	122.49	130.261	71.3427
39	124.04	118.17	140.446	80.5909
38	116.04	124.68	134.024	82.3409
37	113.96	118.35	135.097	88.7639
36	118.63	100.9	129.669	94.2204
35	119.48	111.29	125.153	83.9403
34	113.49	123.85	131.078	83.4503
33	102.33	126.76	125.686	60.153
32	110.59	115.83	120.379	70.2281
31	112.41	119.85	120.502	73.3013
30	121.69	121.2	134.242	69.438
29	146.48	118.36	144.736	102.18
28	151.96	137.68	151.188	97.8476
27	159.22	151.63	159.677	124.716
26	165.96	176.43	172.983	126.335
25	172.11	193.93	189.427	123.682
24	173.26	186	190.022	115.671
23	170.15	176.64	181.917	103.697
22	157.01	165.12	178.697	101.101
21	142.59	171.17	172.804	114.733
20	157.36	175.34	166.066	94.3938
19	172.78	179.39	187.196	92.7477
18	174.18	172.98	193.877	91.4326
17	175.23	158.1	169.882	116.721
16	156.45	150.83	157.527	116.179
15	151.44	153.29	161.88	96.5071
14	143.46	147.52	147.095	91.6749
13	113.67	120.98	133.85	103.775
12	105.04	106.1	126.692	77.6712
11	97.78	103.12	112.291	71.3476
10	90.3	108	99.0032	57.4243
9	78.82	99.42	89.3149	55.9571
8	68.15	76.25	77.3175	56.4835
7	60.19	64.51	72.9682	50.9533
6	50.89	62.2	62.5597	56.0571
5	43.45	50	51.2721	60.2983
4	31.78	37.13	36.5703	59.0174
3	24.3	17	26.4439	23.4157
2	17.63	16.22	19.194	10.5478
1	12.93	9.93	9.84432	13.6063
0	5.26	2	3.16404	10.2677

## Sheet: FigureS10
High-resolution C 1s XPS spectra
P-NMG-5									P-NMG-10									P-NMG-15
binding energy	intensity	intensity	intensity	intensity	intensity	intensity			binding energy	intensity	intensity	intensity	intensity	intensity	intensity			binding energy	intensity	intensity	intensity	intensity	intensity	intensity
299.4	824	0	0	0	0	830.468			299.4	845	873.5	873.5	888.86	873.5	888.86			299.3	853.896	885.505	886.502	895.199	885.505	896.197
299.3	831.2	833.252	832.225	837.946	832.225	838.974			299.3	887	855.754	855.754	871.687	855.754	871.687			299.2	898.3	882.302	883.356	892.281	882.302	893.334
299.2	838.3	830.988	829.906	835.865	829.906	836.948			299.2	857	848.2	848.2	864.727	848.2	864.727			299.1	922.124	877.566	878.68	887.839	877.566	888.953
299.1	835.4	826.135	824.994	831.201	824.994	832.342			299.1	829	847.824	847.824	864.968	847.824	864.968			299	889.196	869.799	870.976	880.379	869.799	881.556
299	838.6	823.751	822.549	829.015	822.549	830.217			299	823	836.2	836.2	853.983	836.2	853.983			298.9	897.412	860.665	861.909	871.565	860.665	872.809
298.9	795.8	820.495	819.228	825.963	819.228	827.231			298.9	859	835.944	835.944	854.389	835.944	854.389			298.8	829.772	852.12	853.435	863.351	852.12	864.666
298.8	824.3	818.011	816.675	823.692	816.675	825.028			298.8	813	834.999	834.999	854.132	834.999	854.132			298.7	848.3	845.424	846.814	857.001	845.424	858.39
298.7	817.2	816.388	814.98	822.29	814.98	823.699			298.7	862	833.712	833.712	853.558	833.712	853.558			298.6	862.492	840.731	842.2	852.667	840.731	854.136
298.6	817.8	816.205	814.721	822.337	814.721	823.821			298.6	826	830.45	830.45	851.035	830.45	851.035			298.5	837.348	840.709	842.261	853.019	840.709	854.571
298.5	819.8	814.375	812.811	820.746	812.811	822.311			298.5	840	828.214	828.214	849.565	828.214	849.565			298.4	825.744	840.106	841.746	852.805	840.106	854.446
298.4	811	813.101	811.452	819.721	811.452	821.37			298.4	828	824.007	824.007	846.152	824.007	846.152			298.3	862.232	839.18	840.914	852.285	839.18	854.019
298.3	806.4	809.973	808.236	816.852	808.236	818.59			298.3	826	818.548	818.548	841.517	818.548	841.517			298.2	863.52	838.403	840.236	851.93	838.403	853.763
298.2	829.4	805.794	803.963	812.941	803.963	814.773			298.2	858	813.25	813.25	837.074	813.25	837.074			298.1	849.672	837.458	839.395	851.424	837.458	853.361
298.1	813.1	801.654	799.724	809.081	799.724	811.011			298.1	799	808.68	808.68	833.39	808.68	833.39			298	843.188	836.316	838.363	850.741	836.316	852.788
298	798.4	796.988	794.954	804.705	794.954	806.74			298	807	804.823	804.823	830.451	804.823	830.451			297.9	832.508	835.855	838.019	850.757	835.855	852.92
297.9	797	791.913	789.769	799.932	789.769	802.076			297.9	799	802.4	802.4	828.981	802.4	828.981			297.8	818.532	835.8	838.086	851.199	835.8	853.485
297.8	789.8	788.631	786.372	796.965	786.372	799.225			297.8	791	802.285	802.285	829.854	802.285	829.854			297.7	835.376	835.524	837.941	851.441	835.524	853.858
297.7	786.3	787.382	785	796.042	785	798.424			297.7	816	802.159	802.159	830.752	802.159	830.752			297.6	863.268	835.169	837.723	851.626	835.169	854.18
297.6	775.2	787.274	784.764	796.275	784.764	798.785			297.6	816	802.03	802.03	831.685	802.03	831.685			297.5	846.512	834.921	837.621	851.942	834.921	854.641
297.5	776.7	785.508	782.862	794.861	782.862	797.507			297.5	809	801.891	801.891	832.647	801.891	832.647			297.4	822.984	834.29	837.143	851.897	834.29	854.75
297.4	804.9	784.431	781.643	794.152	781.642	796.94			297.4	815	801.73	801.73	833.629	801.73	833.629			297.3	842.16	833.24	836.255	851.459	833.24	854.475
297.3	773.8	779.098	776.159	789.201	776.159	792.14			297.3	823	801.562	801.562	834.644	801.562	834.644			297.2	859.744	832.206	835.393	851.064	832.206	854.251
297.2	806.9	774.009	770.911	784.509	770.911	787.607			297.2	828	801.406	801.406	835.716	801.406	835.716			297.1	856.908	831.02	834.389	850.545	831.02	853.913
297.1	748	769.705	766.44	780.619	766.44	783.884			297.1	791	801.264	801.264	836.847	801.264	836.847			297	851.4	830.053	833.614	850.273	830.053	853.833
297	748.2	769.804	766.363	781.148	766.363	784.59			297	784	801.111	801.111	838.014	801.111	838.014			296.9	802.708	829.365	833.128	850.31	829.365	854.072
296.9	755.3	769.209	765.583	781.001	765.583	784.628			296.9	831	800.95	800.95	839.221	800.95	839.221			296.8	818.78	828.525	832.501	850.226	828.525	854.202
296.8	791.1	768.395	764.573	780.652	764.572	784.475			296.8	835	800.802	800.802	840.493	800.802	840.493			296.7	866.28	827.862	832.065	850.353	827.862	854.556
296.7	808.5	766.781	762.753	779.523	762.752	783.553			296.7	802	800.646	800.646	841.809	800.646	841.809			296.6	840.824	827.283	831.725	850.598	827.283	855.04
296.6	764.1	764.51	760.265	777.756	760.264	782.003			296.6	803	800.475	800.475	843.164	800.475	843.164			296.5	842.364	825.799	830.494	849.975	825.799	854.67
296.5	757.2	761.69	757.217	775.462	757.216	779.938			296.5	807	800.313	800.313	844.584	800.313	844.584			296.4	859.828	823.867	828.829	848.942	823.867	853.904
296.4	758.8	760.393	755.678	774.71	755.676	779.428			296.4	813	800.161	800.161	846.073	800.161	846.073			296.3	841.788	822.044	827.289	848.058	822.044	853.302
296.3	737.4	760.431	755.462	775.316	755.46	780.289			296.3	816	800.021	800.021	847.635	800.021	847.635			296.2	850.428	820.372	825.914	847.365	820.372	852.908
296.2	766.5	760.589	755.352	776.066	755.35	781.308			296.2	778	799.863	799.863	849.242	799.863	849.242			296.1	822.764	818.626	824.484	846.643	818.626	852.501
296.1	757.4	760.757	755.238	776.85	755.235	782.374			296.1	832	799.718	799.718	850.926	799.718	850.926			296	839.92	817.555	823.747	846.642	817.555	852.834
296	763.2	760.938	755.122	777.671	755.118	783.495			296	784	799.551	799.551	852.657	799.551	852.657			295.9	807.32	816.416	822.959	846.621	816.416	853.164
295.9	760.4	761.117	754.987	778.518	754.983	784.655			295.9	846	799.364	799.364	854.438	799.364	854.438			295.8	841.784	815.932	822.848	847.305	815.932	854.221
295.8	765.4	761.29	754.83	779.384	754.825	785.854			295.8	846	799.168	799.168	856.283	799.168	856.283			295.7	801.896	815.657	822.966	848.25	815.657	855.56
295.7	803.8	761.454	754.646	780.272	754.64	787.091			295.7	792	798.979	798.979	858.211	798.979	858.211			295.6	806.864	815.536	823.261	849.405	815.536	857.131
295.6	799	761.613	754.438	781.183	754.431	788.372			295.6	816	798.766	798.766	860.192	798.766	860.192			295.5	820.42	815.387	823.552	850.591	815.387	858.755
295.5	801.6	761.787	754.226	782.141	754.218	789.719			295.5	823	798.559	798.559	862.262	798.559	862.262			295.4	851	815.226	823.855	851.824	815.226	860.453
295.4	765.1	761.987	754.019	783.158	754.009	791.145			295.4	832	798.375	798.375	864.439	798.375	864.439			295.3	860.456	815.037	824.158	853.094	815.037	862.215
295.3	754.7	762.235	753.838	784.256	753.827	792.676			295.3	806	798.185	798.185	866.696	798.185	866.696			295.2	843.788	814.82	824.459	854.402	814.82	864.041
295.2	756.7	762.515	753.667	785.422	753.653	794.298			295.2	800	797.977	797.977	869.028	797.977	869.028			295.1	852.572	814.595	824.782	855.772	814.595	865.96
295.1	782.2	762.817	753.493	786.647	753.477	796.003			295.1	842	797.744	797.744	871.428	797.744	871.428			295	831.38	814.386	825.153	857.232	814.386	867.999
295	803.9	763.114	753.289	787.905	753.27	797.768			295	863	797.504	797.504	873.92	797.504	873.92			294.9	820.388	814.205	825.585	858.798	814.205	870.177
294.9	814.1	763.42	753.067	789.212	753.044	799.61			294.9	840	797.234	797.234	876.484	797.234	876.484			294.8	810.836	814.018	826.045	860.438	814.018	872.465
294.8	783.5	763.744	752.835	790.58	752.808	801.542			294.8	853	796.923	796.923	879.111	796.923	879.111			294.7	851.7	813.833	826.544	862.164	813.833	874.876
294.7	771	764.086	752.593	792.01	752.561	803.567			294.7	867	796.58	796.58	881.817	796.58	881.817			294.6	847.188	813.625	827.059	863.957	813.625	877.392
294.6	798.8	764.452	752.342	793.51	752.305	805.694			294.6	890	796.222	796.222	884.62	796.222	884.62			294.5	866.44	813.38	827.579	865.808	813.38	880.007
294.5	815.5	764.855	752.097	795.094	752.052	807.941			294.5	886	795.866	795.866	887.544	795.866	887.544			294.4	877.86	813.104	828.111	867.724	813.104	882.731
294.4	805.3	765.282	751.84	796.753	751.788	810.298			294.4	834	795.513	795.513	890.593	795.513	890.594			294.3	861.412	812.813	828.674	869.73	812.813	885.591
294.3	800.4	765.735	751.574	798.489	751.512	812.772			294.3	843	795.146	795.146	893.756	795.146	893.756			294.2	871.904	812.503	829.266	871.824	812.503	888.587
294.2	787.4	766.234	751.316	800.327	751.244	815.389			294.2	888	794.786	794.786	897.056	794.786	897.056			294.1	877.024	812.183	829.9	874.022	812.183	891.739
294.1	783.3	766.802	751.088	802.292	751.004	818.175			294.1	876	794.438	794.438	900.508	794.438	900.508			294	878.904	811.84	830.565	876.317	811.84	895.042
294	765.9	767.411	750.859	804.357	750.76	821.107			294	860	794.051	794.051	904.062	794.051	904.062			293.9	913.176	811.47	831.261	878.711	811.47	898.501
293.9	808.1	768.069	750.635	806.534	750.52	824.199			293.9	897	793.599	793.599	907.698	793.599	907.698			293.8	901.772	811.093	832.01	881.229	811.093	902.146
293.8	792.3	768.746	750.383	808.796	750.249	827.426			293.8	948	793.112	793.112	911.453	793.112	911.453			293.7	880.572	810.719	832.826	883.888	810.719	905.995
293.7	835	769.45	750.111	811.153	749.955	830.804			293.7	944	792.601	792.601	915.344	792.601	915.344			293.6	869.136	810.356	833.721	886.705	810.356	910.07
293.6	820.2	770.152	749.787	813.58	749.605	834.309			293.6	910	792.087	792.087	919.398	792.087	919.398			293.5	856.1	810.029	834.723	889.71	810.029	914.404
293.5	856.7	770.871	749.427	816.1	749.215	837.967			293.5	861	791.597	791.596	923.646	791.596	923.646			293.4	851.948	809.706	835.805	892.881	809.706	918.98
293.4	870.9	771.618	749.04	818.727	748.794	841.797			293.4	855	791.155	791.155	928.123	791.155	928.123			293.3	889.676	809.344	836.928	896.181	809.344	923.765
293.3	842.3	772.453	748.682	821.524	748.397	845.865			293.3	861	790.728	790.728	932.8	790.728	932.8			293.2	942.484	808.934	838.088	899.611	808.934	928.765
293.2	790.4	773.371	748.348	824.491	748.017	850.175			293.2	917	790.287	790.286	937.656	790.286	937.656			293.1	945.984	808.485	839.298	903.19	808.485	934.002
293.1	787.7	774.402	748.062	827.661	747.68	854.765			293.1	930	789.776	789.776	942.643	789.776	942.643			293	916.532	807.973	840.539	906.901	807.973	939.468
293	782.6	775.502	747.78	830.995	747.338	859.601			293	972	789.205	789.205	947.778	789.205	947.779			292.9	953.156	807.398	841.818	910.757	807.398	945.176
292.9	875.6	776.66	747.486	834.486	746.976	864.681			292.9	953	788.586	788.585	953.082	788.585	953.082			292.8	990.12	806.794	843.173	914.801	806.794	951.179
292.8	871.6	777.848	747.15	838.112	746.562	869.986			292.8	937	787.927	787.926	958.572	787.926	958.572			292.7	985.864	806.174	844.623	919.056	806.174	957.505
292.7	875.4	779.062	746.765	841.873	746.088	875.525			292.7	978	787.27	787.269	964.298	787.269	964.298			292.6	969.692	805.509	846.147	923.507	805.509	964.145
292.6	884.1	780.286	746.312	845.758	745.533	881.291			292.6	922	786.628	786.627	970.282	786.627	970.283			292.5	984.476	804.808	847.759	928.176	804.808	971.127
292.5	915.6	781.567	745.833	849.82	744.938	887.344			292.5	943	785.956	785.955	976.49	785.955	976.491			292.4	1008.2	804.082	849.479	933.083	804.082	978.48
292.4	937	782.932	745.353	854.089	744.326	893.722			292.4	997	785.257	785.256	982.934	785.256	982.935			292.3	1027.92	803.318	851.299	938.232	803.318	986.213
292.3	897.6	784.397	744.884	858.591	743.707	900.457			292.3	979	784.524	784.523	989.619	784.523	989.62			292.2	1043.67	802.51	853.224	943.629	802.51	994.343
292.2	880.4	785.93	744.392	863.297	743.045	907.529			292.2	1029	783.725	783.724	996.523	783.724	996.524			292.1	1037.26	801.665	855.269	949.297	801.665	1002.9
292.1	953.7	787.557	743.898	868.239	742.358	914.979			292.1	1027	782.85	782.848	1003.65	782.848	1003.65			292	1039.7	800.806	857.465	955.273	800.806	1011.93
292	953	789.299	743.419	873.444	741.66	922.842			292	1066	781.933	781.93	1011.04	781.93	1011.04			291.9	1025.78	799.923	859.811	961.561	799.923	1021.45
291.9	949.3	791.118	742.915	878.882	740.909	931.098			291.9	1061	780.956	780.953	1018.69	780.953	1018.69			291.8	1064.26	799.015	862.318	968.178	799.015	1031.48
291.8	983.2	793.002	742.37	884.544	740.083	939.749			291.8	1072	779.961	779.958	1026.66	779.958	1026.66			291.7	1077.15	798.075	864.99	975.132	798.075	1042.05
291.7	999.6	795.009	741.837	890.493	739.234	948.871			291.7	1054	778.94	778.936	1034.95	778.936	1034.96			291.6	1085.02	797.085	867.821	982.421	797.085	1053.16
291.6	987.5	797.1	741.275	896.698	738.316	958.441			291.6	1064	777.888	777.883	1043.57	777.883	1043.58			291.5	1116.8	796.002	870.779	990.017	796.002	1064.79
291.5	1064.3	799.27	740.673	903.154	737.313	968.471			291.5	1112	776.809	776.803	1052.55	776.803	1052.55			291.4	1174.33	794.88	873.933	997.989	794.88	1077.04
291.4	1085.6	801.55	740.062	909.897	736.249	979.011			291.4	1100	775.674	775.666	1061.85	775.666	1061.86			291.3	1121.21	793.745	877.322	1006.38	793.745	1089.95
291.3	1078	803.974	739.471	916.962	735.15	990.108			291.3	1160	774.482	774.473	1071.52	774.473	1071.53			291.2	1093.4	792.565	880.93	1015.16	792.565	1103.52
291.2	1054.5	806.561	738.916	924.367	734.023	1001.8			291.2	1141	773.245	773.234	1081.56	773.234	1081.57			291.1	1152.24	791.357	884.793	1024.36	791.357	1117.8
291.1	1025.9	809.307	738.388	932.101	732.854	1014.09			291.1	1134	771.996	771.982	1092.03	771.982	1092.05			291	1154.62	790.145	888.949	1034.01	790.145	1132.82
291	1128.3	812.265	737.94	940.212	731.687	1027.04			291	1126	770.683	770.666	1102.9	770.666	1102.92			290.9	1175.07	788.894	893.385	1044.08	788.894	1148.57
290.9	1076.1	815.457	737.589	948.704	730.53	1040.69			290.9	1199	769.348	769.328	1114.23	769.328	1114.25			290.8	1179.04	787.573	898.091	1054.52	787.573	1165.03
290.8	1053.7	818.842	737.293	957.517	729.332	1054.99			290.8	1190	767.986	767.962	1126.04	767.962	1126.06			290.7	1201.32	786.197	903.104	1065.33	786.197	1182.24
290.7	1115.9	822.429	737.059	966.629	728.088	1069.94			290.7	1180	766.569	766.54	1138.31	766.54	1138.34			290.6	1237.14	784.75	908.433	1076.47	784.75	1200.15
290.6	1096	826.31	736.977	976.089	726.879	1085.62			290.6	1218	765.11	765.075	1151.07	765.075	1151.11			290.5	1264.02	783.238	914.111	1087.89	783.238	1218.77
290.5	1064.2	830.444	737.005	985.799	725.647	1101.95			290.5	1192	763.637	763.595	1164.39	763.595	1164.44			290.4	1274.11	781.684	920.192	1099.56	781.684	1238.07
290.4	1105.1	834.796	737.108	995.648	724.344	1118.86			290.4	1214	762.156	762.105	1178.29	762.105	1178.34			290.3	1240.37	780.102	926.721	1111.4	780.102	1258.02
290.3	1167.6	839.439	737.358	1005.61	723.026	1136.35			290.3	1199	760.634	760.571	1192.75	760.571	1192.81			290.2	1239.22	778.501	933.742	1123.29	778.501	1278.53
290.2	1132.6	844.405	737.789	1015.59	721.71	1154.37			290.2	1244	759.088	759.013	1207.82	759.013	1207.9			290.1	1259.82	776.89	941.305	1135.08	776.89	1299.49
290.1	1084.8	849.672	738.382	1025.42	720.356	1172.76			290.1	1251	757.488	757.397	1223.49	757.397	1223.58			290	1271.08	775.261	949.443	1146.58	775.261	1320.76
290	1121.4	855.233	739.132	1034.9	718.938	1191.38			290	1280	755.86	755.749	1239.8	755.749	1239.92			289.9	1295.21	773.582	958.172	1157.52	773.582	1342.11
289.9	1203.4	861.158	740.113	1043.87	717.508	1210.13			289.9	1257	754.171	754.038	1256.76	754.037	1256.89			289.8	1315.1	771.854	967.547	1167.62	771.854	1363.32
289.8	1180.5	867.421	741.307	1052.08	716.019	1228.77			289.8	1297	752.431	752.27	1274.38	752.269	1274.54			289.7	1310.57	770.073	977.62	1176.61	770.073	1384.15
289.7	1224.7	874.017	742.715	1059.24	714.445	1247.08			289.7	1329	750.66	750.465	1292.71	750.464	1292.91			289.6	1338.79	768.233	988.45	1184.17	768.233	1404.38
289.6	1218.3	880.991	744.394	1065.15	712.808	1264.92			289.6	1303	748.86	748.624	1311.76	748.622	1312			289.5	1358.58	766.331	1000.1	1190.04	766.331	1423.81
289.5	1217.9	888.397	746.409	1069.63	711.137	1282.16			289.5	1332	746.994	746.71	1331.52	746.706	1331.81			289.4	1388.93	764.326	1012.62	1194.01	764.326	1442.31
289.4	1250.4	896.215	748.756	1072.52	709.39	1298.71			289.4	1371	745.061	744.72	1351.98	744.712	1352.33			289.3	1474.06	762.209	1026.08	1196.02	762.209	1459.89
289.3	1300.8	904.485	751.492	1073.82	707.578	1314.64			289.3	1416	743.079	742.673	1373.16	742.656	1373.6			289.2	1487.27	759.982	1040.58	1196.19	759.982	1476.79
289.2	1324	913.224	754.658	1073.67	705.691	1330.17			289.2	1421	740.994	740.512	1395	740.482	1395.55			289.1	1510.68	757.647	1056.23	1194.89	757.647	1493.47
289.1	1334.1	922.431	758.279	1072.35	703.699	1345.66			289.1	1491	738.827	738.262	1417.51	738.207	1418.18			289	1525.35	755.201	1073.15	1192.64	755.201	1510.58
289	1384.5	932.143	762.424	1070.35	701.607	1361.71			289	1489	736.623	735.971	1440.67	735.871	1441.53			288.9	1561.2	752.725	1091.54	1188.19	752.725	1527.01
288.9	1406.2	942.407	767.178	1065.71	699.43	1376.43			288.9	1459	734.395	733.661	1464.46	733.485	1465.55			288.8	1512.2	750.219	1111.57	1178.38	750.219	1539.73
288.8	1434.1	953.274	772.638	1056.51	697.185	1388.05			288.8	1490	732.099	731.304	1488.74	730.996	1490.14			288.7	1522.76	747.675	1133.38	1163.64	747.675	1549.34
288.7	1426.2	964.792	778.904	1043.26	694.883	1397.19			288.7	1578	729.801	728.993	1513.44	728.466	1515.3			288.6	1560.98	745.067	1157.13	1144.78	745.067	1556.84
288.6	1417.8	976.982	786.063	1026.67	692.507	1404.7			288.6	1549	727.494	726.765	1538.41	725.877	1540.92			288.5	1619.2	742.41	1183.04	1122.81	742.41	1563.44
288.5	1496.2	989.927	794.27	1007.62	690.101	1411.62			288.5	1574	725.15	724.666	1563.41	723.191	1566.84			288.4	1628.38	739.694	1211.33	1098.75	739.694	1570.39
288.4	1445.6	1003.67	803.661	986.959	687.667	1418.96			288.4	1607	722.81	722.846	1588.2	720.437	1592.98			288.3	1597.8	736.935	1242.25	1073.57	736.935	1578.89
288.3	1468.7	1018.28	814.404	965.485	685.225	1427.72			288.3	1590	720.575	721.572	1612.55	717.7	1619.3			288.2	1578.53	734.142	1276.1	1048.08	734.142	1590.04
288.2	1426.1	1033.81	826.667	943.85	682.775	1438.77			288.2	1535	718.404	721.044	1636.01	714.922	1645.62			288.1	1604.64	731.347	1313.22	1022.94	731.347	1604.82
288.1	1420.1	1050.33	840.688	922.604	680.357	1452.91			288.1	1605	716.286	721.593	1658.1	712.067	1671.84			288	1607.31	728.542	1353.95	998.615	728.542	1624.02
288	1429	1067.85	856.625	902.047	677.908	1470.71			288	1687	714.276	723.748	1678.32	709.165	1698.01			287.9	1632.43	725.705	1398.63	975.376	725.705	1648.3
287.9	1484.9	1086.44	874.757	882.445	675.451	1492.74			287.9	1673	712.382	728.157	1696.12	706.19	1724.28			287.8	1635.91	722.768	1447.63	953.337	722.768	1678.2
287.8	1469.4	1106.09	895.318	863.871	672.923	1519.43			287.8	1696	710.618	735.671	1710.95	703.114	1751.01			287.7	1729.68	719.744	1501.43	932.592	719.744	1714.28
287.7	1533.6	1126.83	918.614	846.355	670.291	1551.22			287.7	1689	709.028	747.411	1722.37	699.932	1778.95			287.6	1734.47	716.607	1560.54	913.127	716.607	1757.06
287.6	1581.5	1148.71	945.017	829.881	667.534	1588.54			287.6	1766	707.736	764.836	1730.19	696.708	1809.34			287.5	1779.23	713.313	1625.49	894.861	713.312	1807.04
287.5	1625.6	1171.81	974.99	814.426	664.659	1631.9			287.5	1743	706.755	789.561	1734.33	693.374	1843.9			287.4	1880.24	709.814	1696.87	877.68	709.811	1864.75
287.4	1667.8	1196.15	1009.02	799.892	661.628	1681.8			287.4	1839	706.144	823.515	1735.09	689.894	1884.96			287.3	1961.39	706.138	1775.46	861.527	706.131	1930.86
287.3	1718.8	1221.83	1047.7	786.215	658.444	1738.85			287.3	1923	705.994	868.879	1733.17	686.238	1935.57			287.2	2009.53	702.299	1862.04	846.32	702.28	2006.1
287.2	1773.5	1248.87	1091.69	773.267	655.057	1803.71			287.2	1968	706.477	928.05	1729.64	682.413	1999.34			287.1	1999.48	698.231	1957.45	831.892	698.187	2091.19
287.1	1907.7	1277.39	1141.75	760.967	651.463	1877.19			287.1	2028	707.719	1003.39	1719.95	678.337	2074.38			287	2162.54	693.936	2062.63	818.135	693.836	2187.02
287	1955.3	1307.45	1198.73	749.175	647.6	1960.15			287	2145	709.967	1097.21	1697.19	673.974	2156.42			286.9	2290.32	689.403	2178.6	804.918	689.181	2294.56
286.9	2102.1	1339.2	1263.58	737.813	643.461	2053.66			286.9	2298	713.551	1211.5	1662.58	669.272	2249.09			286.8	2444.9	684.673	2306.48	792.128	684.192	2414.89
286.8	2163.9	1372.81	1337.3	726.755	638.988	2158.89			286.8	2467	718.965	1347.72	1618.07	664.199	2356.35			286.7	2541.66	679.765	2447.34	779.574	678.752	2549.17
286.7	2314.8	1408.63	1420.99	715.934	634.176	2277.2			286.7	2565	726.944	1506.55	1566.01	658.767	2481.97			286.6	2725.11	674.916	2602.36	767.168	672.841	2698.76
286.6	2454.3	1447.15	1515.65	705.271	629.003	2410.07			286.6	2605	738.397	1687.52	1508.73	652.877	2628.89			286.5	2919.44	670.588	2772.66	754.842	666.453	2865.18
286.5	2538.2	1489.17	1622.15	694.698	623.45	2559.11			286.5	2882	754.704	1888.92	1448.44	646.518	2799.03			286.4	3053.01	667.561	2959.11	742.501	659.549	3050.08
286.4	2714.3	1535.84	1740.84	684.07	617.422	2725.9			286.4	3055	777.77	2107.59	1387.02	639.672	2993.04			286.3	3274.54	667.121	3162.07	729.984	652.017	3255.14
286.3	2936.4	1589.04	1871.46	673.317	610.889	2912.04			286.3	3250	810.201	2338.84	1325.95	632.323	3210.34			286.2	3550.6	671.517	3381.19	717.218	643.829	3482.27
286.2	3134.5	1651.61	2012.54	662.359	603.807	3118.89			286.2	3372	855.402	2576.36	1266.17	624.335	3449.26			286.1	3781.14	684.311	3614.86	704.13	634.95	3733.4
286.1	3343	1727.56	2160.87	651.054	596.069	3347.35			286.1	3638	918.017	2812.65	1208.35	615.65	3707.71			286	4027.9	710.874	3859.52	690.613	625.312	4010.38
286	3608.8	1822.67	2311.05	639.313	587.614	3597.8			286	4009	1004.18	3039.28	1152.92	606.275	3983.82			285.9	4274.49	759.035	4108.96	676.578	614.855	4314.86
285.9	3880.8	1944.74	2455.17	627.12	578.454	3870.12			285.9	4168	1121.61	3247.19	1099.97	596.105	4276.55			285.8	4589.76	839.651	4353.67	661.944	603.528	4648.21
285.8	4080.8	2103.72	2582.78	614.351	568.488	4163.88			285.8	4533	1279.87	3427.37	1049.45	585.041	4586.61			285.7	4948.76	966.929	4580.6	646.582	591.226	5011.66
285.7	4444.7	2311.73	2682.04	600.88	557.612	4479.43			285.7	4818	1490.5	3571.49	1001.16	572.977	4917.2			285.6	5347.71	1158.39	4773.96	630.352	577.833	5407.03
285.6	4825.9	2582.55	2742.07	586.616	545.752	4819.73			285.6	5259	1766.75	3672.83	954.912	559.859	5274.77			285.5	5785.96	1433.95	4917.48	613.033	563.145	5838.17
285.5	5209.6	2930.42	2752.93	571.424	532.793	5189.19			285.5	5711	2122.85	3726.03	910.3	545.489	5668.2			285.4	6362.53	1814.14	4998.48	594.485	547.045	6313.01
285.4	5672.8	3368.08	2713.24	555.181	518.625	5599.25			285.4	6202	2572.9	3723.9	867.043	529.796	6104.25			285.3	6870.18	2316.69	5011.93	574.569	529.408	6844.37
285.3	6049.4	3904	2625.47	537.807	503.183	6060.91			285.3	6675	3128.41	3670.76	824.71	512.569	6598.74			285.2	7430.98	2951.86	4928.05	553.11	510.072	7412.87
285.2	6519.8	4538.72	2497.7	519.075	486.251	6583			285.2	7308	3795.05	3566.24	782.978	493.703	7156.86			285.1	8087.89	3717	4726.41	530.026	488.97	7995.5
285.1	7257.4	5261.45	2341.09	498.827	467.684	7166			285.1	7919	4567.99	3414.41	741.662	473.219	7777.63			285	8633.44	4591.12	4430.95	505.287	466.084	8595.19
285	7877.6	6047.18	2167.34	477.016	447.443	7796.65			285	8327	5425.92	3221.24	700.455	451.004	8445.61			284.9	9232.31	5531.19	4073.2	478.914	441.445	9200.41
284.9	8397.9	6855.38	1986.61	453.474	425.37	8444.72			284.9	9001	6325.89	2994.25	659.049	426.928	9125.33			284.8	9678.52	6472.34	3684.49	450.945	415.1	9777.58
284.8	9034	7632.04	1806.71	428.136	401.408	9064.07			284.8	9683	7201.46	2742.06	617.302	401.012	9758.8			284.7	10154.2	7333.81	3290.77	421.482	387.162	10271.7
284.7	9592.2	8315.33	1633.1	401.181	375.743	9598.13			284.7	10271	7968.35	2473.96	575.339	373.529	10270.6			284.6	10617.3	8030.69	2910.54	390.777	357.889	10616.2
284.6	10007.9	8844.32	1469.15	372.901	348.675	9989.03			284.6	10421	8541.36	2198.85	533.114	344.565	10584.2			284.5	10726.2	8479.07	2555.36	359.325	327.783	10738.2
284.5	10117.3	9169.6	1316.58	343.631	320.543	10188.7			284.5	10677	8864.12	1925.22	490.912	314.526	10651.2			284.4	10484.4	8588.31	2231.15	327.653	297.377	10552.4
284.4	10062.9	9263.37	1176.09	313.836	291.818	10169.7			284.4	10666	8941.96	1660.89	449.477	284.263	10483.8			284.3	10041.4	8394.73	1940.03	296.439	267.358	10096.5
284.3	9902.1	9078.32	1047.9	284.206	263.197	9884.03			284.3	9925	8737.13	1412.16	409.427	254.488	10049.7			284.2	9376.34	7896.76	1681.79	266.465	238.509	9367.99
284.2	9291	8587.18	931.798	255.409	235.351	9303.69			284.2	9320	8179.24	1183.81	371.367	225.895	9282.63			284.1	8537.18	7151.53	1454.89	238.481	211.589	8421.72
284.1	8579.7	7842.74	827.485	228.179	209.017	8480.37			284.1	8317	7353.46	979.205	336.052	199.313	8270.09			284	7394.85	6240.07	1257.02	213.069	187.182	7335.79
284	7453.2	6921.07	734.463	203.104	184.789	7489.06			284	7192	6372.15	800.203	304.115	175.447	7125.58			283.9	6187.9	5251.67	1085.59	190.67	165.733	6196.46
283.9	6412.6	5907.61	652.156	180.661	163.146	6414.13			283.9	6015	5344.51	646.99	275.75	154.548	5958.15			283.8	5016.63	4268.96	937.871	171.487	147.451	5083.41
283.8	5454.1	4883.48	579.897	161.155	144.397	5335.73			283.8	4864	4356.95	518.783	251.15	136.867	4853.15			283.7	4019.9	3357.26	811.23	155.569	132.387	4059.29
283.7	4335.7	3915.25	516.956	144.738	128.697	4319.55			283.7	3856	3465.6	413.751	230.174	122.312	3864.91			283.6	3110.35	2559.34	702.963	142.62	120.247	3164.43
283.6	3379.6	3049.36	462.368	131.225	115.864	3411.22			283.6	3020	2698.79	329.494	212.565	110.668	3019.51			283.5	2468.33	1895.78	610.609	132.291	110.686	2417.31
283.5	2572.3	2311.5	415.219	120.388	105.67	2635.76			283.5	2266	2063.69	263.231	197.913	101.567	2321.71			283.4	1847.71	1368.69	531.913	124.166	103.292	1818.18
283.4	1923.3	1709.24	374.577	111.893	97.7867	2000.14			283.4	1720	1553.81	212.097	185.756	94.5805	1762.5			283.3	1375.53	967.226	464.908	117.866	97.6865	1354.63
283.3	1531.5	1236.49	339.505	105.325	91.7983	1497.73			283.3	1292	1155.09	173.329	175.627	89.2756	1325.5			283.2	1014.84	673.113	407.818	112.983	93.4639	1006.99
283.2	1119.7	878.521	309.139	100.268	87.2928	1113.34			283.2	1018	850.482	144.466	167.16	85.3133	991.481			283.1	787.656	465.434	359.201	109.249	90.3597	753.164
283.1	863.8	616.409	282.729	96.3626	83.912	827.677			283.1	755	622.596	123.334	160.007	82.3731	741.19			283	591.444	323.794	317.764	106.381	88.0916	571.756
283	664.5	430.48	259.655	93.326	81.3743	620.712			283	542	455.402	108.106	153.889	80.1985	557			282.9	444.6	230.345	282.415	104.155	86.4376	444.04
282.9	492.9	302.581	239.475	91.0105	79.5339	473.998			282.9	429	334.999	97.3109	148.596	78.602	423.702			282.8	345.228	170.615	252.232	102.394	85.2232	354.795
282.8	350	217.098	221.717	89.1977	78.1736	371.666			282.8	317	249.851	89.7913	143.977	77.4505	328.719			282.7	277.116	133.596	226.46	100.989	84.3389	292.367
282.7	305.4	161.548	206.038	87.7651	77.1723	301.007			282.7	268	190.671	84.6188	139.88	76.6092	261.951			282.6	233.604	111.301	204.433	99.8253	83.6739	248.212
282.6	255.2	126.424	192.158	86.6256	76.4443	252.319			282.6	232	150.232	81.0969	136.191	75.982	215.556			282.5	223.232	98.2321	185.605	98.8379	83.1632	216.349
282.5	201.4	104.769	179.808	85.6787	75.8902	218.475			282.5	181	123.055	78.7179	132.832	75.504	183.597			282.4	185.4	90.7469	169.508	97.9719	82.7532	192.72
282.4	197.8	91.7135	168.764	84.8484	75.4347	194.457			282.4	177	105.078	77.1082	129.735	75.1211	161.68			282.3	175.464	86.5321	155.745	97.1896	82.4076	174.651
282.3	181.8	84.0237	158.89	84.1265	75.071	176.898			282.3	156	93.3766	76.0221	126.869	74.8133	146.641			282.2	168.312	84.185	143.992	96.4786	82.115	160.426
282.2	149.4	79.5774	150.044	83.4867	74.7736	163.561			282.2	141	85.8733	75.2839	124.203	74.5604	136.239			282.1	144.08	82.8893	133.984	95.8413	81.8788	148.957
282.1	142.4	77.0247	142.094	82.8954	74.5096	152.995			282.1	139	81.1145	74.7611	121.697	74.335	128.903			282	128.276	82.1598	125.467	95.2578	81.6799	139.525
282	143.8	75.5683	134.953	82.3561	74.2834	144.31			282	134	78.1294	74.3816	119.342	74.1347	123.584			281.9	122.168	81.7353	118.232	94.7223	81.5136	131.663
281.9	133.2	74.7316	128.538	81.8641	74.0912	136.952			281.9	134	76.2778	74.1046	117.134	73.9638	119.588			281.8	120.508	81.4778	112.102	94.2325	81.3782	125.056
281.8	123.9	74.2262	122.762	81.4005	73.9147	130.559			281.8	106	75.1251	73.8865	115.048	73.8075	116.445			281.7	116.3	81.294	106.901	93.7643	81.2505	119.458
281.7	122.1	73.9035	117.562	80.9667	73.7557	124.921			281.7	116	74.4008	73.7069	113.076	73.6633	113.857			281.6	130.616	81.1508	102.497	93.3188	81.1323	114.702
281.6	112.1	73.6774	112.878	80.5564	73.6089	119.894			281.6	118	73.9256	73.5436	111.2	73.5199	111.63			281.5	111.848	81.0263	98.7723	92.8904	81.0186	110.652
281.5	122.7	73.5089	108.662	80.1728	73.4779	115.388			281.5	132	73.608	73.4014	109.426	73.3887	109.657			281.4	114.132	80.9136	95.6275	92.4796	80.9105	107.2
281.4	106	73.3694	104.864	79.8084	73.3558	111.33			281.4	113	73.3653	73.2555	107.726	73.2488	107.849			281.3	110.776	80.8074	92.9758	92.0838	80.8062	104.255
281.3	108.5	73.2464	101.441	79.4608	73.2406	107.667			281.3	120	73.1687	73.1113	106.103	73.1079	106.167			281.2	109.552	80.7161	90.7536	91.7126	80.7157	101.751
281.2	109.9	73.1309	98.3528	79.1256	73.1284	104.352			281.2	117	73.008	72.9786	104.564	72.9768	104.596			281.1	107.208	80.6275	88.8857	91.3538	80.6273	99.6124
281.1	106.4	73.0339	95.5809	78.816	73.0329	101.365			281.1	101	72.885	72.8702	103.117	72.8693	103.133			281	107.836	80.5357	87.3124	91.0016	80.5357	97.7783
281	94.3	72.9356	93.0771	78.5126	72.9352	98.6549			281	92	72.7717	72.7644	101.737	72.7639	101.745			280.9	119.16	80.446	85.9921	90.6605	80.4459	96.2067
280.9	109.2	72.8403	90.8198	78.2199	72.8401	96.1998			280.9	109	72.683	72.6795	100.439	72.6792	100.443			280.8	107.212	80.363	84.8899	90.3351	80.363	94.862
280.8	103.8	72.7548	88.7925	77.9447	72.7547	93.9825			280.8	85	72.6135	72.6118	99.2161	72.6117	99.218			280.7	97.852	80.2896	83.9746	90.0278	80.2896	93.7127
280.7	93.1	72.6761	86.9705	77.6835	72.6761	91.9779			280.7	88	72.5466	72.5458	98.049	72.5457	98.0499			280.6	90.96	80.2157	83.207	89.7279	80.2157	92.7192
280.6	94.7	72.6022	85.3325	77.4341	72.6022	90.1645			280.6	98	72.477	72.4767	96.9299	72.4766	96.9303			280.5	108.528	80.1501	82.5716	89.4441	80.1501	91.8657
280.5	86	72.5377	83.8657	77.2008	72.5377	88.5288			280.5	97	72.4135	72.4133	95.865	72.4133	95.8651			280.4	104.852	80.0901	82.0449	89.1733	80.0901	91.1281
280.4	93.1	72.4735	82.545	76.9742	72.4735	87.0457			280.4	99	72.3493	72.3492	94.845	72.3492	94.8451			280.3	97.668	80.028	81.6015	88.9075	80.028	90.481
280.3	103	72.4112	81.3577	76.7556	72.4112	85.7021			280.3	86	72.2838	72.2838	93.867	72.2838	93.867			280.2	101.028	79.9589	81.2219	88.6414	79.9589	89.9044
280.2	89.6	72.3506	80.2905	76.5446	72.3506	84.4845			280.2	90	72.2212	72.2212	92.9327	72.2212	92.9327			280.1	102.228	79.8985	80.9093	88.3904	79.8985	89.4012
280.1	91.6	72.2841	79.3242	76.3333	72.2841	83.3734			280.1	93	72.1685	72.1685	92.0471	72.1685	92.0471			280	93.932	79.8406	80.6473	88.148	79.8406	88.9547
280	95.6	72.2237	78.46	76.1335	72.2237	82.3698			280	80	72.117	72.117	91.1994	72.117	91.1994			279.9	100.348	79.7825	80.4244	87.9115	79.7825	88.5533
279.9	82.5	72.1694	77.6883	75.9447	72.1694	81.4637			279.9	97	72.0683	72.0683	90.3893	72.0683	90.3893			279.8	97.692	79.7297	80.2389	87.6858	79.7297	88.1949
279.8	92.7	72.1122	76.9915	75.7581	72.1122	80.6374			279.8	81	72.017	72.017	89.6098	72.017	89.6098			279.7	92.112	79.6911	80.0938	87.4797	79.6911	87.8825
279.7	94	72.0578	76.3672	75.579	72.0578	79.8884			279.7	94	71.9693	71.9693	88.8651	71.9693	88.8651			279.6	78.3	79.653	79.9706	87.2794	79.653	87.597
279.6	86.8	72.0202	75.8223	75.4212	72.0202	79.2233			279.6	87	71.9088	71.9088	88.1374	71.9088	88.1374			279.5	92.92	79.6216	79.8713	87.0908	79.6216	87.3405
279.5	67.1	71.9854	75.3366	75.2705	71.9854	78.6216			279.5	101	71.8559	71.8559	87.4458	71.8559	87.4458			279.4	88.992	79.5956	79.7913	86.9123	79.5956	87.108
279.4	77.6	71.9597	74.9103	75.1331	71.9597	78.0836			279.4	84	71.8023	71.8023	86.7803	71.8023	86.7803			279.3	88.644	79.5702	79.7231	86.739	79.5702	86.892
279.3	77.2	71.9388	74.5338	75.0044	71.9388	77.5994			279.3	82	71.7462	71.7462	86.1379	71.7462	86.1379			279.2	91.084	79.5287	79.6478	86.5541	79.5287	86.6732
279.2	86	71.9204	74.2002	74.882	71.9204	77.1619			279.2	98	71.6809	71.6809	85.5108	71.6809	85.5108			279.1	104.844	79.4847	79.5772	86.3709	79.4847	86.4634
279.1	82.5	71.8941	73.8948	74.7555	71.8941	76.7562			279.1	102	71.6274	71.6274	84.9187	71.6274	84.9187			279	96.888	79.445	79.5167	86.1961	79.445	86.2677
279	80.2	71.87	73.6239	74.6347	71.87	76.3885			279	81	71.5792	71.5792	84.3541	71.5792	84.3541			278.9	81.6	79.4094	79.4647	86.0292	79.4094	86.0845
278.9	73.7	71.8479	73.3836	74.5192	71.8479	76.0549			278.9	75	71.5368	71.5368	83.8164	71.5368	83.8164			278.8	81.752	79.3748	79.4173	85.8672	79.3748	85.9097
278.8	73.9	71.8243	73.1674	74.4055	71.8243	75.7486			278.8	72	71.5057	71.5057	83.3101	71.5057	83.3101			278.7	89.22	79.349	79.3817	85.7176	79.349	85.7502
278.7	88.4	71.8025	72.9759	74.2968	71.8025	75.4701			278.7	79	71.4859	71.4859	82.8343	71.4859	82.8343			278.6	90.004	79.3329	79.3578	85.5811	79.3329	85.6061
278.6	79.2	71.7901	72.814	74.2004	71.7901	75.2242			278.6	83	71.4595	71.4595	82.3702	71.4595	82.3702			278.5	80.792	79.3057	79.3247	85.437	79.3057	85.456
278.5	64.5	71.7781	72.6705	74.1073	71.7781	74.9997			278.5	92	71.4306	71.4306	81.9212	71.4306	81.9212			278.4	99.828	79.2728	79.2872	85.2903	79.2728	85.3047
278.4	72.9	71.7698	72.5466	74.0207	71.7698	74.7976			278.4	79	71.3974	71.3974	81.4847	71.3974	81.4847			278.3	91.284	79.242	79.2529	85.1489	79.242	85.1599
278.3	67.7	71.7698	72.4452	73.9451	71.7698	74.6206			278.3	79	71.3611	71.3611	81.0611	71.3611	81.0611			278.2	85.412	79.2193	79.2276	85.0186	79.2193	85.0269
278.2	70.6	71.7698	72.3564	73.8721	71.7698	74.4587			278.2	84	71.3373	71.3373	80.6653	71.3373	80.6653			278.1	76.464	79.1915	79.1977	84.8861	79.1915	84.8923
278.1	73.7	71.7632	72.272	73.795	71.7632	74.3038			278.1	62	71.3153	71.3153	80.2858	71.3153	80.2858			278	89.212	79.1753	79.18	84.7681	79.1753	84.7727
278	84.8	71.7542	72.195	73.7179	71.7542	74.1587			278	89	71.2956	71.2956	79.9227	71.2956	79.9227			277.9	80.28	79.1578	79.1613	84.6513	79.1578	84.6548
277.9	77	71.745	72.1264	73.6429	71.745	74.0243			277.9	75	71.2818	71.2818	79.5789	71.2818	79.5789			277.8	93.572	79.1477	79.1503	84.5447	79.1477	84.5473
277.8	67.9	71.7332	72.0627	73.5674	71.7332	73.897			277.8	69	71.2709	71.2709	79.2509	71.2709	79.2509			277.7	72.836	79.1328	79.1347	84.4357	79.1328	84.4376
277.7	75.1	71.7145	71.999	73.4873	71.7145	73.7718			277.7	79	71.2481	71.2481	78.9232	71.2481	78.9232			277.6	84.532	79.1168	79.1182	84.328	79.1168	84.3295
277.6	85	71.7016	71.9468	73.415	71.7016	73.6602			277.6	82	71.2324	71.2324	78.6144	71.2324	78.6144			277.5	90.964	79.0956	79.0967	84.2176	79.0956	84.2186
277.5	75.2	71.6909	71.902	73.3469	71.6909	73.558			277.5	77	71.2131	71.2131	78.3133	71.2131	78.3133			277.4	88.768	79.09	79.0907	84.1248	79.09	84.1256
277.4	73.1	71.6777	71.8592	73.2782	71.6777	73.4597			277.4	81	71.1847	71.1847	78.014	71.1847	78.014			277.3	67.748	79.0829	79.0835	84.0329	79.0829	84.0335
277.3	72.1	71.6695	71.8254	73.2164	71.6695	73.3723			277.3	84	71.1592	71.1592	77.7279	71.1592	77.7279			277.2	75.1	79.0785	79.0789	83.9458	79.0785	83.9462
277.2	66.6	71.6695	71.8032	73.1646	71.6695	73.2983			277.2	74	71.1337	71.1337	77.4518	71.1337	77.4518			277.1	80.1	79.0776	79.0779	83.8642	79.0776	83.8645
277.1	65.1	71.6695	71.784	73.1145	71.6695	73.229			277.1	82	71.1021	71.1021	77.1791	71.1021	77.1791			277	85.108	79.0757	79.0759	83.7836	79.0757	83.7839
277	66.8	71.6695	71.7674	73.066	71.6695	73.164			277	87	71.0692	71.0692	76.9144	71.0692	76.9144			276.9	90.428	79.0595	79.0597	83.6907	79.0595	83.6908
276.9	83.2	71.6687	71.7524	73.0184	71.6687	73.1021			276.9	83	71.047	71.047	76.6691	71.047	76.6691			276.8	91.464	79.0433	79.0434	83.5996	79.0433	83.5997
276.8	77.8	71.6655	71.7369	72.97	71.6655	73.0413			276.8	66	71.0284	71.0284	76.4358	71.0284	76.4358			276.7	75.032	79.0291	79.0292	83.5123	79.0291	83.5123
276.7	70.7	71.6578	71.7186	72.9184	71.6578	72.9793			276.7	68	71.0133	71.0133	76.2142	71.0133	76.2142			276.6	76.732	79.016	79.0161	83.4278	79.016	83.4278
276.6	72.7	71.6469	71.6986	72.8652	71.6469	72.9169			276.6	76	71.0047	71.0047	76.0069	71.0047	76.0069			276.5	83.244	79.0059	79.0059	83.3479	79.0059	83.3479
276.5	72.1	71.6468	71.6908	72.8242	71.6468	72.8682			276.5	76	70.9962	70.9962	75.8071	70.9962	75.8071			276.4	85.464	78.9975	78.9975	83.2715	78.9975	83.2715
276.4	64.8	71.6468	71.6842	72.7846	71.6468	72.8219			276.4	83	70.9804	70.9804	75.6073	70.9804	75.6073			276.3	88.392	78.9873	78.9873	83.1948	78.9873	83.1948
276.3	77.5	71.6453	71.6769	72.7448	71.6453	72.7764			276.3	78	70.9466	70.9466	75.3963	70.9466	75.3963			276.2	78.152	78.9775	78.9775	83.1201	78.9775	83.1201
276.2	73.6	71.6329	71.6596	72.6953	71.6329	72.7221			276.2	98	70.9049	70.9049	75.1842	70.9049	75.1842			276.1	75.872	78.9701	78.9701	83.0491	78.9701	83.0492
276.1	91	71.6149	71.6375	72.6415	71.6149	72.6642			276.1	89	70.8589	70.8589	74.9741	70.8589	74.9741			276	79.42	78.9656	78.9656	82.9827	78.9656	82.9827
276	81.3	71.598	71.6171	72.59	71.598	72.6091			276	83	70.82	70.82	74.7773	70.82	74.7773			275.9	80.408	79.1567	79.1567	83.1132	79.1567	83.1132
275.9	62.9	71.5856	71.6017	72.5441	71.5856	72.5602			275.9	71	70.7834	70.7834	74.5887	70.7834	74.5887			275.8	80.976	79.3478	79.3478	83.245	79.3478	83.245
275.8	70	71.5806	71.5941	72.5067	71.5806	72.5202			275.8	74	70.7592	70.7592	74.4182	70.7592	74.4182			275.7	89.448	79.5389	79.5389	83.3782	79.5389	83.3782
275.7	61.1	71.5806	71.592	72.4753	71.5806	72.4867			275.7	77	70.744	70.744	74.2621	70.744	74.2621			275.6	82.144	79.73	79.73	83.5126	79.73	83.5126
275.6	81.6	71.5806	71.5901	72.445	71.5806	72.4546			275.6	74	70.7347	70.7347	74.1173	70.7347	74.1173			275.5	89.108	79.9212	79.9212	83.6483	79.9212	83.6483
275.5	81.3	71.5698	71.5778	72.405	71.5698	72.413			275.5	73	70.7266	70.7266	73.9787	70.7266	73.9787			275.4	84.5	80.1123	80.1123	83.7852	80.1123	83.7852
275.4	81.9	71.5551	71.5618	72.3619	71.5551	72.3686			275.4	69	70.7071	70.7071	73.8335	70.7071	73.8335			275.3	79.604	80.3034	80.3034	83.9233	80.3034	83.9233
275.3	76.6	71.5266	71.5322	72.306	71.5266	72.3116			275.3	93	70.6804	70.6804	73.6858	70.6804	73.6858			275.2	79.704	80.4945	80.4945	84.0625	80.4945	84.0625
275.2	84.1	71.5003	71.505	72.2532	71.5003	72.2579			275.2	89	70.6572	70.6572	73.5462	70.6572	73.5462			275.1	75.276	80.6856	80.6856	84.2028	80.6856	84.2028
275.1	77.8	71.4867	71.4906	72.214	71.4867	72.2179			275.1	68	70.6267	70.6267	73.4036	70.6267	73.4036			275	88.628	80.98	80.98	84.4475	80.98	84.4475
275	59.9	71.4718	71.475	72.1742	71.4718	72.1775			275	85	70.5884	70.5884	73.2574	70.5884	73.2574			274.9	80.216	82.0384	82.0384	85.4572	82.0384	85.4572
274.9	84.1	71.4592	71.4619	72.1376	71.4592	72.1403			274.9	82	70.5589	70.5589	73.1241	70.5589	73.1241			274.8	81.076	83.3003	83.3003	86.6714	83.3003	86.6714
274.8	72.6	71.4554	71.4577	72.1106	71.4554	72.1129			274.8	78	70.5414	70.5414	73.0066	70.5414	73.0066			274.7	84.996	84.5622	84.5622	87.8867	84.5622	87.8867
274.7	69.2	71.4554	71.4573	72.0882	71.4554	72.0901			274.7	69	70.5175	70.5175	72.8865	70.5175	72.8865			274.6	94.244	85.8241	85.8241	89.1028	85.8241	89.1028
274.6	67.2	71.45	71.4515	72.0611	71.45	72.0626			274.6	72	70.5	70.5	72.7764	70.5	72.7764			274.5	77.104	87.086	87.086	90.32	87.086	90.32
274.5	76	71.45	71.4513	72.0401	71.45	72.0414
274.4	73.4	0	0	0	0	73.9708

## Sheet: FigureS11
High-resolution O 1s XPS spectra
P-NMG-0									P-NMG-5									P-NMG-10									P-NMG-15
binding energy	intensity	intensity	intensity	intensity	intensity	intensity			binding energy	intensity	intensity	intensity	intensity	intensity	intensity			binding energy	intensity	intensity	intensity	intensity	intensity	intensity			binding energy	intensity	intensity	intensity	intensity	intensity	intensity
544.8	2402.22	2410.94	2421.81	2408.52	2425.45	2409.74			544.8	3269.36	3272.48	3265.61	3278	3213.33	3267.38			544.7	3481.83	3506.67	3517.14	3506.67	3517.14	3506.67			544.8	3320.67	3409.12	3381.57	3373	3418.16	3373.47
544.7	2433.33	2396.45	2407.5	2394.03	2411.14	2395.25			544.7	3256.33	3259.58	3252.58	3265.16	3355.33	3254.42			544.6	3521.33	3500.58	3511.24	3500.58	3511.24	3500.58			544.7	3421.47	3409.05	3381.66	3372.93	3418.25	3373.4
544.6	2390	2386.2	2397.43	2383.78	2401.07	2385			544.6	3251.95	3255.32	3248.2	3260.98	3228.17	3250.11			544.5	3516.83	3493.9	3504.75	3493.9	3504.75	3493.9			544.6	3376.87	3408.77	3381.54	3372.65	3418.13	3373.12
544.5	2350.56	2374.76	2386.17	2372.33	2389.81	2373.55			544.5	3250.86	3254.37	3247.12	3260.1	3213.5	3249.1			544.4	3482.33	3493.4	3504.45	3493.4	3504.45	3493.4			544.5	3393.47	3408.01	3380.95	3371.89	3417.54	3372.36
544.4	2342.78	2360.2	2371.81	2357.78	2375.45	2359			544.4	3224.25	3227.89	3220.51	3233.7	3230.67	3222.57			544.3	3467.17	3489.38	3500.63	3489.38	3500.63	3489.38			544.4	3435.6	3405.94	3379.05	3369.82	3415.64	3370.28
544.3	2345	2358.09	2369.89	2355.67	2373.54	2356.89			544.3	3215.18	3218.95	3211.43	3224.84	3230	3213.57			544.2	3531.67	3482.35	3493.8	3482.35	3493.8	3482.35			544.3	3481.4	3403.7	3376.98	3367.57	3413.57	3368.04
544.2	2360.56	2357.96	2369.96	2355.53	2373.61	2356.75			544.2	3212.01	3215.93	3208.27	3221.9	3207.83	3210.49			544.1	3547.67	3475.63	3487.3	3475.63	3487.3	3475.63			544.2	3432	3400.94	3374.4	3364.82	3410.99	3365.28
544.1	2379.44	2357.32	2369.53	2354.89	2373.18	2356.11			544.1	3211.89	3215.95	3208.15	3222.01	3175.17	3210.46			544	3475.33	3467.26	3479.15	3467.26	3479.15	3467.26			544.1	3430.8	3397.53	3371.18	3361.41	3407.77	3361.88
544	2377.22	2355.64	2368.07	2353.21	2371.71	2354.43			544	3210.93	3215.14	3207.18	3221.28	3197.67	3209.58			543.9	3475.17	3456.27	3468.39	3456.27	3468.39	3456.27			544	3461.93	3394.54	3368.39	3358.42	3404.98	3358.89
543.9	2397.78	2352.81	2365.46	2350.38	2369.11	2351.6			543.9	3209.67	3214.03	3205.92	3220.27	3263.67	3208.42			543.8	3470.17	3446.91	3459.26	3446.91	3459.26	3446.91			543.9	3366.93	3392.41	3366.45	3356.29	3403.04	3356.76
543.8	2401.67	2349.51	2362.39	2347.08	2366.04	2348.3			543.8	3207.54	3212.06	3203.8	3218.4	3236.33	3206.39			543.7	3454.67	3441.56	3454.15	3441.56	3454.15	3441.56			543.8	3360.2	3390.06	3364.31	3353.94	3400.9	3354.41
543.7	2373.33	2345.6	2358.72	2343.17	2362.37	2344.39			543.7	3203.22	3207.9	3199.47	3214.34	3236.5	3202.16			543.6	3438.83	3438.69	3451.53	3438.69	3451.53	3438.69			543.7	3448.87	3388.09	3362.55	3351.97	3399.14	3352.43
543.6	2398.33	2341.24	2354.61	2338.81	2358.25	2340.03			543.6	3197.97	3202.81	3194.22	3209.36	3255.83	3197.02			543.5	3409.5	3435.63	3448.72	3435.63	3448.72	3435.63			543.6	3373.47	3386.97	3361.65	3350.85	3398.24	3351.32
543.5	2384.44	2337.38	2351	2334.95	2354.65	2336.17			543.5	3194.11	3199.13	3190.37	3205.79	3216	3193.27			543.4	3464.67	3431.81	3445.16	3431.81	3445.16	3431.81			543.5	3344.8	3385.35	3360.25	3349.23	3396.84	3349.7
543.4	2348.89	2333.93	2347.82	2331.51	2351.46	2332.73			543.4	3190.48	3195.68	3186.74	3202.44	3181.67	3189.76			543.3	3468.5	3429.44	3443.06	3429.44	3443.06	3429.44			543.4	3425.47	3383.79	3358.92	3347.67	3395.51	3348.14
543.3	2360	2329.92	2344.08	2327.5	2347.73	2328.72			543.3	3188.61	3193.99	3184.87	3200.87	3209.83	3188			543.2	3413.67	3429.06	3442.96	3429.06	3442.96	3429.06			543.3	3344.07	3382.61	3357.98	3346.49	3394.57	3346.96
543.2	2390	2326.32	2340.75	2323.89	2344.4	2325.11			543.2	3188.59	3194.15	3184.84	3201.16	3147	3188.1			543.1	3395.5	3427.46	3441.64	3427.46	3441.64	3427.46			543.2	3395.2	3381.07	3356.68	3344.95	3393.27	3345.41
543.1	2357.22	2324.28	2339.01	2321.86	2342.65	2323.08			543.1	3188.49	3194.25	3184.74	3201.38	3169.83	3188.13			543	3427.67	3426.63	3441.11	3426.63	3441.12	3426.63			543.1	3412.8	3379.26	3355.13	3343.14	3391.72	3343.61
543	2278.33	2323.23	2338.25	2320.8	2341.9	2322.02			543	3188.27	3194.23	3184.53	3201.5	3232	3188.05			542.9	3445	3426.59	3441.38	3426.59	3441.38	3426.59			543	3370.8	3377.97	3354.1	3341.85	3390.69	3342.32
542.9	2283.33	2322.87	2338.2	2320.44	2341.84	2321.66			542.9	3188.12	3194.29	3184.38	3201.69	3203.67	3188.03			542.8	3451.33	3426.01	3441.11	3426.01	3441.11	3426.01			542.9	3352.8	3376.61	3353.01	3340.49	3389.6	3340.96
542.8	2315.56	2322.54	2338.19	2320.11	2341.83	2321.33			542.8	3187.46	3193.84	3183.71	3201.38	3196	3187.51			542.7	3471.67	3425.03	3440.46	3425.03	3440.46	3425.03			542.8	3346.53	3375.79	3352.46	3339.67	3389.05	3340.13
542.7	2367.78	2321.97	2337.95	2319.54	2341.59	2320.76			542.7	3186.28	3192.88	3182.53	3200.57	3253.33	3186.48			542.6	3436.67	3424.09	3439.85	3424.09	3439.85	3424.09			542.7	3322.6	3375.78	3352.75	3339.66	3389.33	3340.13
542.6	2357.22	2319.24	2335.56	2316.81	2339.2	2318.03			542.6	3185	3191.83	3181.25	3199.67	3274.83	3185.35			542.5	3418.5	3423.41	3439.51	3423.41	3439.51	3423.41			542.6	3305.6	3375.77	3353.03	3339.65	3389.62	3340.12
542.5	2322.22	2314.24	2330.91	2311.81	2334.56	2313.03			542.5	3183.57	3190.63	3179.82	3198.64	3246.67	3184.08			542.4	3412.33	3422.55	3439.01	3422.55	3439.02	3422.55			542.5	3419.8	3375.75	3353.31	3339.63	3389.9	3340.09
542.4	2321.11	2309.81	2326.85	2307.38	2330.49	2308.6			542.4	3182.18	3189.48	3178.43	3197.65	3229.83	3182.85			542.3	3466.17	3421.88	3438.71	3421.88	3438.71	3421.88			542.4	3411.67	3375.72	3353.61	3339.6	3390.2	3340.07
542.3	2277.22	2306.94	2324.36	2304.51	2328	2305.73			542.3	3180.88	3188.43	3177.13	3196.78	3181.5	3181.73			542.2	3447.83	3421.24	3438.46	3421.24	3438.46	3421.24			542.3	3373.33	3375.69	3353.9	3339.57	3390.49	3340.03
542.2	2308.33	2304.55	2322.37	2302.12	2326.01	2303.35			542.2	3179.41	3187.22	3175.66	3195.75	3226.67	3180.44			542.1	3428.33	3420.26	3437.87	3420.26	3437.87	3420.26			542.2	3356.73	3375.64	3354.19	3339.52	3390.78	3339.98
542.1	2329.44	2301.61	2319.84	2299.19	2323.48	2300.41			542.1	3178.01	3186.09	3174.27	3194.8	3304.83	3179.23			542	3454	3418.8	3436.81	3418.8	3436.82	3418.8			542.1	3393.73	3375.6	3354.51	3339.48	3391.1	3339.94
542	2320.56	2297.73	2316.38	2295.3	2320.02	2296.52			542	3176.88	3185.24	3173.13	3194.14	3224.83	3178.29			541.9	3460.17	3417.45	3435.89	3417.45	3435.89	3417.45			542	3377.6	3375.56	3354.83	3339.44	3391.42	3339.9
541.9	2326.67	2292.04	2311.13	2289.62	2314.78	2290.84			541.9	3175.66	3184.31	3171.91	3193.41	3167.5	3177.27			541.8	3446.83	3416.59	3435.47	3416.59	3435.47	3416.59			541.9	3403.53	3375.51	3355.16	3339.39	3391.75	3339.86
541.8	2299.44	2285.69	2305.23	2283.26	2308.87	2284.48			541.8	3174.6	3183.55	3170.85	3192.86	3195.17	3176.42			541.7	3387.67	3415.91	3435.23	3415.9	3435.24	3415.9			541.8	3414.47	3375.45	3355.49	3339.32	3392.08	3339.79
541.7	2297.22	2280	2300.01	2277.57	2303.66	2278.79			541.7	3173.86	3183.12	3170.12	3192.65	3186.83	3175.9			541.6	3405	3415.06	3434.86	3415.06	3434.87	3415.06			541.7	3450.13	3375.37	3355.83	3339.25	3392.41	3339.72
541.6	2284.44	2273.6	2294.11	2271.17	2297.75	2272.39			541.6	3173.29	3182.86	3169.54	3192.62	3232.5	3175.55			541.5	3467.67	3414.24	3434.52	3414.24	3434.53	3414.24			541.6	3476.2	3375.28	3356.16	3339.16	3392.75	3339.63
541.5	2311.67	2267.01	2288.03	2264.58	2291.67	2265.8			541.5	3172.61	3182.51	3168.86	3192.5	3187.67	3175.1			541.4	3454.67	3413.69	3434.48	3413.69	3434.48	3413.69			541.5	3439.67	3375.2	3356.52	3339.07	3393.1	3339.54
541.4	2303.33	2261.71	2283.26	2259.28	2286.9	2260.5			541.4	3171.97	3182.22	3168.22	3192.45	3187.33	3174.7			541.3	3412.33	3412.85	3434.17	3412.85	3434.17	3412.85			541.4	3382.53	3375.12	3356.9	3339	3393.49	3339.47
541.3	2241.11	2258.02	2280.13	2255.6	2283.77	2256.82			541.3	3171.23	3181.84	3167.49	3192.32	3182.83	3174.22			541.2	3416.83	3411.77	3433.63	3411.77	3433.63	3411.77			541.3	3362.87	3375.06	3357.31	3338.93	3393.9	3339.4
541.2	2237.22	2255.77	2278.45	2253.34	2282.09	2254.56			541.2	3170.76	3181.74	3167.01	3192.48	3204.17	3174.01			541.1	3427.83	3410.8	3433.23	3410.8	3433.23	3410.8			541.2	3380.53	3375.01	3357.76	3338.89	3394.35	3339.36
541.1	2235.56	2255.65	2278.93	2253.22	2282.57	2254.44			541.1	3170.5	3181.87	3166.76	3192.89	3174	3174.03			541	3450.33	3410.04	3433.05	3410.03	3433.05	3410.03			541.1	3353.87	3374.98	3358.23	3338.85	3394.82	3339.32
541	2252.22	2255.63	2279.54	2253.21	2283.19	2254.43			541	3170.32	3182.09	3166.57	3193.39	3140.33	3174.12			540.9	3427.5	3409.22	3432.85	3409.22	3432.85	3409.22			541	3402.27	3374.94	3358.73	3338.82	3395.32	3339.28
540.9	2300	2255.1	2279.66	2252.67	2283.3	2253.89			540.9	3170.01	3182.2	3166.27	3193.79	3170.83	3174.11			540.8	3414.33	3408.21	3432.47	3408.21	3432.47	3408.21			540.9	3389.4	3374.9	3359.25	3338.78	3395.84	3339.25
540.8	2368.33	2254.21	2279.45	2251.79	2283.1	2253.01			540.8	3170	3182.62	3166.26	3194.52	3207.33	3174.41			540.7	3435.17	3407.05	3431.97	3407.05	3431.98	3407.05			540.8	3357.33	3374.87	3359.8	3338.75	3396.39	3339.22
540.7	2321.11	2253.29	2279.24	2250.87	2282.89	2252.09			540.7	3169.99	3183.06	3166.24	3195.28	3138.83	3174.71			540.6	3439.5	3406.03	3431.64	3406.02	3431.64	3406.02			540.7	3337.8	3374.84	3360.37	3338.72	3396.96	3339.19
540.6	2238.89	2252.28	2278.97	2249.85	2282.61	2251.07			540.6	3169.96	3183.51	3166.21	3196.05	3190	3175.01			540.5	3430.17	3405.23	3431.55	3405.22	3431.56	3405.22			540.6	3355.2	3374.83	3360.99	3338.71	3397.58	3339.18
540.5	2272.22	2251.19	2278.65	2248.76	2282.3	2249.98			540.5	3169.93	3183.97	3166.18	3196.86	3176.83	3175.32			540.4	3398.5	3404.74	3431.81	3404.73	3431.82	3404.73			540.5	3282.93	3374.82	3361.64	3338.7	3398.23	3339.17
540.4	2312.78	2250.23	2278.5	2247.8	2282.15	2249.02			540.4	3169.89	3184.44	3166.14	3197.69	3195.83	3175.64			540.3	3376.33	3404.72	3432.57	3404.71	3432.58	3404.71			540.4	3386.27	3374.8	3362.3	3338.68	3398.89	3339.15
540.3	2331.67	2249.3	2278.43	2246.88	2282.07	2248.1			540.3	3169.85	3184.93	3166.1	3198.55	3221.83	3175.97			540.2	3379.17	3404.69	3433.35	3404.68	3433.36	3404.68			540.3	3411.87	3374.77	3362.99	3338.65	3399.58	3339.12
540.2	2307.22	2248.17	2278.18	2245.75	2281.83	2246.97			540.2	3169.8	3185.44	3166.05	3199.44	3164	3176.3			540.1	3441.83	3404.39	3433.89	3404.37	3433.91	3404.37			540.2	3411.53	3374.73	3363.69	3338.61	3400.28	3339.08
540.1	2285.56	2247.13	2278.07	2244.71	2281.72	2245.93			540.1	3169.75	3185.98	3166	3200.38	3205.67	3176.65			540	3477	3403.71	3434.1	3403.69	3434.11	3403.69			540.1	3426.93	3374.66	3364.41	3338.54	3401	3339.01
540	2245	2246.3	2278.21	2243.88	2281.86	2245.1			540	3169.69	3186.54	3165.95	3201.35	3179.33	3177.02			539.9	3463.17	3402.54	3433.86	3402.52	3433.87	3402.52			540	3407.07	3374.59	3365.16	3338.47	3401.75	3338.94
539.9	2256.67	2245.68	2278.61	2243.25	2282.26	2244.47			539.9	3169.63	3187.12	3165.89	3202.36	3209.17	3177.39			539.8	3459.33	3400.99	3433.27	3400.97	3433.29	3400.97			539.9	3429.87	3374.52	3365.95	3338.4	3402.54	3338.87
539.8	2277.22	2245.28	2279.29	2242.85	2282.93	2244.07			539.8	3169.57	3187.72	3165.83	3203.42	3247.83	3177.77			539.7	3441.33	3399.49	3432.79	3399.47	3432.81	3399.47			539.8	3397.87	3374.46	3366.78	3338.33	3403.37	3338.8
539.7	2249.44	2245.09	2280.22	2242.66	2283.87	2243.88			539.7	3169.53	3188.38	3165.78	3204.54	3169	3178.19			539.6	3424.67	3398.1	3432.46	3398.07	3432.48	3398.07			539.7	3390.4	3374.39	3367.66	3338.27	3404.25	3338.74
539.6	2232.22	2245.01	2281.33	2242.58	2284.98	2243.8			539.6	3169.48	3189.07	3165.73	3205.71	3140.83	3178.63			539.5	3452.17	3396.75	3432.22	3396.71	3432.25	3396.71			539.6	3411	3374.33	3368.58	3338.21	3405.17	3338.68
539.5	2216.67	2244.99	2282.55	2242.56	2286.2	2243.78			539.5	3169.45	3189.81	3165.7	3206.95	3188.5	3179.1			539.4	3449.67	3395.5	3432.14	3395.46	3432.17	3395.46			539.5	3402.53	3374.26	3369.56	3338.14	3406.15	3338.61
539.4	2244.44	2244.98	2283.85	2242.55	2287.51	2243.77			539.4	3169.42	3190.59	3165.67	3208.26	3162.17	3179.59			539.3	3434.17	3394.34	3432.2	3394.3	3432.24	3394.3			539.4	3455.93	3374.19	3370.57	3338.06	3407.16	3338.53
539.3	2270	2244.96	2285.22	2242.53	2288.87	2243.75			539.3	3169.39	3191.41	3165.64	3209.62	3217.83	3180.1			539.2	3420.67	3393.31	3432.45	3393.26	3432.5	3393.26			539.3	3442.8	3374.12	3371.65	3337.99	3408.24	3338.46
539.2	2305.56	2244.92	2286.64	2242.49	2290.29	2243.71			539.2	3169.34	3192.26	3165.59	3211.03	3200.17	3180.62			539.1	3397.33	3392.63	3433.12	3392.57	3433.18	3392.57			539.2	3356.07	3374.04	3372.79	3337.92	3409.38	3338.39
539.1	2335.56	2244.86	2288.11	2242.42	2291.77	2243.64			539.1	3169.27	3193.13	3165.53	3212.49	3192.33	3181.14			539	3385.17	3392.33	3434.25	3392.27	3434.31	3392.27			539.1	3433.07	3373.97	3373.99	3337.84	3410.58	3338.31
539	2340	2244.78	2289.66	2242.34	2293.32	2243.56			539	3169.2	3194.06	3165.46	3214.02	3244.5	3181.67			538.9	3378.83	3392.33	3435.74	3392.26	3435.81	3392.26			539	3424.67	3373.89	3375.26	3337.77	3411.85	3338.24
538.9	2308.89	2244.7	2291.3	2242.25	2294.96	2243.47			538.9	3169.14	3195.04	3165.39	3215.64	3185.5	3182.24			538.8	3379.33	3392.32	3437.31	3392.23	3437.39	3392.23			538.9	3440.07	3373.82	3376.61	3337.7	3413.2	3338.17
538.8	2285	2244.62	2293.04	2242.17	2296.71	2243.39			538.8	3169.07	3196.08	3165.32	3217.33	3191.5	3182.83			538.7	3463.83	3392.29	3438.94	3392.19	3439.03	3392.19			538.8	3406	3373.76	3378.04	3337.63	3414.63	3338.1
538.7	2295.56	2244.54	2294.9	2242.09	2298.57	2243.31			538.7	3168.98	3197.15	3165.23	3219.09	3216.83	3183.42			538.6	3468.83	3392.25	3440.66	3392.14	3440.77	3392.14			538.7	3346.2	3373.7	3379.57	3337.57	3416.16	3338.04
538.6	2319.44	2244.47	2296.88	2242.02	2300.56	2243.24			538.6	3168.9	3198.31	3165.15	3220.95	3271	3184.05			538.5	3400.83	3392.22	3442.47	3392.09	3442.6	3392.09			538.6	3398.2	3373.63	3381.19	3337.51	3417.78	3337.98
538.5	2318.33	2244.41	2299	2241.95	2302.68	2243.17			538.5	3168.82	3199.54	3165.07	3222.92	3208	3184.71			538.4	3412.83	3392.17	3444.38	3392.02	3444.53	3392.02			538.5	3433.47	3373.57	3382.9	3337.45	3419.5	3337.92
538.4	2288.89	2244.34	2301.25	2241.87	2304.94	2243.09			538.4	3168.72	3200.83	3164.98	3224.97	3170.5	3185.37			538.3	3418.33	3392.13	3446.42	3391.96	3446.59	3391.96			538.4	3442.07	3373.5	3384.72	3337.38	3421.31	3337.85
538.3	2306.67	2244.27	2303.64	2241.79	2307.34	2243.01			538.3	3168.62	3202.19	3164.87	3227.13	3270.5	3186.06			538.2	3435.33	3392.1	3448.59	3391.91	3448.78	3391.91			538.3	3452.87	3373.41	3386.64	3337.29	3423.23	3337.75
538.2	2344.44	2244.18	2306.18	2241.69	2309.89	2242.91			538.2	3168.53	3203.67	3164.78	3229.43	3247.33	3186.8			538.1	3457.67	3392.04	3450.86	3391.82	3451.08	3391.82			538.2	3466	3373.31	3388.68	3337.19	3425.27	3337.66
538.1	2366.67	2244.1	2308.9	2241.59	2312.63	2242.81			538.1	3168.45	3205.25	3164.7	3231.87	3190.33	3187.57			538	3508	3391.96	3453.25	3391.7	3453.51	3391.7			538.1	3431.33	3373.21	3390.85	3337.09	3427.44	3337.55
538	2338.89	2244.01	2311.81	2241.48	2315.55	2242.7			538	3168.35	3206.92	3164.6	3234.44	3204.5	3188.37			537.9	3526	3391.86	3455.79	3391.57	3456.09	3391.57			538	3465.13	3373.11	3393.17	3336.98	3429.76	3337.45
537.9	2325	2243.91	2314.93	2241.37	2318.69	2242.59			537.9	3168.26	3208.72	3164.51	3237.16	3211.5	3189.2			537.8	3463	3391.78	3458.52	3391.45	3458.85	3391.45			537.9	3439.93	3373	3395.66	3336.88	3432.25	3337.35
537.8	2322.78	2243.83	2318.29	2241.26	2322.08	2242.48			537.8	3168.18	3210.64	3164.42	3240.05	3254.33	3190.07			537.7	3408.33	3391.72	3461.44	3391.33	3461.82	3391.33			537.8	3451.07	3372.9	3398.32	3336.78	3434.91	3337.24
537.7	2332.78	2243.75	2321.91	2241.16	2325.73	2242.38			537.7	3168.09	3212.7	3164.33	3243.11	3229.67	3190.98			537.6	3440.5	3391.66	3464.57	3391.22	3465.02	3391.22			537.7	3482.67	3372.79	3401.16	3336.66	3437.76	3337.13
537.6	2353.89	2243.67	2325.82	2241.05	2329.66	2242.27			537.6	3167.99	3214.91	3164.23	3246.36	3227.5	3191.91			537.5	3472	3391.63	3467.95	3391.12	3468.46	3391.12			537.6	3490.8	3372.67	3404.23	3336.55	3440.82	3337.02
537.5	2351.11	2243.6	2330.03	2240.93	2333.91	2242.15			537.5	3167.89	3217.27	3164.12	3249.81	3216.5	3192.89			537.4	3493.67	3391.6	3471.56	3391.01	3472.15	3391.01			537.5	3448.73	3372.55	3407.52	3336.43	3444.11	3336.9
537.4	2357.78	2243.53	2334.59	2240.82	2338.52	2242.04			537.4	3167.81	3219.83	3164.02	3253.5	3226.67	3193.91			537.3	3495	3391.56	3475.43	3390.89	3476.1	3390.89			537.4	3475.2	3372.43	3411.07	3336.31	3447.66	3336.77
537.3	2315	2243.48	2339.55	2240.71	2343.53	2241.93			537.3	3167.71	3222.58	3163.91	3257.43	3230.67	3194.96			537.2	3473.33	3391.51	3479.58	3390.74	3480.35	3390.74			537.3	3467.27	3372.32	3414.9	3336.19	3451.5	3336.66
537.2	2291.11	2243.44	2344.94	2240.61	2348.99	2241.83			537.2	3167.6	3225.53	3163.78	3261.61	3264.83	3196.04			537.1	3523.17	3391.45	3484.04	3390.56	3484.92	3390.56			537.2	3466.6	3372.2	3419.05	3336.07	3455.65	3336.54
537.1	2368.33	2243.39	2350.79	2240.48	2354.92	2241.7			537.1	3167.47	3228.7	3163.62	3266.07	3316.67	3197.14			537	3559.67	3391.39	3488.85	3390.38	3489.86	3390.38			537.1	3466.07	3372.09	3423.55	3335.95	3460.15	3336.42
537	2430	2243.35	2357.16	2240.34	2361.39	2241.56			537	3167.33	3232.12	3163.44	3270.83	3296.83	3198.26			536.9	3539.17	3391.35	3494.06	3390.18	3495.22	3390.18			537	3461.2	3371.97	3428.42	3335.83	3465.03	3336.3
536.9	2409.44	2243.31	2364.13	2240.19	2368.47	2241.41			536.9	3167.18	3235.83	3163.25	3275.95	3309.83	3199.42			536.8	3525.33	3391.3	3499.69	3389.96	3501.03	3389.96			536.9	3491.87	3371.84	3433.71	3335.7	3470.32	3336.17
536.8	2385	2243.28	2371.76	2240.02	2376.24	2241.24			536.8	3167.04	3239.86	3163.03	3281.45	3289	3200.62			536.7	3558.83	3391.28	3505.83	3389.74	3507.36	3389.74			536.8	3552.93	3371.71	3439.47	3335.56	3476.09	3336.03
536.7	2391.67	2243.25	2380.14	2239.83	2384.78	2241.05			536.7	3166.91	3244.27	3162.81	3287.41	3330.5	3201.86			536.6	3528.17	3391.3	3512.54	3389.53	3514.31	3389.53			536.7	3479.53	3371.57	3445.77	3335.42	3482.39	3335.89
536.6	2466.67	2243.24	2389.39	2239.63	2394.23	2240.85			536.6	3166.78	3249.08	3162.57	3293.86	3327.17	3203.14			536.5	3505	3391.36	3519.88	3389.33	3521.91	3389.33			536.6	3464.67	3371.43	3452.65	3335.28	3489.28	3335.74
536.5	2480	2243.26	2399.64	2239.42	2404.71	2240.64			536.5	3166.69	3254.37	3162.33	3300.88	3367.33	3204.48			536.4	3541.83	3391.44	3527.92	3389.11	3530.25	3389.11			536.5	3525.8	3371.28	3460.19	3335.12	3496.82	3335.59
536.4	2429.44	2243.33	2411.03	2239.2	2416.37	2240.43			536.4	3166.63	3260.17	3162.06	3308.53	3332.33	3205.86			536.3	3547.5	3391.58	3536.76	3388.91	3539.44	3388.91			536.4	3545.87	3371.13	3468.48	3334.95	3505.12	3335.42
536.3	2410.56	2243.43	2423.72	2238.98	2429.4	2240.2			536.3	3166.62	3266.58	3161.79	3316.91	3358.17	3207.29			536.2	3531.67	3391.76	3546.5	3388.69	3549.57	3388.69			536.3	3597.13	3370.96	3477.6	3334.77	3514.26	3335.24
536.2	2457.22	2243.59	2437.93	2238.74	2444	2239.96			536.2	3166.68	3273.7	3161.52	3326.13	3363.5	3208.79			536.1	3572.33	3391.97	3557.22	3388.43	3560.75	3388.43			536.2	3587.67	3370.78	3487.68	3334.57	3524.36	3335.04
536.1	2526.11	2243.82	2453.9	2238.49	2460.45	2239.71			536.1	3166.87	3281.63	3161.27	3336.34	3307.17	3210.38			536	3620.5	3392.22	3569.08	3388.16	3573.14	3388.16			536.1	3521.2	3370.6	3498.86	3334.38	3535.56	3334.84
536	2501.67	2244.14	2471.91	2238.24	2479.04	2239.46			536	3167.18	3290.49	3161.03	3347.67	3296.67	3212.05			535.9	3609	3392.54	3582.25	3387.87	3586.91	3387.87			536	3542.2	3370.43	3511.3	3334.18	3548.02	3334.65
535.9	2487.78	2244.53	2492.32	2237.95	2500.13	2239.17			535.9	3167.63	3300.39	3160.77	3360.26	3312.83	3213.78			535.8	3617.17	3392.92	3596.92	3387.56	3602.27	3387.56			535.9	3545.33	3370.27	3525.19	3333.98	3561.94	3334.45
535.8	2548.33	2245.06	2515.54	2237.65	2524.18	2238.87			535.8	3168.26	3311.51	3160.5	3374.34	3418.67	3215.58			535.7	3604.33	3393.39	3613.31	3387.24	3619.46	3387.24			535.8	3592.73	3370.11	3540.73	3333.78	3577.52	3334.25
535.7	2535.56	2245.74	2542.12	2237.34	2551.75	2238.57			535.7	3169.11	3324.02	3160.22	3390.14	3371.5	3217.44			535.6	3629.5	3393.97	3631.7	3386.9	3638.77	3386.9			535.7	3592.6	3369.95	3558.18	3333.57	3595.02	3334.04
535.6	2538.33	2246.63	2572.64	2237.03	2583.48	2238.26			535.6	3170.21	3338.15	3159.88	3407.93	3387.33	3219.33			535.5	3647.5	3394.67	3652.39	3386.55	3660.51	3386.55			535.6	3601	3369.79	3577.84	3333.35	3614.75	3333.82
535.5	2548.33	2247.76	2607.86	2236.69	2620.17	2237.93			535.5	3171.63	3354.19	3159.51	3428.07	3455.83	3221.28			535.4	3685.83	3395.5	3675.73	3386.17	3685.05	3386.17			535.5	3585.2	3369.63	3600.08	3333.12	3637.06	3333.58
535.4	2567.22	2249.2	2648.66	2236.34	2662.76	2237.59			535.4	3173.47	3372.48	3159.12	3451.01	3453.5	3223.29			535.3	3692.33	3396.47	3702.13	3385.76	3712.85	3385.76			535.4	3654.73	3369.46	3625.32	3332.85	3662.41	3333.32
535.3	2636.67	2251.03	2696.08	2235.96	2712.41	2237.22			535.3	3175.8	3393.42	3158.67	3477.22	3505.83	3225.34			535.2	3719.33	3397.62	3732.08	3385.31	3744.39	3385.31			535.3	3741.87	3369.3	3654.09	3332.56	3691.3	3333.03
535.2	2703.33	2253.34	2751.34	2235.51	2770.45	2236.79			535.2	3178.74	3417.5	3158.19	3507.32	3540.67	3227.46			535.1	3777	3398.97	3766.14	3384.83	3780.28	3384.83			535.2	3777.07	3369.16	3687.01	3332.24	3724.39	3332.71
535.1	2812.78	2256.3	2815.88	2234.99	2838.49	2236.29			535.1	3182.45	3445.3	3157.67	3542.04	3527.83	3229.64			535	3755.17	3400.57	3804.95	3384.32	3821.19	3384.32			535.1	3704.4	3369.04	3724.81	3331.89	3762.43	3332.36
535	2910	2260.13	2891.28	2234.38	2918.37	2235.7			535	3187.06	3477.5	3157.11	3582.23	3576.67	3231.88			534.9	3778.83	3402.41	3849.18	3383.75	3867.84	3383.75			535	3810	3368.99	3768.39	3331.51	3806.35	3331.98
534.9	3025	2265.13	2979.25	2233.65	3012.1	2235.02			534.9	3192.77	3514.89	3156.5	3628.85	3615.33	3234.19			534.8	3927.5	3404.54	3899.56	3383.09	3921.02	3383.09			534.9	3817.87	3369.06	3818.77	3331.1	3857.21	3331.58
534.8	3170.56	2271.75	3081.4	2232.79	3121.79	2234.22			534.8	3199.8	3558.37	3155.84	3683.06	3675.67	3236.57			534.7	4015	3407.03	3956.9	3382.36	3981.56	3382.36			534.8	3903.13	3369.35	3877.12	3330.67	3916.28	3331.16
534.7	3318.33	2280.58	3199.03	2231.8	3249.31	2233.3			534.7	3208.37	3608.9	3155.1	3746.07	3717.83	3238.99			534.6	4052	3409.91	4021.89	3381.53	4050.27	3381.53			534.7	3883.27	3369.94	3944.69	3330.19	3984.93	3330.69
534.6	3460.56	2292.42	3332.52	2230.66	3395.89	2232.26			534.6	3218.8	3667.51	3154.29	3819.22	3797	3241.47			534.5	4112	3413.28	4095.11	3380.58	4127.8	3380.58			534.6	4005.4	3371.03	4022.71	3329.65	4064.61	3330.17
534.5	3614.44	2308.32	3480.56	2229.36	3561.25	2231.1			534.5	3231.41	3735.12	3153.38	3903.77	3841	3244.01			534.4	4208.83	3417.27	4176.79	3379.51	4214.55	3379.52			534.5	4188.53	3372.9	4112.22	3329.02	4156.65	3329.57
534.4	3761.67	2329.61	3639.04	2227.92	3742.64	2229.83			534.4	3246.54	3812.32	3152.34	4000.75	3947.5	3246.56			534.3	4333	3422.07	4266.62	3378.34	4310.36	3378.34			534.4	4318.33	3376	4213.67	3328.3	4261.98	3328.91
534.3	3886.11	2357.96	3799.86	2226.33	3933.63	2228.46			534.3	3264.63	3899.08	3151.13	4110.59	4168.5	3249.13			534.2	4424.5	3427.93	4363.32	3377.02	4414.24	3377.02			534.3	4418.87	3380.94	4326.32	3327.47	4380.49	3328.17
534.2	4017.22	2395.33	3950.23	2224.56	4123.43	2227			534.2	3286.18	3994.28	3149.74	4232.71	4307.5	3251.72			534.1	4543.5	3435.21	4464.31	3375.55	4523.99	3375.55			534.2	4532.47	3388.61	4447.34	3326.53	4510.27	3327.37
534.1	4296.67	2444.02	4073.87	2222.61	4298.1	2225.43			534.1	3311.78	4095.01	3148.17	4364.81	4434	3254.37			534	4683.33	3444.5	4565.34	3373.91	4635.94	3373.93			534.1	4628.6	3400.2	4570.84	3325.49	4646.61	3326.55
534	4503.89	2506.58	4155.63	2220.48	4445.06	2223.8			534	3342.06	4195.9	3146.42	4502.23	4470.67	3257.11			533.9	4779.67	3456.6	4660.37	3372.13	4744.86	3372.16			534	4760.4	3417.21	4687.1	3324.35	4781.37	3325.75
533.9	4582.22	2585.72	4190.12	2218.18	4561.63	2222.15			533.9	3377.76	4289	3144.5	4637.76	4618.67	3260			533.8	4861.5	3472.67	4742.02	3370.22	4844.53	3370.28			533.9	4915	3441.5	4783.22	3323.1	4903.54	3325.02
533.8	4677.22	2684.08	4191.62	2215.74	4664.75	2220.52			533.8	3419.68	4364.5	3142.42	4762.49	4763.67	3263.15			533.7	4879.67	3494.22	4802.98	3368.2	4929.12	3368.31			533.8	5042.27	3475.25	4846.45	3321.76	5002.63	3324.44
533.7	4719.44	2803.99	4148.1	2213.2	4744.73	2219.02			533.7	3468.7	4413.65	3140.21	4868.59	4854.83	3266.65			533.6	4956.17	3523.19	4838.56	3366.06	4995.9	3366.27			533.7	5041.47	3520.87	4871.6	3320.34	5075.94	3324.15
533.6	4763.89	2947.15	4049.29	2210.6	4792.99	2217.74			533.6	3525.67	4433.72	3137.83	4954.32	4913.5	3270.6			533.5	5070	3561.95	4850.26	3363.84	5048.74	3364.22			533.6	5110.2	3580.8	4870.16	3318.84	5137.57	3324.29
533.5	4772.78	3114.16	3910.81	2207.93	4825.83	2216.73			533.5	3591.51	4433.7	3135.33	5029.7	5042.83	3275.17			533.4	5065.83	3613.14	4847.11	3361.56	5099.35	3362.22			533.5	5204.4	3657.32	4833.94	3317.29	5181.76	3325.07
533.4	4869.44	3304.22	3750.86	2205.2	4860.74	2216.06			533.4	3667.07	4406.64	3132.72	5088.8	5056.5	3280.53			533.3	5102.67	3679.44	4817.45	3359.19	5138.85	3360.34			533.4	5197.8	3752.17	4760.98	3315.71	5208.51	3326.78
533.3	4996.67	3514.73	3585.38	2202.39	4911.15	2215.83			533.3	3753.1	4345.83	3130.02	5125.79	5148.5	3286.91			533.2	5173	3763.28	4758.69	3356.74	5167.17	3358.7			533.3	5212.2	3866.13	4661.23	3314.08	5228.89	3329.7
533.2	5050.56	3741.11	3425.66	2199.52	4983.86	2216.14			533.2	3850.04	4260.07	3127.24	5150.16	5175.83	3294.52			533.1	5212	3866.27	4677.37	3354.25	5192.63	3357.49			533.2	5308.8	3998.69	4546.15	3312.42	5254.24	3334.25
533.1	5087.78	3976.64	3278.23	2196.56	5078.85	2217.11			533.1	3957.97	4159.9	3124.4	5172.71	5185.33	3303.64			533	5249.67	3988.61	4581.36	3351.69	5223.55	3356.96			533.1	5301.33	4147.69	4426	3310.75	5293.11	3340.91
533	5142.22	4212.69	3145.99	2193.53	5190.52	2218.89			533	4076.28	4054.83	3121.5	5202.62	5219.5	3314.52			532.9	5282	4128.57	4478.22	3349.05	5266.12	3357.44			533	5287.33	4309.07	4308.39	3309.03	5349.63	3350.23
532.9	5262.78	4439.17	3029.45	2190.4	5309.47	2221.64			532.9	4203.49	3951.98	3118.56	5245.76	5280.17	3327.42			532.8	5372	4282.07	4374.15	3346.34	5322.93	3359.4			532.9	5424.6	4476.86	4198.1	3307.26	5423.24	3362.81
532.8	5411.67	4645.33	2927.74	2187.17	5424.3	2225.57			532.8	4336.94	3855.74	3115.57	5304.12	5284	3342.59			532.7	5438.33	4442.58	4273.61	3343.57	5392.52	3363.47			532.8	5507.8	4643.44	4097.6	3305.44	5509.51	3379.35
532.7	5499.44	4820.93	2839.39	2183.84	5523.53	2230.89			532.7	4472.58	3768.27	3112.52	5376.03	5332.33	3360.21			532.6	5402.5	4601.45	4179.36	3340.74	5469.74	3370.42			532.7	5611.93	4800.05	4007.68	3303.54	5601.2	3400.55
532.6	5605	4957.7	2762.72	2180.39	5597.51	2237.87			532.6	4604.91	3690.23	3109.37	5456.81	5399.67	3380.42			532.5	5446.33	4748.72	4092.75	3337.82	5546.97	3381.12			532.6	5755.87	4937.67	3928.13	3301.56	5689.79	3427.11
532.5	5650.56	5051.09	2696.13	2176.86	5640.33	2246.84			532.5	4727.13	3621.33	3106.13	5539.48	5531.33	3403.28			532.4	5633.67	4874.54	4014.26	3334.79	5615.86	3396.63			532.5	5764.07	5048.06	3858.23	3299.52	5766.96	3459.71
532.4	5636.67	5101.93	2638.14	2173.28	5651.68	2258.17			532.4	4831.37	3560.83	3102.76	5615.4	5644.17	3428.73			532.3	5728.17	4970.8	3943.76	3331.68	5669.3	3418.11			532.4	5728.53	5124.91	3796.96	3297.42	5825.89	3498.85
532.3	5656.67	5118.24	2587.48	2169.68	5638.62	2272.26			532.3	4908.35	3507.8	3099.28	5674.21	5673.67	3456.63			532.2	5698.83	5032.78	3880.73	3328.49	5703.22	3446.69			532.3	5886.07	5165.04	3743.3	3295.25	5862.67	3544.84
532.2	5607.78	5114.79	2543.03	2166.07	5615.21	2289.53			532.2	4947.07	3461.27	3095.7	5703.62	5745.17	3486.69			532.1	5699.33	5060.63	3824.54	3325.23	5718.14	3483.43			532.2	5931	5168.92	3696.27	3293.08	5876.74	3597.7
532.1	5592.22	5070.95	2503.88	2162.49	5560.26	2310.4			532.1	4947.03	3420.4	3092.07	5701.78	5733.17	3518.49			532	5695.33	5057.79	3774.5	3321.94	5717.54	3529.13			532.1	5836.2	5131.6	3654.96	3290.9	5861.83	3657.06
532	5490	4975.92	2469.27	2158.98	5462.54	2335.31			532	4912.7	3384.41	3088.45	5671.73	5712.5	3551.51			531.9	5716.83	5008.98	3729.93	3318.66	5685.81	3584.22			532	5790.53	5053.13	3618.56	3288.71	5816.35	3722.08
531.9	5297.78	4834.6	2438.56	2155.57	5326.63	2364.61			531.9	4842.95	3352.65	3084.88	5610.88	5587.17	3585.04			531.8	5659.5	4913.32	3690.2	3315.43	5621.17	3648.51			531.9	5723.67	4938.72	3586.41	3286.56	5743.47	3791.46
531.8	5150	4654.13	2411.22	2152.29	5159.29	2398.51			531.8	4743.65	3324.54	3081.41	5523.64	5462	3618.27			531.7	5521.5	4778.65	3654.74	3312.28	5529.95	3721.12			531.8	5684.27	4795.71	3557.95	3284.48	5648.09	3863.4
531.7	4998.33	4443.35	2386.82	2149.17	4968.84	2437.01			531.7	4622.45	3299.57	3078.05	5416.2	5393	3650.29			531.6	5394	4615.6	3623.04	3309.24	5420.49	3800.32			531.7	5533.67	4632.79	3532.65	3282.46	5536.11	3935.6
531.6	4774.44	4212.01	2365	2146.25	4764.24	2479.73			531.6	4487.52	3277.35	3074.85	5295.35	5283.67	3680.17			531.5	5288.33	4436.15	3594.66	3306.34	5301.73	3883.6			531.6	5433.33	4459.17	3510.1	3280.52	5413.62	4005.41
531.5	4538.33	3970.01	2345.43	2143.52	4554.14	2525.73			531.5	4346.45	3257.5	3071.79	5167.37	5166.5	3707.01			531.4	5173.83	4252.16	3569.2	3303.59	5181.8	3967.63			531.5	5316	4283.66	3489.94	3278.69	5286.2	4069.97
531.4	4349.44	3726.77	2327.85	2141	4346.06	2573.45			531.4	4205.53	3239.69	3068.88	5037.42	5034	3729.95			531.3	5098	4074.11	3546.3	3300.99	5066.94	4048.51			531.4	5144.4	4114.02	3471.89	3276.96	5158.37	4126.37
531.3	4130.56	3490.61	2312.04	2138.71	4145.76	2620.52			531.3	4069.55	3223.69	3066.13	4909.32	4926	3748.33			531.2	4994.5	3910.25	3525.66	3298.53	4960.86	4122.02			531.3	5034.87	3956.4	3455.67	3275.34	5033.28	4171.88
531.2	3920	3268.33	2297.78	2136.62	3956.78	2663.9			531.2	3941.76	3209.28	3063.54	4785.66	4827.83	3761.7			531.1	4847	3766.09	3507	3296.22	4864.64	4183.99			531.2	4894.47	3815.15	3441.06	3273.83	4912.72	4204.16
531.1	3778.89	3064.98	2284.89	2134.71	3780.53	2700.08			531.1	3824.12	3196.28	3061.13	4667.94	4648.33	3769.79			531	4759	3644.41	3490.09	3294.04	4777.05	4230.63			531.1	4749.8	3692.73	3427.88	3272.43	4797.2	4221.47
531	3642.78	2883.87	2273.22	2132.99	3616.24	2725.13			531	3717.55	3184.51	3058.87	4556.95	4537	3772.63			530.9	4678.5	3545.62	3474.75	3292	4695.33	4258.95			531	4683.13	3589.91	3415.95	3271.14	4686.38	4222.8
530.9	3472.78	2726.56	2262.62	2131.43	3460.64	2734.31			530.9	3622.21	3173.81	3056.75	4452.38	4475.17	3769.86			530.8	4592.17	3468.31	3460.78	3290.08	4615.95	4267.03			530.9	4536.33	3506.11	3405.11	3269.93	4579.36	4208.01
530.8	3318.89	2593.19	2252.99	2130.02	3315.08	2728.94			530.8	3537.83	3164.12	3054.81	4350.59	4406.83	3758.25			530.7	4536.5	3409.84	3448.01	3288.26	4535.53	4254.18			530.8	4524.27	3439.74	3395.24	3268.8	4475.17	4177.8
530.7	3188.33	2482.72	2244.21	2128.76	3178.33	2708.92			530.7	3463.76	3155.28	3053	4250.64	4205.17	3737.61			530.6	4486.17	3367.06	3436.34	3286.54	4451.46	4221.13			530.7	4425.07	3388.6	3386.23	3267.75	4373.01	4133.68
530.6	3088.33	2393.26	2236.22	2127.64	3050.19	2676			530.6	3399.15	3147.2	3051.31	4152.37	4127.67	3708.64			530.5	4359	3336.72	3425.66	3284.95	4362.36	4169.88			530.6	4309.6	3350.25	3378.01	3266.79	4272.51	4077.82
530.5	2930.56	2322.39	2228.94	2126.67	2931.47	2633.48			530.5	3343.17	3139.83	3049.76	4055.91	4124	3672.42			530.4	4236.83	3315.77	3415.87	3283.46	4268.15	4103.44			530.5	4156.4	3322.21	3370.49	3265.9	4173.76	4012.86
530.4	2775	2267.44	2222.3	2125.83	2823.13	2585.05			530.4	3294.91	3133.1	3048.35	3961.59	3960.33	3630.27			530.3	4176.67	3301.68	3406.89	3282.1	4170	4025.64			530.4	4095.67	3302.22	3363.62	3265.11	4077.31	3941.69
530.3	2679.44	2225.72	2216.24	2125.11	2725.91	2534.17			530.3	3253.51	3126.95	3047.07	3869.94	3891.17	3583.61			530.2	4102.67	3292.39	3398.66	3280.87	4069.98	3940.67			530.3	3943.07	3288.31	3357.33	3264.42	3984.05	3867.24
530.2	2625	2194.68	2210.69	2124.49	2640.06	2483.67			530.2	3218.15	3121.34	3045.93	3781.63	3722.17	3533.99			530.1	3976.67	3286.35	3391.13	3279.78	3970.67	3852.74			530.2	3861.87	3278.83	3351.58	3263.81	3895.04	3792.24
530.1	2585.56	2172.05	2205.6	2123.96	2565.3	2435.57			530.1	3188.09	3116.22	3044.92	3697.4	3631.67	3482.93			530	3884	3282.46	3384.22	3278.81	3874.78	3765.72			530.1	3806.07	3272.5	3346.3	3263.27	3811.37	3719.11
530	2493.89	2155.85	2200.92	2123.5	2500.9	2391.14			530	3162.62	3111.54	3044.04	3617.94	3639.17	3431.85			529.9	3764.83	3279.93	3377.9	3277.97	3784.79	3682.9			530	3731.07	3268.35	3341.45	3262.81	3734.03	3649.85
529.9	2428.89	2144.46	2196.59	2123.1	2445.89	2351.04			529.9	3141.14	3107.27	3043.27	3543.9	3522.17	3382.03			529.8	3704.67	3278.28	3372.11	3277.26	3702.68	3606.8			529.9	3665.13	3265.65	3336.98	3262.4	3663.74	3585.92
529.8	2428.89	2136.6	2192.59	2122.74	2399.18	2315.48			529.8	3123.06	3103.34	3042.58	3475.77	3477.67	3334.52			529.7	3651	3277.18	3366.8	3276.66	3629.78	3539.12			529.8	3641.27	3263.9	3332.85	3262.04	3601	3528.33
529.7	2387.22	2131.26	2188.88	2122.43	2359.66	2284.39			529.7	3107.89	3099.71	3041.95	3413.87	3418.17	3290.17			529.6	3540	3276.42	3361.94	3276.17	3566.75	3480.72			529.7	3549.93	3262.78	3329.05	3261.74	3545.96	3477.61
529.6	2368.89	2127.66	2185.42	2122.15	2326.28	2257.49			529.6	3095.23	3096.38	3041.41	3358.42	3415.5	3249.62			529.5	3515.17	3275.88	3357.46	3275.75	3513.59	3431.77			529.6	3469.8	3262.06	3325.54	3261.49	3498.5	3433.88
529.5	2363.33	2125.28	2182.21	2121.9	2298.13	2234.42			529.5	3084.71	3093.31	3040.94	3309.39	3312.33	3213.24			529.4	3465.17	3275.47	3353.33	3275.42	3469.83	3391.87			529.5	3461.4	3261.58	3322.29	3261.28	3458.24	3396.92
529.4	2262.22	2123.73	2179.23	2121.68	2274.39	2214.8			529.4	3075.99	3090.49	3040.53	3266.63	3279.17	3181.22			529.3	3429.5	3275.17	3349.52	3275.14	3434.6	3360.2			529.4	3404.93	3261.27	3319.29	3261.11	3424.63	3366.29
529.3	2242.78	2122.71	2176.45	2121.5	2254.36	2198.2			529.3	3068.79	3087.88	3040.18	3229.81	3226.17	3153.5			529.2	3415.67	3274.92	3345.98	3274.91	3406.79	3335.71			529.3	3401.07	3261.05	3316.5	3260.97	3396.96	3341.35
529.2	2267.22	2122.05	2173.87	2121.35	2237.48	2184.25			529.2	3062.88	3085.47	3039.88	3198.53	3240.67	3129.94			529.1	3396.17	3274.72	3342.69	3274.71	3385.22	3317.24			529.2	3413.33	3260.87	3313.88	3260.83	3374.49	3321.4
529.1	2187.22	2121.65	2171.48	2121.24	2223.25	2172.61			529.1	3058.05	3083.26	3039.64	3172.28	3212.17	3110.25			529	3378.17	3274.56	3339.63	3274.56	3368.75	3303.67			529.1	3396.07	3260.75	3311.45	3260.73	3356.46	3305.72
529	2142.78	2121.38	2169.25	2121.16	2211.24	2162.92			529	3054.12	3081.22	3039.45	3150.51	3098	3094.06			528.9	3321.67	3274.44	3336.8	3274.44	3356.3	3293.94			529	3308.2	3260.64	3309.17	3260.63	3342.13	3293.59
528.9	2181.11	2121.2	2167.15	2121.08	2201.08	2154.89			528.9	3050.94	3079.32	3039.28	3132.65	3123.67	3080.96			528.8	3286.17	3274.35	3334.15	3274.35	3346.94	3287.14			528.9	3328.07	3260.56	3307.03	3260.55	3330.84	3284.36
528.8	2199.44	2121.08	2165.18	2121.02	2192.49	2148.27			528.8	3048.38	3077.57	3039.16	3118.16	3107.33	3070.54			528.7	3306.17	3274.28	3331.68	3274.28	3339.88	3282.48			528.8	3337.93	3260.48	3305.03	3260.48	3321.99	3277.44
528.7	2200.56	2120.99	2163.32	2120.96	2185.22	2142.82			528.7	3046.33	3075.95	3039.08	3106.51	3091.33	3062.39			528.6	3334	3274.23	3329.36	3274.23	3334.51	3279.38			528.7	3348.27	3260.43	3303.16	3260.43	3315.08	3272.35
528.6	2175.56	2120.91	2161.55	2120.89	2179.04	2138.36			528.6	3044.69	3074.42	3039	3097.19	3076.5	3056.08			528.5	3320.5	3274.18	3327.18	3274.18	3330.35	3277.35			528.6	3258.13	3260.39	3301.4	3260.39	3309.67	3268.65
528.5	2160.56	2120.84	2159.89	2120.83	2173.79	2134.72			528.5	3043.37	3072.99	3038.93	3089.78	3088	3051.28			528.4	3293.33	3274.13	3325.12	3274.13	3327.02	3276.03			528.5	3284	3260.35	3299.75	3260.35	3305.4	3266
528.4	2149.44	2120.78	2158.31	2120.78	2169.31	2131.77			528.4	3042.32	3071.65	3038.87	3083.91	3081.67	3047.68			528.3	3300.17	3274.08	3323.16	3274.08	3324.28	3275.2			528.4	3288	3260.32	3298.18	3260.32	3302	3264.13
528.3	2171.11	2120.73	2156.83	2120.73	2165.49	2129.39			528.3	3041.49	3070.39	3038.82	3079.26	3059.83	3045.02			528.2	3318.17	3274.03	3321.32	3274.03	3321.96	3274.68			528.3	3312.6	3260.3	3296.71	3260.3	3299.25	3262.83
528.2	2172.78	2120.69	2155.42	2120.69	2162.21	2127.48			528.2	3040.83	3069.19	3038.77	3075.55	3061.67	3043.08			528.1	3304.5	3273.99	3319.58	3273.99	3319.94	3274.36			528.2	3293.13	3260.27	3295.32	3260.27	3296.98	3261.94
528.1	2132.78	2120.66	2154.09	2120.66	2159.39	2125.96			528.1	3040.3	3068.05	3038.73	3072.58	3086.67	3041.67			528	3290	3273.94	3317.91	3273.94	3318.11	3274.14			528.1	3266.07	3260.25	3293.99	3260.25	3295.07	3261.33
528	2130	2120.63	2152.83	2120.63	2156.94	2124.74			528	3039.91	3067	3038.7	3070.2	3068.5	3040.7			527.9	3352.83	3273.86	3316.3	3273.86	3316.41	3273.97			528	3280.13	3260.23	3292.74	3260.23	3293.43	3260.92
527.9	2135.56	2120.61	2151.64	2120.61	2154.82	2123.79			527.9	3039.6	3066	3038.68	3068.25	2999.17	3040.01			527.8	3394	3273.77	3314.76	3273.77	3314.81	3273.82			527.9	3254.4	3260.22	3291.56	3260.22	3292	3260.66
527.8	2125.56	2120.6	2150.52	2120.6	2152.95	2123.04			527.8	3039.36	3065.06	3038.67	3066.63	3044.67	3039.54			527.7	3363.67	3273.66	3313.27	3273.66	3313.3	3273.69			527.8	3251.93	3260.22	3290.44	3260.22	3290.71	3260.49
527.7	2149.44	2120.58	2149.43	2120.58	2151.3	2122.44			527.7	3039.19	3064.17	3038.67	3065.26	3048	3039.23			527.6	3355.67	3273.55	3311.85	3273.55	3311.86	3273.56			527.7	3285.6	3260.2	3289.37	3260.2	3289.54	3260.37
527.6	2166.67	2120.55	2148.4	2120.55	2149.82	2121.97			527.6	3039.11	3063.39	3038.72	3064.14	3043	3039.08			527.5	3313.33	3273.46	3310.51	3273.46	3310.52	3273.47			527.6	3303.73	3260.19	3288.35	3260.19	3288.46	3260.29
527.5	2147.78	2120.52	2147.41	2120.52	2148.48	2121.59			527.5	3039.06	3062.64	3038.77	3063.16	3058.5	3039			527.4	3255.33	3273.42	3309.28	3273.42	3309.28	3273.42			527.5	3259.13	3260.18	3287.38	3260.18	3287.44	3260.24
527.4	2157.22	2120.49	2146.45	2120.49	2147.26	2121.29			527.4	3039.03	3061.93	3038.82	3062.29	3019.17	3038.96			527.3	3241	3273.4	3308.13	3273.4	3308.13	3273.4			527.4	3278	3260.16	3286.45	3260.16	3286.49	3260.2
527.3	2145	2120.46	2145.55	2120.46	2146.15	2121.07			527.3	3039.03	3061.25	3038.87	3061.5	3037	3038.95			527.2	3258.17	3273.67	3307.32	3273.67	3307.32	3273.67			527.3	3274.67	3260.14	3285.56	3260.14	3285.58	3260.16
527.2	2099.44	2120.45	2144.71	2120.45	2145.15	2120.9			527.2	3039.03	3060.61	3038.92	3060.78	3049.5	3038.97			527.1	3299.17	3273.95	3306.57	3273.95	3306.57	3273.95			527.2	3298.6	3260.13	3284.71	3260.13	3284.73	3260.15
527.1	2096.67	2120.45	2143.9	2120.45	2144.23	2120.78			527.1	3039.05	3060	3038.97	3060.12	3050.83	3039			527	3328.5	3274.22	3305.85	3274.22	3305.85	3274.22			527.1	3250.33	3260.43	3284.22	3260.43	3284.23	3260.44
527	2143.33	2120.44	2143.13	2120.44	2143.37	2120.69			527	3039.08	3059.42	3039.02	3059.5	3076.17	3039.04			526.9	3307.67	3274.49	3305.19	3274.49	3305.19	3274.49			527	3199.07	3260.74	3283.76	3260.74	3283.76	3260.74
526.9	2127.22	2121.71	2143.66	2121.71	2143.84	2121.89			526.9	3039.11	3058.87	3039.07	3058.92	3070.5	3039.08			526.8	3265.17	3274.77	3304.56	3274.77	3304.56	3274.77			526.9	3301.4	3261.04	3283.33	3261.04	3283.34	3261.04
526.8	2135.56	2122.99	2144.23	2122.99	2144.36	2123.12			526.8	3039.15	3058.34	3039.12	3058.38	3055.5	3039.12			526.7	3290.33	3275.04	3303.97	3275.04	3303.97	3275.04			526.8	3258.73	3261.34	3282.94	3261.34	3282.94	3261.34
526.7	2138.89	2124.26	2144.83	2124.26	2144.92	2124.35			526.7	3039.19	3057.84	3039.17	3057.86	3099.17	3039.17			526.6	3297.83	3275.31	3303.42	3275.31	3303.42	3275.31			526.7	3315.67	3261.64	3282.57	3261.64	3282.57	3261.64
526.6	2117.78	2125.53	2145.45	2125.53	2145.52	2125.59			526.6	3039.23	3057.36	3039.22	3057.38	3085.5	3039.22			526.5	3293.67	3275.58	3302.9	3275.58	3302.9	3275.58			526.6	3310.07	3261.94	3282.24	3261.94	3282.24	3261.94
526.5	2147.22	2126.8	2146.11	2126.8	2146.15	2126.85			526.5	3039.28	3056.9	3039.27	3056.92	3079.83	3039.27			526.4	3271.17	3275.86	3302.42	3275.86	3302.42	3275.86			526.5	3292.47	3262.24	3281.93	3262.24	3281.93	3262.24
526.4	2154.44	2128.07	2146.78	2128.07	2146.82	2128.1			526.4	3039.33	3056.47	3039.32	3056.48	3052	3039.32			526.3	3285.83	3276.13	3301.96	3276.13	3301.96	3276.13			526.4	3314.67	3262.55	3281.64	3262.55	3281.64	3262.55
526.3	2145	2129.34	2147.48	2129.34	2147.51	2129.36			526.3	3039.37	3056.05	3039.37	3056.06	2995	3039.37			526.2	3270	3276.4	3301.54	3276.4	3301.54	3276.4			526.3	3293.33	3262.85	3281.38	3262.85	3281.38	3262.85
526.2	2160.56	2130.61	2148.2	2130.61	2148.22	2130.63			526.2	3039.42	3055.65	3039.42	3055.66	3069.83	3039.42			526.1	3313.17	3276.68	3301.14	3276.68	3301.14	3276.68			526.2	3236.67	3263.15	3281.14	3263.15	3281.14	3263.15
526.1	2171.67	2131.88	2148.95	2131.88	2148.96	2131.89			526.1	3039.47	3055.27	3039.47	3055.28	3057	3039.47			526	3333	3276.95	3300.77	3276.95	3300.77	3276.95			526.1	3226.47	3263.45	3280.92	3263.45	3280.92	3263.45
526	2154.44	2133.15	2149.71	2133.15	2149.72	2133.16			526	3040.45	3055.84	3040.45	3055.85	3049	3040.45			525.9	3320.67	3277.22	3300.43	3277.22	3300.43	3277.22			526	3312.4	3263.75	3280.72	3263.75	3280.72	3263.75
525.9	2167.78	2134.42	2150.49	2134.42	2150.5	2134.43			525.9	3041.43	3056.43	3041.43	3056.43	3026.5	3041.43			525.8	3324.5	3277.5	3300.11	3277.5	3300.11	3277.5			525.9	3299.2	3264.05	3280.54	3264.05	3280.54	3264.05
525.8	2212.78	2135.69	2151.29	2135.69	2151.3	2135.69			525.8	3042.42	3057.03	3042.42	3057.03	3016.83	3042.42			525.7	3288.33	3277.77	3299.81	3277.77	3299.81	3277.77			525.8	3310.47	3264.35	3280.38	3264.35	3280.38	3264.35
525.7	2223.33	2136.96	2152.11	2136.96	2152.11	2136.96			525.7	3043.4	3057.65	3043.4	3057.65	3117.17	3043.4			525.6	3311.33	3278.04	3299.53	3278.04	3299.53	3278.04			525.7	3314.4	3264.66	3280.23	3264.66	3280.23	3264.66
525.6	2180.56	2138.23	2152.95	2138.23	2152.95	2138.23			525.6	3044.38	3058.28	3044.38	3058.28	3091.83	3044.38			525.5	3352.5	3278.31	3299.27	3278.31	3299.27	3278.31			525.6	3307.47	3264.96	3280.1	3264.96	3280.1	3264.96
525.5	2183.89	2139.5	2153.8	2139.5	2153.8	2139.5			525.5	3045.37	3058.92	3045.37	3058.92	3076.5	3045.37			525.4	3333.67	3278.59	3299.03	3278.59	3299.03	3278.59			525.5	3299.47	3265.26	3279.99	3265.26	3279.99	3265.26
525.4	2190	2140.77	2154.66	2140.77	2154.66	2140.77			525.4	3046.35	3059.57	3046.35	3059.57	3073.17	3046.35			525.3	3307.83	3278.86	3298.81	3278.86	3298.81	3278.86			525.4	3232.67	3265.56	3279.9	3265.56	3279.9	3265.56
525.3	2180.56	2142.04	2155.54	2142.04	2155.54	2142.04			525.3	3047.33	3060.24	3047.33	3060.24	3130.5	3047.33			525.2	3278.33	3279.13	3298.61	3279.13	3298.61	3279.13			525.3	3217.53	3265.86	3279.81	3265.86	3279.81	3265.86
525.2	2148.89	2143.31	2156.44	2143.31	2156.44	2143.31			525.2	3048.32	3060.92	3048.32	3060.92	3057	3048.32			525.1	3296.17	3279.41	3298.42	3279.41	3298.42	3279.41			525.2	3297.67	3266.16	3279.74	3266.16	3279.74	3266.16
525.1	2135.56	2144.58	2157.34	2144.58	2157.34	2144.58			525.1	3049.3	3061.61	3049.3	3061.61	3049	3049.3			525	3347.83	3279.68	3298.25	3279.68	3298.25	3279.68			525.1	3337.27	3266.47	3279.69	3266.47	3279.69	3266.47
525	2172.22	2145.86	2158.26	2145.86	2158.26	2145.86			525	3050.28	3062.31	3050.28	3062.31	3111.83	3050.28			524.9	3333.33	3279.95	3298.1	3279.95	3298.1	3279.95			525	3262.67	3266.77	3279.64	3266.77	3279.64	3266.77
524.9	2142.22	2147.13	2159.19	2147.13	2159.2	2147.13			524.9	3051.27	3063.01	3051.27	3063.01	3092	3051.27			524.8	3306.83	3280.23	3297.96	3280.23	3297.96	3280.23			524.9	3306.8	3267.07	3279.61	3267.07	3279.61	3267.07
524.8	2132.78	2148.4	2160.14	2148.4	2160.14	2148.4			524.8	3052.25	3063.73	3052.25	3063.73	3106.67	3052.25			524.7	3361.83	3280.5	3297.83	3280.5	3297.83	3280.5			524.8	3304.27	3267.37	3279.59	3267.37	3279.59	3267.37
524.7	2159.44	2149.67	2161.09	2149.67	2161.09	2149.67			524.7	3053.23	3064.46	3053.23	3064.46	3175.83	3053.23			524.6	3347.83	3280.77	3297.72	3280.77	3297.72	3280.77			524.7	3316.53	3267.67	3279.58	3267.67	3279.58	3267.67
524.6	2156.11	2151.03	2162.15	2151.03	2162.15	2151.03			524.6	3054.22	3065.19	3054.22	3065.19	3161.67	3054.22			524.5	3283.5	3281.04	3297.62	3281.04	3297.62	3281.04			524.6	3273.6	3267.97	3279.58	3267.97	3279.58	3267.97
524.5	2157.78	2152.39	2163.21	2152.39	2163.21	2152.39			524.5	3055.2	3065.94	3055.2	3065.94	3114.83	3055.2			524.4	3285.5	3281.32	3297.53	3281.32	3297.53	3281.32			524.5	3284.87	3268.27	3279.59	3268.27	3279.59	3268.27
524.4	2180	2153.75	2164.29	2153.75	2164.29	2153.75			524.4	3056.18	3066.69	3056.18	3066.69	3108.33	3056.18			524.3	3319.33	3281.59	3297.46	3281.59	3297.46	3281.59			524.4	3302.27	3268.58	3279.61	3268.58	3279.61	3268.58
524.3	2175.56	2155.12	2165.38	2155.12	2165.38	2155.12			524.3	3057.17	3067.45	3057.17	3067.45	3073.83	3057.17			524.2	3340.5	3281.86	3297.39	3281.86	3297.39	3281.86			524.3	3297.4	3268.88	3279.64	3268.88	3279.64	3268.88
524.2	2158.33	2156.48	2166.47	2156.48	2166.47	2156.48			524.2	3058.15	3068.21	3058.15	3068.21	3089	3058.15			524.1	3326.67	3282.14	3297.34	3282.14	3297.34	3282.14			524.2	3291.27	3269.18	3279.67	3269.18	3279.67	3269.18
524.1	2178.33	2157.84	2167.57	2157.84	2167.57	2157.84			524.1	3059.13	3068.98	3059.13	3068.98	3051	3059.13			524	3356	3282.41	3297.29	3282.41	3297.29	3282.41			524.1	3289.47	3269.48	3279.72	3269.48	3279.72	3269.48
524	2177.78	2159.2	2168.68	2159.2	2168.68	2159.2			524	3062.97	3072.62	3062.97	3072.62	3039.33	3062.97			523.9	3421	3282.68	3297.26	3282.68	3297.26	3282.68			524	3256.93	3269.78	3279.77	3269.78	3279.77	3269.78
523.9	2177.78	2160.57	2169.8	2160.57	2169.8	2160.57			523.9	3066.81	3076.26	3066.81	3076.26	3042.5	3066.81			523.8	3381.83	3282.96	3297.23	3282.96	3297.23	3282.96			523.9	3254.53	3270.08	3279.83	3270.08	3279.83	3270.08
523.8	2177.78	2161.93	2170.93	2161.93	2170.93	2161.93			523.8	3070.65	3079.9	3070.65	3079.9	3099.33	3070.65			523.7	3338.33	3283.23	3297.22	3283.23	3297.22	3283.23			523.8	3308.07	3270.39	3279.9	3270.39	3279.9	3270.39
523.7	2180	2163.29	2172.06	2163.29	2172.06	2163.29			523.7	3074.48	3083.55	3074.48	3083.55	3112	3074.48			523.6	3352.17	3283.5	3297.21	3283.5	3297.21	3283.5			523.7	3347	3270.69	3279.98	3270.69	3279.98	3270.69
523.6	2167.78	2164.65	2173.2	2164.65	2173.2	2164.65			523.6	3078.32	3087.21	3078.32	3087.21	3089.67	3078.32			523.5	3377.83	3283.77	3297.21	3283.77	3297.21	3283.77			523.6	3280.47	3270.99	3280.06	3270.99	3280.06	3270.99
523.5	2154.44	2166.02	2174.35	2166.02	2174.35	2166.02			523.5	3082.16	3090.87	3082.16	3090.87	3038.83	3082.16			523.4	3361.67	3284.05	3297.22	3284.05	3297.22	3284.05			523.5	3257.67	3271.29	3280.15	3271.29	3280.15	3271.29
523.4	2177.78	2167.38	2175.5	2167.38	2175.5	2167.38			523.4	3086	3094.54	3086	3094.54	3126.83	3086			523.3	3339.33	3284.32	3297.24	3284.32	3297.24	3284.32			523.4	3273.4	3271.59	3280.24	3271.59	3280.24	3271.59
523.3	2167.78	2168.74	2176.66	2168.74	2176.66	2168.74			523.3	3089.83	3098.21	3089.83	3098.21	3105	3089.83			523.2	3280.17	3284.59	3297.26	3284.59	3297.26	3284.59			523.3	3307.13	3271.89	3280.35	3271.89	3280.35	3271.89
523.2	2172.78	2170.11	2177.83	2170.11	2177.83	2170.11			523.2	3094.84	3103.06	3094.84	3103.06	3084.67	3094.84			523.1	3253.17	3284.87	3297.29	3284.87	3297.29	3284.87			523.2	3290.27	3282.78	3291.03	3282.78	3291.03	3282.78
523.1	2176.11	2171.47	2179	2171.47	2179	2171.47			523.1	3099.86	3107.92	3099.86	3107.92	3093.83	3099.86			523	3276.17	3286.56	3298.75	3286.56	3298.75	3286.56			523.1	3231	3293.66	3301.73	3293.66	3301.73	3293.66
523	2180.56	2172.83	2180.18	2172.83	2180.18	2172.83			523	3104.87	3112.78	3104.87	3112.78	3130.67	3104.87			522.9	3275.5	3288.25	3300.21	3288.25	3300.21	3288.25			523	3355.47	3304.54	3312.43	3304.54	3312.43	3304.54
522.9	2183.89	2174.19	2181.36	2174.19	2181.36	2174.19			522.9	3109.88	3117.64	3109.88	3117.64	3119.17	3109.88			522.8	3348.17	3308.76	3320.5	3308.76	3320.5	3308.76			522.9	3359.8	3315.42	3323.13	3315.42	3323.13	3315.42
522.8	2162.22	2175.56	2182.55	2175.56	2182.55	2175.56			522.8	3114.89	3122.51	3114.89	3122.51	3094.83	3114.89			522.7	3364.17	3329.28	3340.8	3329.28	3340.8	3329.28			522.8	3264.47	3326.58	3334.11	3326.58	3334.11	3326.58

## Sheet: FigureS13
collection efficiency (N)
Time	JD	JR	N
0.2	-0.0005193	0.0001854	0.36665
0.3	-0.0005182	0.0001849	0.36644
0.4	-0.0005165	0.0001841	0.36606
0.5	-0.0005155	0.0001842	0.36695
0.6	-0.0005147	0.0001841	0.36731
0.7	-0.0005139	0.000184	0.36767
0.8	-0.0005132	0.0001836	0.36738
0.9	-0.0005129	0.0001837	0.36779
1	-0.0005123	0.0001833	0.36742
1.1	-0.000512	0.0001835	0.36802
1.2	-0.0005116	0.0001833	0.36791
1.3	-0.0005114	0.0001832	0.36786
1.4	-0.000511	0.0001829	0.36755
1.5	-0.0005109	0.0001834	0.3686
1.6	-0.0005102	0.0001827	0.36772
1.7	-0.0005105	0.0001832	0.36849
1.8	-0.0005105	0.0001832	0.36849
1.9	-0.0005102	0.000183	0.36831
2	-0.0005099	0.0001829	0.36832
2.1	-0.0005096	0.000183	0.36873
2.2	-0.0005095	0.0001831	0.369
2.3	-0.0005098	0.0001831	0.36879
2.4	-0.0005093	0.0001828	0.36855
2.5	-0.0005089	0.0001827	0.36864
2.6	-0.000509	0.0001828	0.36876
2.7	-0.0005083	0.0001822	0.36808
2.8	-0.0005078	0.0001826	0.36922
2.9	-0.0005088	0.0001828	0.3689
3	-0.000508	0.0001823	0.36848
3.1	-0.0005077	0.0001824	0.36889
3.2	-0.0005077	0.0001826	0.36929
3.3	-0.0005088	0.0001831	0.36949
3.4	-0.0005084	0.0001828	0.36919
3.5	-0.0005076	0.0001821	0.36837
3.6	-0.0005077	0.0001825	0.36909
3.7	-0.0005086	0.0001832	0.36983
3.8	-0.0005087	0.0001828	0.36897
3.9	-0.0005079	0.0001823	0.36856
4	-0.0005075	0.0001822	0.36864
4.1	-0.0005076	0.0001823	0.36877
4.2	-0.0005077	0.0001827	0.36948
4.3	-0.000508	0.0001827	0.36927
4.4	-0.0005072	0.0001823	0.36905
4.5	-0.0005075	0.0001827	0.36963
4.6	-0.0005079	0.0001827	0.36934
4.7	-0.0005072	0.0001826	0.36964
4.8	-0.000507	0.0001826	0.36978
4.9	-0.0005063	0.000182	0.3691
5	-0.0005076	0.000183	0.37015
5.1	-0.000507	0.0001824	0.36939
5.2	-0.0005066	0.0001824	0.36967
5.3	-0.0005069	0.0001827	0.37005
5.4	-0.0005073	0.0001823	0.36898
5.5	-0.0005068	0.0001821	0.36894
5.6	-0.0005063	0.000182	0.3691
5.7	-0.000507	0.0001826	0.36978
5.8	-0.0005074	0.0001828	0.36989
5.9	-0.0005071	0.0001825	0.36952
6	-0.0005068	0.0001822	0.36914
6.1	-0.0005068	0.0001824	0.36953
6.2	-0.0005071	0.0001827	0.36991
6.3	-0.0005068	0.000182	0.36874
6.4	-0.0005055	0.0001818	0.36927
6.5	-0.0005065	0.0001825	0.36994
6.6	-0.0005061	0.0001819	0.36904
6.7	-0.0005063	0.0001828	0.37068
6.8	-0.0005072	0.0001828	0.37004
6.9	-0.0005067	0.0001822	0.36921
7	-0.0005061	0.000182	0.36924
7.1	-0.0005062	0.0001826	0.37035
7.2	-0.0005064	0.0001821	0.36922
7.3	-0.000506	0.0001824	0.3701
7.4	-0.0005058	0.0001821	0.36965
7.5	-0.0005061	0.0001821	0.36944
7.6	-0.000506	0.0001825	0.3703
7.7	-0.0005061	0.0001821	0.36944
7.8	-0.0005059	0.0001824	0.37017
7.9	-0.0005059	0.000182	0.36938
8	-0.0005042	0.0001813	0.36921
8.1	-0.0005057	0.0001827	0.37091
8.2	-0.0005064	0.0001825	0.37001
8.3	-0.0005056	0.0001816	0.3688
8.4	-0.000506	0.0001824	0.3701
8.5	-0.0005059	0.0001821	0.36958
8.6	-0.0005058	0.0001821	0.36965
8.7	-0.0005062	0.0001822	0.36956
8.8	-0.0005058	0.0001821	0.36965
8.9	-0.0005056	0.000182	0.36959
9	-0.0005055	0.000182	0.36967
9.1	-0.0005059	0.0001822	0.36978
9.2	-0.0005056	0.0001822	0.36999
9.3	-0.0005057	0.0001819	0.36933
9.4	-0.0005061	0.0001823	0.36983
9.5	-0.0005062	0.0001827	0.37055
9.6	-0.0005061	0.0001821	0.36944
9.7	-0.0005053	0.0001821	0.37001
9.8	-0.0005049	0.0001814	0.36891
9.9	-0.0005049	0.0001821	0.37029
10	-0.0005056	0.0001823	0.37019
10.1	-0.0005055	0.0001819	0.36947
10.2	-0.0005055	0.0001822	0.37006
10.3	-0.0005051	0.0001818	0.36955
10.4	-0.0005054	0.000182	0.36974
10.5	-0.0005056	0.000182	0.36959
10.6	-0.0005059	0.0001825	0.37037
10.7	-0.0005064	0.0001827	0.37041
10.8	-0.0005068	0.0001827	0.37012
10.9	-0.0005057	0.0001816	0.36873
11	-0.0005054	0.000182	0.36974
11.1	-0.0005047	0.0001818	0.36984
11.2	-0.0005041	0.0001813	0.36928
11.3	-0.0005044	0.0001817	0.36986
11.4	-0.000505	0.0001819	0.36982
11.5	-0.0005051	0.0001819	0.36975
11.6	-0.0005048	0.0001818	0.36977
11.7	-0.0005048	0.0001819	0.36997
11.8	-0.0005052	0.0001821	0.37008
11.9	-0.0005059	0.0001824	0.37017
12	-0.0005061	0.0001827	0.37062
12.1	-0.0005058	0.0001819	0.36925
12.2	-0.0005054	0.000182	0.36974
12.3	-0.0005056	0.0001823	0.37019
12.4	-0.0005052	0.0001819	0.36968
12.5	-0.000505	0.0001823	0.37062
12.6	-0.0005056	0.0001825	0.37058
12.7	-0.0005054	0.0001818	0.36934
12.8	-0.0005054	0.0001825	0.37073
12.9	-0.0005054	0.0001817	0.36914
13	-0.0005048	0.0001818	0.36977
13.1	-0.0005051	0.0001819	0.36975
13.2	-0.0005047	0.0001815	0.36925
13.3	-0.0005053	0.0001822	0.3702
13.4	-0.0005052	0.0001822	0.37028
13.5	-0.0005049	0.000182	0.37009
13.6	-0.0005047	0.0001819	0.37004
13.7	-0.0005056	0.0001826	0.37078
13.8	-0.0005057	0.0001824	0.37031
13.9	-0.0005053	0.0001821	0.37001
14	-0.0005055	0.000182	0.36967
14.1	-0.000505	0.0001817	0.36943
14.2	-0.0005053	0.000182	0.36981
14.3	-0.0005046	0.0001817	0.36971
14.4	-0.0005047	0.0001821	0.37043
14.5	-0.0005053	0.0001823	0.3704
14.6	-0.0005059	0.0001824	0.37017
14.7	-0.0005053	0.0001823	0.3704
14.8	-0.0005053	0.0001818	0.36941
14.9	-0.0005059	0.0001826	0.37057
15	-0.0005054	0.000182	0.36974
15.1	-0.0005054	0.0001822	0.37013
15.2	-0.000505	0.000182	0.37002
15.3	-0.0005048	0.000182	0.37017
15.4	-0.0005046	0.000182	0.37031
15.5	-0.0005043	0.0001816	0.36973
15.6	-0.0005055	0.0001828	0.37125
15.7	-0.0005051	0.0001818	0.36955
15.8	-0.0005043	0.0001813	0.36913
15.9	-0.0005023	0.0001813	0.37057
16	-0.000505	0.0001824	0.37081
16.1	-0.0005052	0.0001822	0.37028
16.2	-0.0005052	0.0001821	0.37008
16.3	-0.000505	0.0001822	0.37042
16.4	-0.000505	0.0001824	0.37081
16.5	-0.0005051	0.0001819	0.36975
16.6	-0.0005049	0.0001819	0.3699
16.7	-0.000505	0.0001819	0.36982
16.8	-0.0005049	0.000182	0.37009
16.9	-0.000506	0.0001828	0.37089
17	-0.000506	0.0001824	0.3701
17.1	-0.0005048	0.0001816	0.36937
17.2	-0.0005044	0.0001818	0.37005
17.3	-0.0005051	0.000182	0.36995
17.4	-0.0005045	0.0001815	0.36939
17.5	-0.0005048	0.0001823	0.37076
17.6	-0.0005043	0.0001815	0.36953
17.7	-0.0005046	0.0001821	0.37051
17.8	-0.0005052	0.0001824	0.37067
17.9	-0.0005048	0.0001819	0.36997
18	-0.0005051	0.0001823	0.37054
18.1	-0.0005058	0.0001821	0.36965
18.2	-0.0005041	0.0001815	0.36967
18.3	-0.0005049	0.0001823	0.37069
18.4	-0.0005047	0.0001819	0.37004
18.5	-0.0005045	0.0001818	0.36998
18.6	-0.0005052	0.0001823	0.37047
18.7	-0.0005051	0.0001822	0.37035
18.8	-0.0005054	0.0001828	0.37132
18.9	-0.0005053	0.000182	0.36981
19	-0.0005046	0.0001819	0.37011
19.1	-0.0005051	0.0001823	0.37054
19.2	-0.0005044	0.0001821	0.37065
19.3	-0.0005051	0.0001824	0.37074
19.4	-0.0005045	0.0001819	0.37018
19.5	-0.0005047	0.0001822	0.37063
19.6	-0.0005047	0.0001821	0.37043
19.7	-0.000504	0.0001816	0.36994
19.8	-0.0005045	0.0001825	0.37137
19.9	-0.000505	0.0001825	0.37101
20	-0.0005048	0.000182	0.37017
20.1	-0.0005047	0.000182	0.37024
20.2	-0.0005049	0.0001821	0.37029
20.3	-0.0005052	0.0001824	0.37067
20.4	-0.0005048	0.0001818	0.36977
20.5	-0.0005052	0.0001822	0.37028
20.6	-0.0005051	0.0001822	0.37035
20.7	-0.0005047	0.0001821	0.37043
20.8	-0.0005046	0.0001821	0.37051
20.9	-0.0005045	0.0001814	0.36919
21	-0.0005049	0.0001822	0.37049
21.1	-0.0005043	0.0001816	0.36973
21.2	-0.0005045	0.0001821	0.37058
21.3	-0.0005045	0.0001819	0.37018
21.4	-0.0005051	0.0001824	0.37074
21.5	-0.0005043	0.0001814	0.36933
21.6	-0.0005042	0.0001817	0.37
21.7	-0.0005046	0.0001821	0.37051
21.8	-0.000506	0.0001824	0.3701
21.9	-0.0005042	0.0001818	0.3702
22	-0.000504	0.0001817	0.37014
22.1	-0.0005049	0.0001822	0.37049
22.2	-0.0005048	0.000182	0.37017
22.3	-0.0005044	0.0001818	0.37005
22.4	-0.0005041	0.0001816	0.36987
22.5	-0.0005044	0.0001821	0.37065
22.6	-0.0005047	0.0001818	0.36984
22.7	-0.0005039	0.0001813	0.36942
22.8	-0.0005029	0.0001815	0.37053
22.9	-0.0005052	0.0001827	0.37127
23	-0.0005044	0.0001818	0.37005
23.1	-0.0005046	0.0001821	0.37051
23.2	-0.0005045	0.0001822	0.37078
23.3	-0.0005044	0.0001821	0.37065
23.4	-0.0005037	0.0001815	0.36996
23.5	-0.0005035	0.0001817	0.3705
23.6	-0.0005038	0.0001817	0.37029
23.7	-0.0005041	0.0001818	0.37027
23.8	-0.000504	0.0001822	0.37113
23.9	-0.0005048	0.0001824	0.37096
24	-0.0005041	0.0001815	0.36967
24.1	-0.0005038	0.0001818	0.37048
24.2	-0.0005049	0.0001825	0.37108
24.3	-0.0005054	0.0001825	0.37073
24.4	-0.0005048	0.0001818	0.36977
24.5	-0.0005047	0.000182	0.37024
24.6	-0.0005045	0.0001818	0.36998
24.7	-0.0005039	0.0001814	0.36962
24.8	-0.0005038	0.0001818	0.37048
24.9	-0.0005046	0.0001823	0.3709
25	-0.0005047	0.0001824	0.37103
25.1	-0.0005048	0.0001824	0.37096
25.2	-0.0005059	0.0001827	0.37076
25.3	-0.0005058	0.0001824	0.37024
25.4	-0.000505	0.0001817	0.36943
25.5	-0.0005052	0.0001828	0.37146
25.6	-0.0005054	0.0001818	0.36934
25.7	-0.0005038	0.0001814	0.36969
25.8	-0.0005033	0.0001818	0.37084
25.9	-0.0005041	0.0001827	0.37205
26	-0.0005043	0.0001821	0.37072
26.1	-0.0005042	0.0001817	0.37
26.2	-0.0005042	0.0001819	0.3704
26.3	-0.0005046	0.0001821	0.37051
26.4	-0.0005044	0.0001817	0.36986
26.5	-0.0005039	0.0001822	0.37121
26.6	-0.0005053	0.0001828	0.37139
26.7	-0.0005045	0.0001821	0.37058
26.8	-0.0005042	0.0001822	0.37099
26.9	-0.000504	0.0001819	0.37054
27	-0.0005039	0.0001817	0.37021
27.1	-0.0005052	0.0001827	0.37127
27.2	-0.000505	0.0001822	0.37042
27.3	-0.0005047	0.0001816	0.36944
27.4	-0.0005043	0.000182	0.37052
27.5	-0.0005044	0.0001819	0.37025
27.6	-0.0005036	0.0001811	0.36924
27.7	-0.0005038	0.000182	0.37088
27.8	-0.0005051	0.0001823	0.37054
27.9	-0.0005042	0.0001815	0.3696
28	-0.0005036	0.0001816	0.37023
28.1	-0.0005036	0.0001817	0.37043
28.2	-0.000505	0.0001826	0.37121
28.3	-0.0005044	0.000182	0.37045
28.4	-0.0005045	0.0001822	0.37078
28.5	-0.0005045	0.0001824	0.37117
28.6	-0.0005042	0.0001819	0.3704
28.7	-0.0005038	0.0001816	0.37009
28.8	-0.0005037	0.0001818	0.37056
28.9	-0.0005049	0.0001819	0.3699
29	-0.0005043	0.0001819	0.37032
29.1	-0.0005049	0.0001825	0.37108
29.2	-0.0005044	0.0001816	0.36966
29.3	-0.0005041	0.0001823	0.37126
29.4	-0.0005047	0.0001821	0.37043
29.5	-0.0005046	0.0001821	0.37051
29.6	-0.0005046	0.0001823	0.3709
29.7	-0.0005046	0.0001825	0.3713
29.8	-0.0005046	0.0001821	0.37051
29.9	-0.0005039	0.0001817	0.37021
30	-0.0005039	0.0001819	0.37061
30.1	-0.0005037	0.0001817	0.37036
30.2	-0.0005041	0.0001821	0.37086
30.3	-0.0005044	0.0001819	0.37025
30.4	-0.0005045	0.0001825	0.37137
30.5	-0.0005042	0.0001817	0.37
30.6	-0.0005042	0.0001823	0.37119
30.7	-0.0005043	0.0001817	0.36993
30.8	-0.0005041	0.0001819	0.37047
30.9	-0.000504	0.0001819	0.37054
31	-0.0005043	0.000182	0.37052
31.1	-0.0005045	0.0001821	0.37058
31.2	-0.0005042	0.0001814	0.3694
31.3	-0.0005037	0.0001817	0.37036
31.4	-0.0005036	0.0001818	0.37063
31.5	-0.000504	0.0001819	0.37054
31.6	-0.0005041	0.0001824	0.37146
31.7	-0.0005048	0.0001822	0.37056
31.8	-0.0005044	0.0001822	0.37085
31.9	-0.0005037	0.0001812	0.36936
32	-0.0005032	0.0001815	0.37032
32.1	-0.0005037	0.000182	0.37095
32.2	-0.0005044	0.0001823	0.37105
32.3	-0.0005046	0.0001823	0.3709
32.4	-0.000505	0.0001824	0.37081
32.5	-0.0005043	0.0001818	0.37013
32.6	-0.0005037	0.000182	0.37095
32.7	-0.0005036	0.0001817	0.37043
32.8	-0.0005043	0.0001823	0.37112
32.9	-0.0005045	0.0001818	0.36998
33	-0.0005042	0.0001823	0.37119
33.1	-0.0005042	0.0001818	0.3702
33.2	-0.0005039	0.0001816	0.37002
33.3	-0.0005042	0.0001821	0.37079
33.4	-0.0005036	0.0001816	0.37023
33.5	-0.0005038	0.0001819	0.37068
33.6	-0.0005038	0.0001818	0.37048
33.7	-0.0005041	0.0001824	0.37146
33.8	-0.0005041	0.0001819	0.37047
33.9	-0.0005031	0.0001813	0.36999
34	-0.0005041	0.0001823	0.37126
34.1	-0.0005045	0.0001823	0.37097
34.2	-0.0005035	0.0001816	0.3703
34.3	-0.0005039	0.0001822	0.37121
34.4	-0.0005051	0.0001825	0.37094
34.5	-0.0005042	0.0001819	0.3704
34.6	-0.0005035	0.0001818	0.3707
34.7	-0.0005042	0.0001822	0.37099
34.8	-0.0005044	0.000182	0.37045
34.9	-0.0005041	0.0001822	0.37106
35	-0.0005037	0.0001818	0.37056
35.1	-0.0005032	0.0001817	0.37072
35.2	-0.000503	0.000182	0.37146
35.3	-0.0005031	0.0001816	0.37059
35.4	-0.0005038	0.0001819	0.37068
35.5	-0.0005041	0.0001822	0.37106
35.6	-0.0005047	0.0001822	0.37063
35.7	-0.0005052	0.0001825	0.37087
35.8	-0.0005049	0.0001818	0.3697
35.9	-0.0005039	0.0001814	0.36962
36	-0.0005039	0.0001819	0.37061
36.1	-0.0005045	0.000182	0.37038
36.2	-0.0005048	0.0001824	0.37096
36.3	-0.0005046	0.0001821	0.37051
36.4	-0.0005047	0.0001824	0.37103
36.5	-0.0005039	0.0001817	0.37021
36.6	-0.0005038	0.0001818	0.37048
36.7	-0.000503	0.0001815	0.37046
36.8	-0.000503	0.0001817	0.37086
36.9	-0.0005035	0.000182	0.3711
37	-0.0005041	0.0001821	0.37086
37.1	-0.0005043	0.0001825	0.37151
37.2	-0.0005048	0.0001822	0.37056
37.3	-0.0005038	0.0001817	0.37029
37.4	-0.0005038	0.0001821	0.37108
37.5	-0.0005042	0.0001821	0.37079
37.6	-0.0005039	0.0001816	0.37002
37.7	-0.0005038	0.000182	0.37088
37.8	-0.0005037	0.0001821	0.37115
37.9	-0.0005039	0.0001821	0.37101
38	-0.0005037	0.0001822	0.37135
38.1	-0.0005039	0.0001821	0.37101
38.2	-0.000504	0.0001818	0.37034
38.3	-0.0005041	0.0001821	0.37086
38.4	-0.0005037	0.0001816	0.37016
38.5	-0.0005039	0.0001821	0.37101
38.6	-0.0005045	0.0001825	0.37137
38.7	-0.0005048	0.0001823	0.37076
38.8	-0.0005037	0.0001816	0.37016
38.9	-0.0005039	0.0001818	0.37041
39	-0.0005032	0.0001814	0.37012
39.1	-0.0005033	0.0001819	0.37104
39.2	-0.0005043	0.0001823	0.37112
39.3	-0.0005043	0.0001823	0.37112
39.4	-0.0005037	0.0001819	0.37075
39.5	-0.0005019	0.0001811	0.37046
39.6	-0.0005027	0.0001821	0.37187
39.7	-0.0005042	0.0001827	0.37198
39.8	-0.0005044	0.0001818	0.37005
39.9	-0.0005035	0.0001816	0.3703
40	-0.0005038	0.000182	0.37088
40.1	-0.000504	0.000182	0.37074
40.2	-0.0005043	0.0001822	0.37092
40.3	-0.0005048	0.0001827	0.37155
40.4	-0.0005044	0.0001819	0.37025
40.5	-0.0005044	0.0001824	0.37124
40.6	-0.0005047	0.0001821	0.37043
40.7	-0.0005041	0.0001823	0.37126
40.8	-0.0005041	0.0001821	0.37086
40.9	-0.0005038	0.000182	0.37088
41	-0.0005039	0.0001819	0.37061
41.1	-0.0005035	0.0001814	0.3699
41.2	-0.0005036	0.0001817	0.37043
41.3	-0.0005037	0.0001818	0.37056
41.4	-0.000504	0.0001823	0.37133
41.5	-0.0005043	0.0001824	0.37132
41.6	-0.0005039	0.0001817	0.37021
41.7	-0.0005025	0.0001813	0.37042
41.8	-0.0005035	0.0001821	0.37129
41.9	-0.000504	0.0001823	0.37133
42	-0.0005035	0.0001816	0.3703
42.1	-0.0005033	0.0001818	0.37084
42.2	-0.0005032	0.0001817	0.37072
42.3	-0.0005038	0.0001821	0.37108
42.4	-0.0005038	0.0001821	0.37108
42.5	-0.0005042	0.000182	0.37059
42.6	-0.0005042	0.000182	0.37059
42.7	-0.0005042	0.0001821	0.37079
42.8	-0.0005038	0.0001818	0.37048
42.9	-0.0005039	0.0001823	0.3714
43	-0.0005039	0.0001821	0.37101
43.1	-0.0005036	0.0001815	0.37003
43.2	-0.0005031	0.0001821	0.37158
43.3	-0.0005039	0.0001823	0.3714
43.4	-0.0005036	0.0001818	0.37063
43.5	-0.0005039	0.0001825	0.3718
43.6	-0.0005052	0.0001825	0.37087
43.7	-0.0005042	0.0001816	0.3698
43.8	-0.0005044	0.0001824	0.37124
43.9	-0.0005045	0.0001827	0.37177
44	-0.0005049	0.0001824	0.37089
44.1	-0.0005044	0.0001823	0.37105
44.2	-0.0005043	0.0001822	0.37092
44.3	-0.0005041	0.0001821	0.37086
44.4	-0.0005041	0.000182	0.37067
44.5	-0.0005041	0.0001821	0.37086
44.6	-0.0005031	0.0001815	0.37039
44.7	-0.0005035	0.0001824	0.37189
44.8	-0.0005045	0.0001822	0.37078
44.9	-0.0005042	0.000182	0.37059
45	-0.0005042	0.0001821	0.37079
45.1	-0.0005034	0.0001816	0.37037
45.2	-0.0005029	0.0001818	0.37113
45.3	-0.0005035	0.0001823	0.37169
45.4	-0.0005036	0.0001819	0.37083
45.5	-0.0005033	0.0001817	0.37064
45.6	-0.0005035	0.0001822	0.37149
45.7	-0.0005037	0.0001819	0.37075
45.8	-0.0005041	0.0001823	0.37126
45.9	-0.0005038	0.0001819	0.37068
46	-0.0005038	0.0001818	0.37048
46.1	-0.0005034	0.0001817	0.37057
46.2	-0.0005037	0.000182	0.37095
46.3	-0.0005043	0.0001823	0.37112
46.4	-0.000504	0.0001822	0.37113
46.5	-0.0005044	0.0001823	0.37105
46.6	-0.0005039	0.000182	0.37081
46.7	-0.0005037	0.0001818	0.37056
46.8	-0.0005034	0.0001818	0.37077
46.9	-0.0005042	0.0001824	0.37139
47	-0.0005038	0.0001817	0.37029
47.1	-0.0005036	0.0001817	0.37043
47.2	-0.0005037	0.0001819	0.37075
47.3	-0.0005049	0.0001825	0.37108
47.4	-0.0005041	0.0001819	0.37047
47.5	-0.000503	0.0001812	0.36986
47.6	-0.0005026	0.0001815	0.37075
47.7	-0.0005038	0.0001825	0.37187
47.8	-0.0005032	0.0001815	0.37032
47.9	-0.0005038	0.0001823	0.37148
48	-0.0005046	0.0001826	0.3715
48.1	-0.0005033	0.0001818	0.37084
48.2	-0.0005039	0.000182	0.37081
48.3	-0.0005039	0.0001821	0.37101
48.4	-0.0005032	0.0001819	0.37111
48.5	-0.0005042	0.0001825	0.37159
48.6	-0.0005037	0.0001819	0.37075
48.7	-0.0005038	0.0001824	0.37167
48.8	-0.0005041	0.0001825	0.37166
48.9	-0.0005039	0.0001821	0.37101
49	-0.0005037	0.0001819	0.37075
49.1	-0.0005045	0.000182	0.37038
49.2	-0.0005031	0.0001815	0.37039
49.3	-0.0005034	0.0001819	0.37097
49.4	-0.0005036	0.0001816	0.37023
49.5	-0.0005037	0.0001821	0.37115
49.6	-0.0005044	0.0001825	0.37144
49.7	-0.0005046	0.0001825	0.3713
49.8	-0.0005037	0.000182	0.37095
49.9	-0.0005032	0.000182	0.37131
50	-0.0005038	0.0001823	0.37148
50.1	-0.000504	0.0001822	0.37113
50.2	-0.0005041	0.0001822	0.37106
50.3	-0.0005044	0.0001822	0.37085
50.4	-0.0005043	0.0001821	0.37072
50.5	-0.0005032	0.0001816	0.37052
50.6	-0.000503	0.0001822	0.37185
50.7	-0.0005037	0.000182	0.37095
50.8	-0.0005035	0.0001819	0.3709
50.9	-0.0005034	0.0001817	0.37057
51	-0.0005036	0.0001819	0.37083
51.1	-0.0005035	0.0001819	0.3709
51.2	-0.0005037	0.0001821	0.37115
51.3	-0.0005046	0.0001825	0.3713
51.4	-0.0005034	0.0001813	0.36978
51.5	-0.0005032	0.0001822	0.37171
51.6	-0.000504	0.0001824	0.37153
51.7	-0.0005047	0.0001826	0.37143
51.8	-0.0005036	0.0001817	0.37043
51.9	-0.0005042	0.0001823	0.37119
52	-0.0005047	0.0001819	0.37004
52.1	-0.0005035	0.0001818	0.3707
52.2	-0.0005027	0.0001815	0.37068
52.3	-0.000503	0.0001822	0.37185
52.4	-0.0005032	0.0001821	0.37151
52.5	-0.0005033	0.0001821	0.37144
52.6	-0.0005044	0.0001823	0.37105
52.7	-0.0005033	0.0001815	0.37025
52.8	-0.0005031	0.0001818	0.37099
52.9	-0.000503	0.0001817	0.37086
53	-0.0005039	0.0001825	0.3718
53.1	-0.0005036	0.0001819	0.37083
53.2	-0.0005041	0.0001823	0.37126
53.3	-0.0005042	0.0001822	0.37099
53.4	-0.0005034	0.0001819	0.37097
53.5	-0.0005035	0.0001821	0.37129
53.6	-0.0005032	0.0001817	0.37072
53.7	-0.0005035	0.000182	0.3711
53.8	-0.0005037	0.0001825	0.37195
53.9	-0.0005039	0.0001824	0.3716
54	-0.0005031	0.000182	0.37138
54.1	-0.0005032	0.0001819	0.37111
54.2	-0.0005033	0.0001821	0.37144
54.3	-0.0005039	0.0001821	0.37101
54.4	-0.0005033	0.0001815	0.37025
54.5	-0.0005029	0.0001815	0.37053
54.6	-0.000503	0.0001817	0.37086
54.7	-0.0005033	0.000182	0.37124
54.8	-0.0005041	0.0001826	0.37186
54.9	-0.0005042	0.0001823	0.37119
55	-0.0005033	0.0001815	0.37025
55.1	-0.0005031	0.0001818	0.37099
55.2	-0.0005035	0.0001827	0.37249
55.3	-0.0005033	0.0001821	0.37144
55.4	-0.0005027	0.0001819	0.37147
55.5	-0.0005035	0.0001819	0.3709
55.6	-0.0005036	0.0001822	0.37142
55.7	-0.0005035	0.0001819	0.3709
55.8	-0.0005036	0.0001821	0.37122
55.9	-0.000503	0.0001814	0.37026
56	-0.000503	0.0001818	0.37106
56.1	-0.0005033	0.000182	0.37124
56.2	-0.0005034	0.0001817	0.37057
56.3	-0.0005039	0.0001826	0.372
56.4	-0.0005041	0.0001822	0.37106
56.5	-0.0005037	0.0001822	0.37135
56.6	-0.0005034	0.0001821	0.37137
56.7	-0.0005035	0.0001822	0.37149
56.8	-0.0005031	0.0001818	0.37099
56.9	-0.0005034	0.0001822	0.37157
57	-0.0005031	0.0001818	0.37099
57.1	-0.0005032	0.0001822	0.37171
57.2	-0.0005037	0.0001822	0.37135
57.3	-0.0005043	0.0001823	0.37112
57.4	-0.0005039	0.0001821	0.37101
57.5	-0.0005037	0.0001824	0.37175
57.6	-0.0005037	0.0001821	0.37115
57.7	-0.0005034	0.0001823	0.37176
57.8	-0.0005038	0.0001824	0.37167
57.9	-0.0005034	0.0001818	0.37077
58	-0.0005033	0.0001823	0.37184
58.1	-0.0005035	0.0001821	0.37129
58.2	-0.0005032	0.0001818	0.37091
58.3	-0.0005033	0.0001822	0.37164
58.4	-0.0005034	0.0001822	0.37157
58.5	-0.0005035	0.0001822	0.37149
58.6	-0.0005037	0.0001822	0.37135
58.7	-0.0005032	0.0001815	0.37032
58.8	-0.0005026	0.0001818	0.37135
58.9	-0.0005017	0.0001816	0.3716
59	-0.0005031	0.0001826	0.37258
59.1	-0.0005037	0.0001826	0.37214
59.2	-0.0005043	0.0001825	0.37151
59.3	-0.0005031	0.000182	0.37138
59.4	-0.0005028	0.0001815	0.3706
59.5	-0.0005036	0.0001821	0.37122
59.6	-0.0005033	0.0001816	0.37044
59.7	-0.0005037	0.0001821	0.37115
59.8	-0.0005036	0.000182	0.37102
59.9	-0.0005035	0.0001824	0.37189
60	-0.0005045	0.0001823	0.37097
	-0.0005043	0.000182	0.37052

## Sheet: FigureS14
LSV curves of H2O2
potenial	P-NMG-10	P-NMG-15	P-NMG-5
0.977	7.344e-05	0.0001341	8.776e-05
0.976	7.184e-05	0.0001312	8.558e-05
0.975	7.067e-05	0.0001283	8.341e-05
0.974	6.958e-05	0.0001255	8.152e-05
0.973	6.857e-05	0.000123	7.971e-05
0.972	6.752e-05	0.0001205	7.803e-05
0.971	6.653e-05	0.0001183	7.633e-05
0.97	6.555e-05	0.0001161	7.475e-05
0.969	6.458e-05	0.0001139	7.33e-05
0.968	6.365e-05	0.0001117	7.182e-05
0.967	6.271e-05	0.0001096	7.047e-05
0.966	6.177e-05	0.0001074	6.902e-05
0.965	6.08e-05	0.0001054	6.759e-05
0.964	5.981e-05	0.0001035	6.618e-05
0.963	5.891e-05	0.0001015	6.476e-05
0.962	5.806e-05	9.926e-05	6.341e-05
0.961	5.718e-05	9.712e-05	6.215e-05
0.96	5.627e-05	9.505e-05	6.091e-05
0.959	5.541e-05	9.322e-05	5.969e-05
0.958	5.453e-05	9.146e-05	5.855e-05
0.957	5.361e-05	8.965e-05	5.746e-05
0.956	5.277e-05	8.782e-05	5.63e-05
0.955	5.188e-05	8.595e-05	5.517e-05
0.954	5.101e-05	8.403e-05	5.417e-05
0.953	5.022e-05	8.217e-05	5.303e-05
0.952	4.933e-05	8.025e-05	5.2e-05
0.951	4.845e-05	7.837e-05	5.094e-05
0.95	4.76e-05	7.659e-05	4.989e-05
0.949	4.68e-05	7.482e-05	4.878e-05
0.948	4.603e-05	7.301e-05	4.767e-05
0.947	4.522e-05	7.136e-05	4.665e-05
0.946	4.438e-05	6.969e-05	4.574e-05
0.945	4.355e-05	6.79e-05	4.478e-05
0.944	4.276e-05	6.627e-05	4.386e-05
0.943	4.197e-05	6.471e-05	4.289e-05
0.942	4.116e-05	6.301e-05	4.2e-05
0.941	4.037e-05	6.136e-05	4.121e-05
0.94	3.957e-05	5.98e-05	4.037e-05
0.939	3.879e-05	5.822e-05	3.958e-05
0.938	3.802e-05	5.646e-05	3.88e-05
0.937	3.725e-05	5.494e-05	3.797e-05
0.936	3.648e-05	5.341e-05	3.714e-05
0.935	3.576e-05	5.191e-05	3.636e-05
0.934	3.507e-05	5.036e-05	3.554e-05
0.933	3.436e-05	4.89e-05	3.467e-05
0.932	3.361e-05	4.756e-05	3.386e-05
0.931	3.286e-05	4.622e-05	3.312e-05
0.93	3.215e-05	4.499e-05	3.245e-05
0.929	3.139e-05	4.359e-05	3.173e-05
0.928	3.066e-05	4.211e-05	3.09e-05
0.927	2.998e-05	4.062e-05	3.012e-05
0.926	2.927e-05	3.933e-05	2.943e-05
0.925	2.856e-05	3.814e-05	2.873e-05
0.924	2.785e-05	3.684e-05	2.799e-05
0.923	2.717e-05	3.547e-05	2.727e-05
0.922	2.644e-05	3.425e-05	2.66e-05
0.921	2.577e-05	3.312e-05	2.592e-05
0.92	2.51e-05	3.176e-05	2.521e-05
0.919	2.444e-05	3.042e-05	2.453e-05
0.918	2.378e-05	2.919e-05	2.398e-05
0.917	2.309e-05	2.796e-05	2.346e-05
0.916	2.24e-05	2.662e-05	2.281e-05
0.915	2.17e-05	2.543e-05	2.206e-05
0.914	2.106e-05	2.43e-05	2.14e-05
0.913	2.043e-05	2.318e-05	2.077e-05
0.912	1.977e-05	2.202e-05	2.02e-05
0.911	1.916e-05	2.089e-05	1.962e-05
0.91	1.855e-05	1.984e-05	1.905e-05
0.909	1.793e-05	1.889e-05	1.843e-05
0.908	1.732e-05	1.781e-05	1.787e-05
0.907	1.672e-05	1.678e-05	1.733e-05
0.906	1.613e-05	1.574e-05	1.687e-05
0.905	1.555e-05	1.448e-05	1.634e-05
0.904	1.492e-05	1.341e-05	1.586e-05
0.903	1.437e-05	1.24e-05	1.537e-05
0.902	1.383e-05	1.137e-05	1.485e-05
0.901	1.327e-05	1.042e-05	1.437e-05
0.9	1.27e-05	9.521e-06	1.377e-05
0.899	1.214e-05	8.65e-06	1.32e-05
0.898	1.155e-05	7.728e-06	1.273e-05
0.897	1.093e-05	6.734e-06	1.228e-05
0.896	1.036e-05	5.754e-06	1.178e-05
0.895	9.845e-06	4.813e-06	1.126e-05
0.894	9.298e-06	3.865e-06	1.082e-05
0.893	8.786e-06	3.087e-06	1.031e-05
0.892	8.266e-06	2.222e-06	9.828e-06
0.891	7.761e-06	1.377e-06	9.399e-06
0.89	7.305e-06	6.567e-07	8.973e-06
0.889	6.761e-06	-1.823e-07	8.478e-06
0.888	6.234e-06	-1.09e-06	8.059e-06
0.887	5.748e-06	-1.754e-06	7.663e-06
0.886	5.265e-06	-2.526e-06	7.276e-06
0.885	4.791e-06	-3.377e-06	6.829e-06
0.884	4.351e-06	-4.18e-06	6.429e-06
0.883	3.91e-06	-4.86e-06	6.011e-06
0.882	3.436e-06	-5.492e-06	5.651e-06
0.881	2.941e-06	-6.193e-06	5.262e-06
0.88	2.449e-06	-7.043e-06	4.88e-06
0.879	2.025e-06	-7.688e-06	4.515e-06
0.878	1.575e-06	-8.254e-06	4.147e-06
0.877	1.169e-06	-9.079e-06	3.738e-06
0.876	7.335e-07	-9.84e-06	3.383e-06
0.875	3.147e-07	-1.051e-05	2.991e-06
0.874	-6.733e-08	-1.108e-05	2.66e-06
0.873	-4.923e-07	-1.181e-05	2.32e-06
0.872	-9.357e-07	-1.241e-05	1.978e-06
0.871	-1.381e-06	-1.309e-05	1.697e-06
0.87	-1.785e-06	-1.366e-05	1.38e-06
0.869	-2.206e-06	-1.421e-05	1.005e-06
0.868	-2.601e-06	-1.476e-05	6.219e-07
0.867	-3.01e-06	-1.537e-05	2.839e-07
0.866	-3.379e-06	-1.598e-05	-2.134e-08
0.865	-3.768e-06	-1.667e-05	-3.226e-07
0.864	-4.124e-06	-1.736e-05	-6.045e-07
0.863	-4.512e-06	-1.794e-05	-9.198e-07
0.862	-4.927e-06	-1.85e-05	-1.216e-06
0.861	-5.28e-06	-1.911e-05	-1.495e-06
0.86	-5.625e-06	-1.962e-05	-1.797e-06
0.859	-5.951e-06	-2.009e-05	-2.128e-06
0.858	-6.305e-06	-2.06e-05	-2.429e-06
0.857	-6.654e-06	-2.11e-05	-2.663e-06
0.856	-6.974e-06	-2.173e-05	-2.927e-06
0.855	-7.349e-06	-2.22e-05	-3.237e-06
0.854	-7.711e-06	-2.279e-05	-3.49e-06
0.853	-8.029e-06	-2.316e-05	-3.792e-06
0.852	-8.363e-06	-2.349e-05	-4.022e-06
0.851	-8.721e-06	-2.403e-05	-4.276e-06
0.85	-9.032e-06	-2.463e-05	-4.529e-06
0.849	-9.361e-06	-2.521e-05	-4.755e-06
0.848	-9.661e-06	-2.572e-05	-5.077e-06
0.847	-9.945e-06	-2.631e-05	-5.32e-06
0.846	-1.025e-05	-2.692e-05	-5.586e-06
0.845	-1.057e-05	-2.718e-05	-5.921e-06
0.844	-1.085e-05	-2.747e-05	-6.112e-06
0.843	-1.116e-05	-2.791e-05	-6.34e-06
0.842	-1.146e-05	-2.827e-05	-6.629e-06
0.841	-1.173e-05	-2.871e-05	-6.846e-06
0.84	-1.203e-05	-2.921e-05	-7.083e-06
0.839	-1.236e-05	-2.965e-05	-7.362e-06
0.838	-1.266e-05	-3.01e-05	-7.668e-06
0.837	-1.294e-05	-3.06e-05	-7.886e-06
0.836	-1.322e-05	-3.108e-05	-8.115e-06
0.835	-1.348e-05	-3.153e-05	-8.363e-06
0.834	-1.374e-05	-3.193e-05	-8.581e-06
0.833	-1.4e-05	-3.23e-05	-8.776e-06
0.832	-1.432e-05	-3.256e-05	-8.971e-06
0.831	-1.458e-05	-3.298e-05	-9.227e-06
0.83	-1.481e-05	-3.346e-05	-9.437e-06
0.829	-1.51e-05	-3.39e-05	-9.653e-06
0.828	-1.535e-05	-3.432e-05	-9.877e-06
0.827	-1.56e-05	-3.478e-05	-1.008e-05
0.826	-1.584e-05	-3.505e-05	-1.035e-05
0.825	-1.611e-05	-3.542e-05	-1.06e-05
0.824	-1.636e-05	-3.588e-05	-1.084e-05
0.823	-1.66e-05	-3.62e-05	-1.099e-05
0.822	-1.684e-05	-3.654e-05	-1.116e-05
0.821	-1.704e-05	-3.689e-05	-1.131e-05
0.82	-1.729e-05	-3.72e-05	-1.149e-05
0.819	-1.755e-05	-3.736e-05	-1.168e-05
0.818	-1.778e-05	-3.77e-05	-1.189e-05
0.817	-1.798e-05	-3.821e-05	-1.215e-05
0.816	-1.818e-05	-3.867e-05	-1.242e-05
0.815	-1.838e-05	-3.9e-05	-1.261e-05
0.814	-1.861e-05	-3.935e-05	-1.279e-05
0.813	-1.887e-05	-3.969e-05	-1.294e-05
0.812	-1.908e-05	-4.001e-05	-1.314e-05
0.811	-1.928e-05	-4.025e-05	-1.332e-05
0.81	-1.948e-05	-4.039e-05	-1.354e-05
0.809	-1.967e-05	-4.055e-05	-1.37e-05
0.808	-1.986e-05	-4.103e-05	-1.387e-05
0.807	-2.008e-05	-4.15e-05	-1.408e-05
0.806	-2.03e-05	-4.209e-05	-1.431e-05
0.805	-2.051e-05	-4.277e-05	-1.45e-05
0.804	-2.07e-05	-4.305e-05	-1.465e-05
0.803	-2.089e-05	-4.301e-05	-1.481e-05
0.802	-2.106e-05	-4.339e-05	-1.498e-05
0.801	-2.121e-05	-4.372e-05	-1.517e-05
0.8	-2.139e-05	-4.387e-05	-1.539e-05
0.799	-2.154e-05	-4.421e-05	-1.556e-05
0.798	-2.173e-05	-4.453e-05	-1.578e-05
0.797	-2.193e-05	-4.473e-05	-1.599e-05
0.796	-2.205e-05	-4.506e-05	-1.62e-05
0.795	-2.223e-05	-4.547e-05	-1.635e-05
0.794	-2.242e-05	-4.561e-05	-1.65e-05
0.793	-2.264e-05	-4.589e-05	-1.67e-05
0.792	-2.281e-05	-4.63e-05	-1.687e-05
0.791	-2.298e-05	-4.654e-05	-1.703e-05
0.79	-2.312e-05	-4.678e-05	-1.717e-05
0.789	-2.325e-05	-4.713e-05	-1.722e-05
0.788	-2.342e-05	-4.762e-05	-1.736e-05
0.787	-2.357e-05	-4.791e-05	-1.753e-05
0.786	-2.371e-05	-4.804e-05	-1.769e-05
0.785	-2.388e-05	-4.815e-05	-1.783e-05
0.784	-2.404e-05	-4.835e-05	-1.801e-05
0.783	-2.42e-05	-4.875e-05	-1.823e-05
0.782	-2.434e-05	-4.901e-05	-1.84e-05
0.781	-2.447e-05	-4.932e-05	-1.861e-05
0.78	-2.463e-05	-4.95e-05	-1.878e-05
0.779	-2.478e-05	-4.962e-05	-1.893e-05
0.778	-2.494e-05	-4.988e-05	-1.907e-05
0.777	-2.508e-05	-5.017e-05	-1.922e-05
0.776	-2.522e-05	-5.05e-05	-1.941e-05
0.775	-2.535e-05	-5.076e-05	-1.954e-05
0.774	-2.549e-05	-5.098e-05	-1.966e-05
0.773	-2.562e-05	-5.128e-05	-1.98e-05
0.772	-2.576e-05	-5.157e-05	-1.999e-05
0.771	-2.591e-05	-5.179e-05	-2.025e-05
0.77	-2.604e-05	-5.205e-05	-2.042e-05
0.769	-2.62e-05	-5.244e-05	-2.057e-05
0.768	-2.633e-05	-5.265e-05	-2.07e-05
0.767	-2.645e-05	-5.291e-05	-2.085e-05
0.766	-2.658e-05	-5.33e-05	-2.104e-05
0.765	-2.671e-05	-5.35e-05	-2.117e-05
0.764	-2.686e-05	-5.353e-05	-2.126e-05
0.763	-2.703e-05	-5.364e-05	-2.143e-05
0.762	-2.712e-05	-5.408e-05	-2.16e-05
0.761	-2.721e-05	-5.444e-05	-2.173e-05
0.76	-2.733e-05	-5.463e-05	-2.186e-05
0.759	-2.749e-05	-5.481e-05	-2.199e-05
0.758	-2.76e-05	-5.507e-05	-2.225e-05
0.757	-2.772e-05	-5.538e-05	-2.25e-05
0.756	-2.785e-05	-5.568e-05	-2.262e-05
0.755	-2.796e-05	-5.59e-05	-2.279e-05
0.754	-2.813e-05	-5.62e-05	-2.299e-05
0.753	-2.827e-05	-5.652e-05	-2.308e-05
0.752	-2.838e-05	-5.678e-05	-2.316e-05
0.751	-2.847e-05	-5.689e-05	-2.334e-05
0.75	-2.863e-05	-5.712e-05	-2.359e-05
0.749	-2.876e-05	-5.737e-05	-2.379e-05
0.748	-2.892e-05	-5.748e-05	-2.388e-05
0.747	-2.903e-05	-5.787e-05	-2.405e-05
0.746	-2.915e-05	-5.83e-05	-2.422e-05
0.745	-2.926e-05	-5.863e-05	-2.441e-05
0.744	-2.938e-05	-5.884e-05	-2.464e-05
0.743	-2.952e-05	-5.905e-05	-2.479e-05
0.742	-2.969e-05	-5.927e-05	-2.49e-05
0.741	-2.982e-05	-5.959e-05	-2.512e-05
0.74	-2.992e-05	-5.979e-05	-2.521e-05
0.739	-3.003e-05	-6.002e-05	-2.532e-05
0.738	-3.013e-05	-6.045e-05	-2.553e-05
0.737	-3.023e-05	-6.056e-05	-2.579e-05
0.736	-3.034e-05	-6.071e-05	-2.607e-05
0.735	-3.043e-05	-6.104e-05	-2.621e-05
0.734	-3.056e-05	-6.127e-05	-2.632e-05
0.733	-3.072e-05	-6.137e-05	-2.649e-05
0.732	-3.085e-05	-6.159e-05	-2.665e-05
0.731	-3.095e-05	-6.201e-05	-2.686e-05
0.73	-3.112e-05	-6.238e-05	-2.696e-05
0.729	-3.125e-05	-6.265e-05	-2.707e-05
0.728	-3.14e-05	-6.3e-05	-2.728e-05
0.727	-3.147e-05	-6.317e-05	-2.745e-05
0.726	-3.155e-05	-6.327e-05	-2.762e-05
0.725	-3.168e-05	-6.354e-05	-2.784e-05
0.724	-3.179e-05	-6.385e-05	-2.8e-05
0.723	-3.19e-05	-6.416e-05	-2.819e-05
0.722	-3.209e-05	-6.446e-05	-2.845e-05
0.721	-3.221e-05	-6.469e-05	-2.863e-05
0.72	-3.229e-05	-6.492e-05	-2.877e-05
0.719	-3.24e-05	-6.518e-05	-2.894e-05
0.718	-3.254e-05	-6.554e-05	-2.912e-05
0.717	-3.267e-05	-6.573e-05	-2.928e-05
0.716	-3.275e-05	-6.584e-05	-2.93e-05
0.715	-3.289e-05	-6.599e-05	-2.936e-05
0.714	-3.301e-05	-6.638e-05	-2.955e-05
0.713	-3.312e-05	-6.676e-05	-2.982e-05
0.712	-3.322e-05	-6.691e-05	-3.004e-05
0.711	-3.33e-05	-6.701e-05	-3.029e-05
0.71	-3.346e-05	-6.714e-05	-3.058e-05
0.709	-3.357e-05	-6.738e-05	-3.075e-05
0.708	-3.366e-05	-6.783e-05	-3.09e-05
0.707	-3.378e-05	-6.827e-05	-3.106e-05
0.706	-3.384e-05	-6.838e-05	-3.127e-05
0.705	-3.394e-05	-6.84e-05	-3.161e-05
0.704	-3.408e-05	-6.857e-05	-3.173e-05
0.703	-3.424e-05	-6.891e-05	-3.183e-05
0.702	-3.435e-05	-6.921e-05	-3.199e-05
0.701	-3.446e-05	-6.956e-05	-3.215e-05
0.7	-3.452e-05	-6.971e-05	-3.236e-05
0.699	-3.462e-05	-7.009e-05	-3.258e-05
0.698	-3.475e-05	-7.044e-05	-3.279e-05
0.697	-3.483e-05	-7.076e-05	-3.298e-05
0.696	-3.496e-05	-7.101e-05	-3.313e-05
0.695	-3.511e-05	-7.143e-05	-3.333e-05
0.694	-3.517e-05	-7.149e-05	-3.357e-05
0.693	-3.527e-05	-7.155e-05	-3.385e-05
0.692	-3.536e-05	-7.179e-05	-3.409e-05
0.691	-3.545e-05	-7.237e-05	-3.423e-05
0.69	-3.56e-05	-7.272e-05	-3.428e-05
0.689	-3.57e-05	-7.311e-05	-3.449e-05
0.688	-3.582e-05	-7.33e-05	-3.467e-05
0.687	-3.591e-05	-7.326e-05	-3.485e-05
0.686	-3.605e-05	-7.358e-05	-3.504e-05
0.685	-3.616e-05	-7.396e-05	-3.521e-05
0.684	-3.625e-05	-7.404e-05	-3.543e-05
0.683	-3.634e-05	-7.422e-05	-3.561e-05
0.682	-3.642e-05	-7.454e-05	-3.584e-05
0.681	-3.655e-05	-7.506e-05	-3.609e-05
0.68	-3.665e-05	-7.529e-05	-3.622e-05
0.679	-3.675e-05	-7.526e-05	-3.647e-05
0.678	-3.685e-05	-7.544e-05	-3.669e-05
0.677	-3.695e-05	-7.577e-05	-3.688e-05
0.676	-3.704e-05	-7.601e-05	-3.707e-05
0.675	-3.715e-05	-7.644e-05	-3.718e-05
0.674	-3.726e-05	-7.698e-05	-3.728e-05
0.673	-3.731e-05	-7.714e-05	-3.748e-05
0.672	-3.745e-05	-7.735e-05	-3.772e-05
0.671	-3.752e-05	-7.758e-05	-3.794e-05
0.67	-3.763e-05	-7.769e-05	-3.815e-05
0.669	-3.778e-05	-7.784e-05	-3.842e-05
0.668	-3.785e-05	-7.809e-05	-3.867e-05
0.667	-3.795e-05	-7.846e-05	-3.89e-05
0.666	-3.808e-05	-7.9e-05	-3.902e-05
0.665	-3.811e-05	-7.939e-05	-3.92e-05
0.664	-3.817e-05	-7.954e-05	-3.94e-05
0.663	-3.828e-05	-7.976e-05	-3.96e-05
0.662	-3.843e-05	-7.993e-05	-3.977e-05
0.661	-3.857e-05	-8.011e-05	-3.991e-05
0.66	-3.865e-05	-8.031e-05	-4.012e-05
0.659	-3.873e-05	-8.06e-05	-4.03e-05
0.658	-3.883e-05	-8.095e-05	-4.049e-05
0.657	-3.891e-05	-8.109e-05	-4.063e-05
0.656	-3.901e-05	-8.133e-05	-4.092e-05
0.655	-3.919e-05	-8.162e-05	-4.122e-05
0.654	-3.92e-05	-8.194e-05	-4.142e-05
0.653	-3.931e-05	-8.229e-05	-4.16e-05
0.652	-3.941e-05	-8.248e-05	-4.182e-05
0.651	-3.947e-05	-8.287e-05	-4.204e-05
0.65	-3.957e-05	-8.304e-05	-4.222e-05
0.649	-3.972e-05	-8.307e-05	-4.229e-05
0.648	-3.988e-05	-8.352e-05	-4.256e-05
0.647	-3.997e-05	-8.403e-05	-4.278e-05
0.646	-4.002e-05	-8.427e-05	-4.284e-05
0.645	-4.013e-05	-8.455e-05	-4.3e-05
0.644	-4.028e-05	-8.467e-05	-4.341e-05
0.643	-4.038e-05	-8.484e-05	-4.372e-05
0.642	-4.046e-05	-8.519e-05	-4.385e-05
0.641	-4.057e-05	-8.539e-05	-4.405e-05
0.64	-4.071e-05	-8.574e-05	-4.42e-05
0.639	-4.081e-05	-8.609e-05	-4.447e-05
0.638	-4.091e-05	-8.638e-05	-4.467e-05
0.637	-4.104e-05	-8.66e-05	-4.48e-05
0.636	-4.113e-05	-8.663e-05	-4.494e-05
0.635	-4.122e-05	-8.671e-05	-4.517e-05
0.634	-4.133e-05	-8.693e-05	-4.547e-05
0.633	-4.139e-05	-8.731e-05	-4.565e-05
0.632	-4.14e-05	-8.765e-05	-4.58e-05
0.631	-4.158e-05	-8.803e-05	-4.612e-05
0.63	-4.171e-05	-8.839e-05	-4.634e-05
0.629	-4.186e-05	-8.885e-05	-4.657e-05
0.628	-4.199e-05	-8.903e-05	-4.676e-05
0.627	-4.208e-05	-8.918e-05	-4.69e-05
0.626	-4.216e-05	-8.944e-05	-4.708e-05
0.625	-4.224e-05	-8.956e-05	-4.719e-05
0.624	-4.238e-05	-9.005e-05	-4.745e-05
0.623	-4.249e-05	-9.045e-05	-4.779e-05
0.622	-4.262e-05	-9.075e-05	-4.793e-05
0.621	-4.274e-05	-9.098e-05	-4.805e-05
0.62	-4.281e-05	-9.125e-05	-4.827e-05
0.619	-4.294e-05	-9.154e-05	-4.839e-05
0.618	-4.302e-05	-9.159e-05	-4.864e-05
0.617	-4.312e-05	-9.187e-05	-4.885e-05
0.616	-4.326e-05	-9.228e-05	-4.909e-05
0.615	-4.333e-05	-9.26e-05	-4.924e-05
0.614	-4.343e-05	-9.263e-05	-4.953e-05
0.613	-4.355e-05	-9.288e-05	-4.976e-05
0.612	-4.368e-05	-9.32e-05	-4.991e-05
0.611	-4.381e-05	-9.363e-05	-5e-05
0.61	-4.393e-05	-9.406e-05	-5.013e-05
0.609	-4.404e-05	-9.444e-05	-5.04e-05
0.608	-4.416e-05	-9.458e-05	-5.071e-05
0.607	-4.424e-05	-9.473e-05	-5.083e-05
0.606	-4.435e-05	-9.492e-05	-5.104e-05
0.605	-4.444e-05	-9.51e-05	-5.126e-05
0.604	-4.453e-05	-9.537e-05	-5.141e-05
0.603	-4.469e-05	-9.564e-05	-5.159e-05
0.602	-4.485e-05	-9.598e-05	-5.181e-05
0.601	-4.49e-05	-9.621e-05	-5.207e-05
0.6	-4.499e-05	-9.653e-05	-5.224e-05
0.599	-4.516e-05	-9.678e-05	-5.241e-05
0.598	-4.529e-05	-9.707e-05	-5.254e-05
0.597	-4.535e-05	-9.758e-05	-5.264e-05
0.596	-4.544e-05	-9.795e-05	-5.295e-05
0.595	-4.557e-05	-9.824e-05	-5.317e-05
0.594	-4.571e-05	-9.837e-05	-5.321e-05
0.593	-4.583e-05	-9.853e-05	-5.349e-05
0.592	-4.597e-05	-9.876e-05	-5.384e-05
0.591	-4.61e-05	-9.902e-05	-5.398e-05
0.59	-4.622e-05	-9.94e-05	-5.42e-05
0.589	-4.633e-05	-9.964e-05	-5.44e-05
0.588	-4.645e-05	-9.996e-05	-5.46e-05
0.587	-4.656e-05	-0.0001003	-5.482e-05
0.586	-4.669e-05	-0.0001007	-5.505e-05
0.585	-4.681e-05	-0.000101	-5.533e-05
0.584	-4.695e-05	-0.0001013	-5.546e-05
0.583	-4.705e-05	-0.0001015	-5.556e-05
0.582	-4.719e-05	-0.0001015	-5.556e-05
0.581	-4.732e-05	-0.0001019	-5.588e-05
0.58	-4.745e-05	-0.0001024	-5.615e-05
0.579	-4.758e-05	-0.0001024	-5.642e-05
0.578	-4.768e-05	-0.0001027	-5.66e-05
0.577	-4.775e-05	-0.0001033	-5.689e-05
0.576	-4.782e-05	-0.0001037	-5.71e-05
0.575	-4.803e-05	-0.0001036	-5.728e-05
0.574	-4.822e-05	-0.0001042	-5.739e-05
0.573	-4.837e-05	-0.0001045	-5.761e-05
0.572	-4.85e-05	-0.0001047	-5.787e-05
0.571	-4.861e-05	-0.000105	-5.799e-05
0.57	-4.875e-05	-0.0001056	-5.817e-05
0.569	-4.888e-05	-0.0001058	-5.848e-05
0.568	-4.904e-05	-0.0001058	-5.864e-05
0.567	-4.921e-05	-0.0001061	-5.891e-05
0.566	-4.931e-05	-0.0001064	-5.919e-05
0.565	-4.943e-05	-0.0001067	-5.934e-05
0.564	-4.955e-05	-0.000107	-5.948e-05
0.563	-4.967e-05	-0.0001074	-5.966e-05
0.562	-4.98e-05	-0.0001079	-5.988e-05
0.561	-4.994e-05	-0.0001082	-6.007e-05
0.56	-5.009e-05	-0.0001087	-6.017e-05
0.559	-5.018e-05	-0.0001089	-6.019e-05
0.558	-5.031e-05	-0.0001092	-6.052e-05
0.557	-5.045e-05	-0.0001094	-6.068e-05
0.556	-5.065e-05	-0.0001094	-6.091e-05
0.555	-5.078e-05	-0.0001098	-6.119e-05
0.554	-5.091e-05	-0.0001099	-6.124e-05
0.553	-5.114e-05	-0.0001102	-6.15e-05
0.552	-5.131e-05	-0.0001108	-6.177e-05
0.551	-5.141e-05	-0.0001112	-6.197e-05
0.55	-5.156e-05	-0.0001114	-6.222e-05
0.549	-5.17e-05	-0.0001116	-6.25e-05
0.548	-5.185e-05	-0.0001121	-6.275e-05
0.547	-5.202e-05	-0.0001125	-6.284e-05
0.546	-5.212e-05	-0.0001129	-6.296e-05
0.545	-5.223e-05	-0.0001131	-6.318e-05
0.544	-5.241e-05	-0.0001133	-6.341e-05
0.543	-5.255e-05	-0.0001134	-6.362e-05
0.542	-5.272e-05	-0.0001137	-6.381e-05
0.541	-5.288e-05	-0.0001142	-6.403e-05
0.54	-5.303e-05	-0.0001146	-6.422e-05
0.539	-5.319e-05	-0.0001149	-6.427e-05
0.538	-5.34e-05	-0.000115	-6.449e-05
0.537	-5.35e-05	-0.0001152	-6.476e-05
0.536	-5.357e-05	-0.0001157	-6.502e-05
0.535	-5.371e-05	-0.0001162	-6.523e-05
0.534	-5.391e-05	-0.0001165	-6.543e-05
0.533	-5.409e-05	-0.0001168	-6.537e-05
0.532	-5.418e-05	-0.0001172	-6.551e-05
0.531	-5.437e-05	-0.0001174	-6.577e-05
0.53	-5.454e-05	-0.0001174	-6.583e-05
0.529	-5.468e-05	-0.0001178	-6.616e-05
0.528	-5.488e-05	-0.0001181	-6.653e-05
0.527	-5.507e-05	-0.0001184	-6.675e-05
0.526	-5.519e-05	-0.0001189	-6.706e-05
0.525	-5.532e-05	-0.0001194	-6.74e-05
0.524	-5.548e-05	-0.0001197	-6.759e-05
0.523	-5.565e-05	-0.0001201	-6.771e-05
0.522	-5.581e-05	-0.0001202	-6.798e-05
0.521	-5.595e-05	-0.0001206	-6.813e-05
0.52	-5.608e-05	-0.0001213	-6.833e-05
0.519	-5.626e-05	-0.0001216	-6.857e-05
0.518	-5.648e-05	-0.0001218	-6.874e-05
0.517	-5.665e-05	-0.0001219	-6.881e-05
0.516	-5.68e-05	-0.0001223	-6.904e-05
0.515	-5.696e-05	-0.0001228	-6.937e-05
0.514	-5.711e-05	-0.000123	-6.963e-05
0.513	-5.721e-05	-0.0001231	-6.985e-05
0.512	-5.739e-05	-0.0001236	-7.002e-05
0.511	-5.753e-05	-0.0001241	-7.022e-05
0.51	-5.774e-05	-0.0001243	-7.048e-05
0.509	-5.79e-05	-0.0001244	-7.076e-05
0.508	-5.806e-05	-0.0001245	-7.086e-05
0.507	-5.827e-05	-0.0001249	-7.108e-05
0.506	-5.844e-05	-0.0001254	-7.139e-05
0.505	-5.865e-05	-0.0001256	-7.147e-05
0.504	-5.886e-05	-0.0001259	-7.163e-05
0.503	-5.896e-05	-0.0001266	-7.188e-05
0.502	-5.908e-05	-0.0001269	-7.209e-05
0.501	-5.931e-05	-0.0001274	-7.235e-05
0.5	-5.942e-05	-0.0001279	-7.256e-05
0.499	-5.955e-05	-0.000128	-7.277e-05
0.498	-5.97e-05	-0.0001281	-7.313e-05
0.497	-5.994e-05	-0.0001284	-7.336e-05
0.496	-6.013e-05	-0.0001286	-7.357e-05
0.495	-6.035e-05	-0.0001291	-7.367e-05
0.494	-6.05e-05	-0.0001296	-7.39e-05
0.493	-6.066e-05	-0.0001299	-7.413e-05
0.492	-6.073e-05	-0.0001305	-7.429e-05
0.491	-6.092e-05	-0.0001312	-7.45e-05
0.49	-6.114e-05	-0.0001313	-7.474e-05
0.489	-6.131e-05	-0.0001315	-7.49e-05
0.488	-6.144e-05	-0.0001318	-7.511e-05
0.487	-6.164e-05	-0.0001322	-7.533e-05
0.486	-6.182e-05	-0.0001325	-7.57e-05
0.485	-6.209e-05	-0.0001329	-7.606e-05
0.484	-6.228e-05	-0.0001332	-7.612e-05
0.483	-6.246e-05	-0.0001334	-7.631e-05
0.482	-6.265e-05	-0.0001337	-7.655e-05
0.481	-6.284e-05	-0.000134	-7.671e-05
0.48	-6.303e-05	-0.0001344	-7.69e-05
0.479	-6.314e-05	-0.0001348	-7.721e-05
0.478	-6.329e-05	-0.0001352	-7.748e-05
0.477	-6.346e-05	-0.0001354	-7.78e-05
0.476	-6.362e-05	-0.000136	-7.801e-05
0.475	-6.39e-05	-0.0001365	-7.813e-05
0.474	-6.402e-05	-0.0001368	-7.834e-05
0.473	-6.422e-05	-0.000137	-7.857e-05
0.472	-6.449e-05	-0.0001371	-7.895e-05
0.471	-6.466e-05	-0.0001376	-7.914e-05
0.47	-6.479e-05	-0.0001383	-7.946e-05
0.469	-6.502e-05	-0.0001387	-7.971e-05
0.468	-6.522e-05	-0.0001389	-7.985e-05
0.467	-6.541e-05	-0.0001394	-8.005e-05
0.466	-6.56e-05	-0.0001396	-8.031e-05
0.465	-6.58e-05	-0.0001398	-8.058e-05
0.464	-6.596e-05	-0.0001401	-8.073e-05
0.463	-6.619e-05	-0.0001404	-8.099e-05
0.462	-6.643e-05	-0.000141	-8.131e-05
0.461	-6.66e-05	-0.0001415	-8.143e-05
0.46	-6.675e-05	-0.0001419	-8.164e-05
0.459	-6.688e-05	-0.0001424	-8.191e-05
0.458	-6.713e-05	-0.0001425	-8.223e-05
0.457	-6.737e-05	-0.0001429	-8.25e-05
0.456	-6.753e-05	-0.0001434	-8.276e-05
0.455	-6.772e-05	-0.0001438	-8.302e-05
0.454	-6.793e-05	-0.0001441	-8.319e-05
0.453	-6.812e-05	-0.0001444	-8.34e-05
0.452	-6.831e-05	-0.0001448	-8.367e-05
0.451	-6.853e-05	-0.0001448	-8.393e-05
0.45	-6.869e-05	-0.0001451	-8.422e-05
0.449	-6.89e-05	-0.0001456	-8.445e-05
0.448	-6.907e-05	-0.0001459	-8.472e-05
0.447	-6.937e-05	-0.0001464	-8.485e-05
0.446	-6.954e-05	-0.0001471	-8.504e-05
0.445	-6.974e-05	-0.0001474	-8.514e-05
0.444	-6.993e-05	-0.0001478	-8.533e-05
0.443	-7.016e-05	-0.000148	-8.558e-05
0.442	-7.033e-05	-0.0001487	-8.595e-05
0.441	-7.055e-05	-0.0001491	-8.632e-05
0.44	-7.077e-05	-0.0001494	-8.655e-05
0.439	-7.101e-05	-0.0001497	-8.662e-05
0.438	-7.121e-05	-0.00015	-8.678e-05
0.437	-7.145e-05	-0.0001504	-8.708e-05
0.436	-7.164e-05	-0.0001506	-8.755e-05
0.435	-7.184e-05	-0.0001508	-8.8e-05
0.434	-7.203e-05	-0.0001512	-8.813e-05
0.433	-7.213e-05	-0.0001518	-8.823e-05
0.432	-7.239e-05	-0.0001524	-8.835e-05
0.431	-7.262e-05	-0.0001528	-8.844e-05
0.43	-7.285e-05	-0.0001532	-8.86e-05
0.429	-7.311e-05	-0.0001536	-8.891e-05
0.428	-7.331e-05	-0.000154	-8.892e-05
0.427	-7.355e-05	-0.0001542	-8.933e-05
0.426	-7.373e-05	-0.0001544	-8.979e-05
0.425	-7.394e-05	-0.0001547	-9.017e-05
0.424	-7.417e-05	-0.0001552	-9.055e-05
0.423	-7.434e-05	-0.0001557	-9.084e-05
0.422	-7.457e-05	-0.0001559	-9.109e-05
0.421	-7.483e-05	-0.0001563	-9.113e-05
0.42	-7.501e-05	-0.0001569	-9.12e-05
0.419	-7.521e-05	-0.0001572	-9.159e-05
0.418	-7.539e-05	-0.0001577	-9.186e-05
0.417	-7.562e-05	-0.0001581	-9.205e-05
0.416	-7.587e-05	-0.0001584	-9.206e-05
0.415	-7.608e-05	-0.000159	-9.24e-05
0.414	-7.635e-05	-0.0001592	-9.296e-05
0.413	-7.659e-05	-0.0001592	-9.345e-05
0.412	-7.685e-05	-0.0001597	-9.378e-05
0.411	-7.711e-05	-0.0001606	-9.415e-05
0.41	-7.728e-05	-0.0001608	-9.443e-05
0.409	-7.747e-05	-0.0001612	-9.463e-05
0.408	-7.767e-05	-0.0001618	-9.476e-05
0.407	-7.788e-05	-0.0001624	-9.502e-05
0.406	-7.817e-05	-0.0001629	-9.515e-05
0.405	-7.843e-05	-0.0001631	-9.544e-05
0.404	-7.864e-05	-0.000163	-9.57e-05
0.403	-7.885e-05	-0.0001632	-9.582e-05
0.402	-7.908e-05	-0.0001632	-9.584e-05
0.401	-7.934e-05	-0.0001639	-9.606e-05
0.4	-7.95e-05	-0.0001647	-9.626e-05
0.399	-7.969e-05	-0.0001652	-9.666e-05
0.398	-7.997e-05	-0.0001659	-9.731e-05
0.397	-8.022e-05	-0.0001664	-9.751e-05
0.396	-8.045e-05	-0.0001669	-9.781e-05
0.395	-8.067e-05	-0.0001673	-9.798e-05
0.394	-8.09e-05	-0.0001672	-9.828e-05
0.393	-8.115e-05	-0.0001673	-9.853e-05
0.392	-8.135e-05	-0.0001678	-9.886e-05
0.391	-8.154e-05	-0.0001685	-9.901e-05
0.39	-8.179e-05	-0.0001691	-9.911e-05
0.389	-8.205e-05	-0.0001694	-9.942e-05
0.388	-8.226e-05	-0.0001699	-9.982e-05
0.387	-8.253e-05	-0.0001702	-9.993e-05
0.386	-8.28e-05	-0.0001705	-0.0001001
0.385	-8.302e-05	-0.0001707	-0.0001005
0.384	-8.327e-05	-0.000171	-0.000101
0.383	-8.349e-05	-0.0001714	-0.0001013
0.382	-8.368e-05	-0.0001714	-0.0001015
0.381	-8.399e-05	-0.0001717	-0.0001018
0.38	-8.422e-05	-0.0001724	-0.000102
0.379	-8.438e-05	-0.0001734	-0.0001022
0.378	-8.465e-05	-0.000174	-0.0001027
0.377	-8.487e-05	-0.0001745	-0.000103
0.376	-8.512e-05	-0.0001748	-0.0001031
0.375	-8.535e-05	-0.000175	-0.0001034
0.374	-8.565e-05	-0.0001752	-0.0001037
0.373	-8.586e-05	-0.0001756	-0.000104
0.372	-8.613e-05	-0.0001762	-0.0001043
0.371	-8.638e-05	-0.0001766	-0.0001045
0.37	-8.664e-05	-0.000177	-0.0001048
0.369	-8.682e-05	-0.0001772	-0.0001052
0.368	-8.698e-05	-0.0001778	-0.0001055
0.367	-8.724e-05	-0.000178	-0.0001057
0.366	-8.749e-05	-0.0001786	-0.0001059
0.365	-8.778e-05	-0.0001791	-0.0001065
0.364	-8.803e-05	-0.0001792	-0.0001067
0.363	-8.828e-05	-0.0001797	-0.0001068
0.362	-8.858e-05	-0.0001804	-0.0001069
0.361	-8.885e-05	-0.0001808	-0.0001065
0.36	-8.906e-05	-0.000181	-0.0001072
0.359	-8.934e-05	-0.0001819	-0.0001078
0.358	-8.966e-05	-0.0001823	-0.0001082
0.357	-8.987e-05	-0.0001826	-0.0001085
0.356	-9.009e-05	-0.0001833	-0.0001088
0.355	-9.034e-05	-0.0001833	-0.0001089
0.354	-9.059e-05	-0.0001836	-0.0001092
0.353	-9.086e-05	-0.0001843	-0.0001094
0.352	-9.11e-05	-0.0001844	-0.0001097
0.351	-9.138e-05	-0.0001849	-0.0001101
0.35	-9.167e-05	-0.0001853	-0.0001104
0.349	-9.187e-05	-0.0001856	-0.0001105
0.348	-9.216e-05	-0.0001862	-0.0001106
0.347	-9.244e-05	-0.0001866	-0.0001111
0.346	-9.273e-05	-0.000187	-0.0001114
0.345	-9.3e-05	-0.0001874	-0.0001116
0.344	-9.329e-05	-0.000188	-0.000112
0.343	-9.361e-05	-0.0001883	-0.0001123
0.342	-9.384e-05	-0.0001888	-0.0001124
0.341	-9.404e-05	-0.0001892	-0.0001127
0.34	-9.429e-05	-0.0001897	-0.000113
0.339	-9.458e-05	-0.0001901	-0.0001133
0.338	-9.487e-05	-0.0001906	-0.0001136
0.337	-9.517e-05	-0.0001911	-0.0001139
0.336	-9.543e-05	-0.0001916	-0.0001141
0.335	-9.568e-05	-0.0001918	-0.0001144
0.334	-9.6e-05	-0.000192	-0.0001147
0.333	-9.632e-05	-0.0001925	-0.0001149
0.332	-9.653e-05	-0.0001931	-0.0001152
0.331	-9.681e-05	-0.0001934	-0.0001155
0.33	-9.708e-05	-0.0001938	-0.0001157
0.329	-9.736e-05	-0.0001945	-0.0001159
0.328	-9.767e-05	-0.000195	-0.0001164
0.327	-9.8e-05	-0.0001953	-0.0001167
0.326	-9.824e-05	-0.0001959	-0.0001168
0.325	-9.842e-05	-0.0001965	-0.0001171
0.324	-9.875e-05	-0.000197	-0.0001175
0.323	-9.902e-05	-0.0001978	-0.0001177
0.322	-9.928e-05	-0.0001983	-0.000118
0.321	-9.954e-05	-0.0001985	-0.0001183
0.32	-9.988e-05	-0.0001986	-0.0001187
0.319	-0.0001002	-0.0001992	-0.0001189
0.318	-0.0001005	-0.0001995	-0.0001193
0.317	-0.0001008	-0.0001999	-0.0001197
0.316	-0.0001011	-0.0002004	-0.00012
0.315	-0.0001014	-0.0002011	-0.0001202
0.314	-0.0001016	-0.0002017	-0.0001206
0.313	-0.0001019	-0.0002023	-0.0001209
0.312	-0.0001022	-0.0002027	-0.000121
0.311	-0.0001025	-0.0002033	-0.0001211
0.31	-0.0001028	-0.0002038	-0.0001214
0.309	-0.0001031	-0.0002039	-0.0001216
0.308	-0.0001035	-0.0002045	-0.0001219
0.307	-0.0001038	-0.0002047	-0.0001221
0.306	-0.0001041	-0.0002052	-0.0001226
0.305	-0.0001044	-0.0002059	-0.0001231
0.304	-0.0001048	-0.0002064	-0.0001235
0.303	-0.000105	-0.000207	-0.0001237
0.302	-0.0001054	-0.0002075	-0.000124
0.301	-0.0001056	-0.0002078	-0.0001244
0.3	-0.0001058	-0.0002084	-0.0001246
0.299	-0.0001062	-0.0002089	-0.0001248
0.298	-0.0001065	-0.0002093	-0.000125
0.297	-0.0001068	-0.0002097	-0.0001254
0.296	-0.0001072	-0.0002102	-0.0001258
0.295	-0.0001075	-0.0002107	-0.0001261
0.294	-0.0001078	-0.0002112	-0.0001264
0.293	-0.0001081	-0.0002118	-0.0001269
0.292	-0.0001084	-0.0002123	-0.0001271
0.291	-0.0001087	-0.000213	-0.0001272
0.29	-0.000109	-0.0002135	-0.0001276
0.289	-0.0001094	-0.000214	-0.000128
0.288	-0.0001098	-0.0002144	-0.000128
0.287	-0.00011	-0.0002148	-0.0001286
0.286	-0.0001104	-0.0002154	-0.000129
0.285	-0.0001107	-0.0002161	-0.0001292
0.284	-0.000111	-0.0002166	-0.0001295
0.283	-0.0001113	-0.0002173	-0.0001298
0.282	-0.0001117	-0.0002179	-0.0001301
0.281	-0.000112	-0.0002182	-0.0001303
0.28	-0.0001124	-0.0002189	-0.0001307
0.279	-0.0001128	-0.0002197	-0.0001312
0.278	-0.000113	-0.0002203	-0.0001316
0.277	-0.0001134	-0.0002207	-0.000132
0.276	-0.0001138	-0.0002212	-0.0001323
0.275	-0.0001141	-0.0002219	-0.0001326
0.274	-0.0001145	-0.0002225	-0.0001329
0.273	-0.0001148	-0.000223	-0.0001332
0.272	-0.0001153	-0.0002234	-0.0001334
0.271	-0.0001156	-0.0002239	-0.0001336
0.27	-0.0001159	-0.0002246	-0.000134
0.269	-0.0001162	-0.0002252	-0.0001343
0.268	-0.0001166	-0.0002261	-0.0001345
0.267	-0.000117	-0.0002267	-0.0001349
0.266	-0.0001174	-0.0002273	-0.0001352
0.265	-0.0001178	-0.0002275	-0.0001356
0.264	-0.0001181	-0.000228	-0.000136
0.263	-0.0001184	-0.0002286	-0.0001363
0.262	-0.0001188	-0.0002291	-0.0001366
0.261	-0.0001192	-0.0002299	-0.0001368
0.26	-0.0001196	-0.0002305	-0.0001372
0.259	-0.0001199	-0.0002314	-0.0001376
0.258	-0.0001203	-0.0002322	-0.0001382
0.257	-0.0001206	-0.0002325	-0.0001385
0.256	-0.000121	-0.000233	-0.0001387
0.255	-0.0001215	-0.0002338	-0.000139
0.254	-0.0001218	-0.0002346	-0.0001395
0.253	-0.0001221	-0.0002354	-0.0001398
0.252	-0.0001226	-0.0002358	-0.0001401
0.251	-0.0001229	-0.0002363	-0.0001405
0.25	-0.0001233	-0.0002372	-0.0001408
0.249	-0.0001237	-0.0002378	-0.0001411
0.248	-0.0001241	-0.0002385	-0.0001414
0.247	-0.0001245	-0.0002391	-0.0001418
0.246	-0.0001249	-0.0002395	-0.0001422
0.245	-0.0001252	-0.0002402	-0.0001426
0.244	-0.0001256	-0.0002411	-0.000143
0.243	-0.0001262	-0.0002419	-0.0001434
0.242	-0.0001266	-0.0002426	-0.0001438
0.241	-0.0001269	-0.0002432	-0.000144
0.24	-0.0001274	-0.000244	-0.0001444
0.239	-0.0001278	-0.0002447	-0.0001446
0.238	-0.0001282	-0.000245	-0.0001449
0.237	-0.0001287	-0.000246	-0.0001452
0.236	-0.0001291	-0.0002471	-0.0001457
0.235	-0.0001295	-0.0002475	-0.0001462
0.234	-0.0001298	-0.0002484	-0.0001466
0.233	-0.0001302	-0.0002491	-0.000147
0.232	-0.0001307	-0.0002499	-0.0001473
0.231	-0.000131	-0.0002508	-0.0001477
0.23	-0.0001315	-0.0002514	-0.0001481
0.229	-0.000132	-0.0002521	-0.0001485
0.228	-0.0001325	-0.0002528	-0.0001489
0.227	-0.0001329	-0.0002538	-0.0001493
0.226	-0.0001333	-0.0002547	-0.0001496
0.225	-0.0001336	-0.0002551	-0.0001499
0.224	-0.000134	-0.0002556	-0.0001504
0.223	-0.0001345	-0.0002564	-0.0001507
0.222	-0.0001349	-0.000257	-0.0001512
0.221	-0.0001353	-0.0002575	-0.0001518
0.22	-0.0001358	-0.0002587	-0.0001522
0.219	-0.0001362	-0.0002599	-0.0001525
0.218	-0.0001366	-0.0002606	-0.0001528
0.217	-0.0001371	-0.0002614	-0.0001531
0.216	-0.0001376	-0.0002625	-0.0001535
0.215	-0.0001381	-0.0002632	-0.0001537
0.214	-0.0001385	-0.0002641	-0.0001541
0.213	-0.0001389	-0.0002647	-0.0001543
0.212	-0.0001395	-0.000265	-0.000155
0.211	-0.0001398	-0.0002655	-0.0001555
0.21	-0.0001403	-0.0002666	-0.000156
0.209	-0.0001408	-0.0002675	-0.0001565
0.208	-0.0001412	-0.0002679	-0.0001569
0.207	-0.0001415	-0.0002687	-0.0001572
0.206	-0.0001419	-0.0002697	-0.0001576
0.205	-0.0001424	-0.0002709	-0.000158
0.204	-0.000143	-0.0002719	-0.0001584
0.203	-0.0001435	-0.0002726	-0.0001589
0.202	-0.0001441	-0.0002736	-0.0001592
0.201	-0.0001445	-0.0002745	-0.0001596
0.2	-0.0001449	-0.0002751	-0.00016
0.199	-0.0001453	-0.0002764	-0.0001604
0.198	-0.0001457	-0.0002772	-0.0001609
0.197	-0.0001463	-0.0002777	-0.0001613
0.196	-0.0001467	-0.0002789	-0.0001615
0.195	-0.0001472	-0.0002797	-0.0001617
0.194	-0.0001477	-0.0002801	-0.0001625
0.193	-0.0001481	-0.0002809	-0.0001631
0.192	-0.0001486	-0.0002816	-0.0001636
0.191	-0.0001491	-0.0002824	-0.000164
0.19	-0.0001495	-0.0002838	-0.0001645
0.189	-0.0001499	-0.0002845	-0.000165
0.188	-0.0001505	-0.0002854	-0.0001653
0.187	-0.0001508	-0.0002863	-0.0001656
0.186	-0.0001513	-0.000287	-0.000166
0.185	-0.0001518	-0.0002876	-0.0001665
0.184	-0.0001522	-0.0002885	-0.0001671
0.183	-0.0001527	-0.0002893	-0.0001675
0.182	-0.0001533	-0.0002904	-0.000168
0.181	-0.0001538	-0.0002911	-0.0001683
0.18	-0.0001541	-0.0002919	-0.0001686
0.179	-0.0001545	-0.0002928	-0.000169
0.178	-0.000155	-0.0002936	-0.0001695
0.177	-0.0001554	-0.0002944	-0.0001699
0.176	-0.0001559	-0.0002951	-0.0001702
0.175	-0.0001564	-0.000296	-0.0001706
0.174	-0.0001568	-0.0002972	-0.0001711
0.173	-0.0001572	-0.000298	-0.0001716
0.172	-0.0001576	-0.0002989	-0.000172
0.171	-0.0001582	-0.0002996	-0.0001725
0.17	-0.0001586	-0.0003001	-0.0001729
0.169	-0.0001591	-0.0003008	-0.0001733
0.168	-0.0001596	-0.0003018	-0.0001735
0.167	-0.0001599	-0.0003028	-0.0001739
0.166	-0.0001604	-0.0003038	-0.0001744
0.165	-0.0001609	-0.0003046	-0.0001748
0.164	-0.0001613	-0.0003051	-0.0001754
0.163	-0.0001618	-0.0003062	-0.0001758
0.162	-0.0001622	-0.0003074	-0.0001759
0.161	-0.0001626	-0.0003081	-0.0001764
0.16	-0.000163	-0.0003089	-0.000177
0.159	-0.0001635	-0.0003101	-0.0001773
0.158	-0.0001641	-0.0003111	-0.0001779
0.157	-0.0001644	-0.0003117	-0.0001785
0.156	-0.0001649	-0.0003121	-0.0001789
0.155	-0.0001653	-0.0003129	-0.0001792
0.154	-0.0001657	-0.0003134	-0.0001794
0.153	-0.0001661	-0.0003139	-0.0001797
0.152	-0.0001665	-0.0003151	-0.00018
0.151	-0.0001671	-0.0003165	-0.0001807
0.15	-0.0001676	-0.0003175	-0.000181
0.149	-0.0001679	-0.0003183	-0.0001816
0.148	-0.0001684	-0.0003193	-0.0001818
0.147	-0.0001688	-0.00032	-0.000182
0.146	-0.0001691	-0.0003202	-0.0001826
0.145	-0.0001695	-0.000321	-0.0001832
0.144	-0.0001698	-0.0003219	-0.0001835
0.143	-0.0001704	-0.000323	-0.0001839
0.142	-0.0001708	-0.0003241	-0.0001845
0.141	-0.0001712	-0.000325	-0.0001849
0.14	-0.0001716	-0.0003259	-0.0001855
0.139	-0.000172	-0.0003268	-0.0001858
0.138	-0.0001724	-0.0003274	-0.0001861
0.137	-0.0001729	-0.000328	-0.0001863
0.136	-0.0001734	-0.0003284	-0.0001867
0.135	-0.0001738	-0.000329	-0.0001876
0.134	-0.0001741	-0.0003299	-0.000188
0.133	-0.0001745	-0.0003308	-0.0001883
0.132	-0.000175	-0.0003318	-0.0001888
0.131	-0.0001754	-0.0003325	-0.0001893
0.13	-0.0001758	-0.0003336	-0.0001895
0.129	-0.0001762	-0.0003344	-0.0001899
0.128	-0.0001766	-0.0003354	-0.0001906
0.127	-0.000177	-0.0003359	-0.0001909
0.126	-0.0001774	-0.0003363	-0.0001912
0.125	-0.0001778	-0.000337	-0.0001916
0.124	-0.0001783	-0.0003377	-0.0001921
0.123	-0.0001787	-0.0003385	-0.0001924
0.122	-0.0001791	-0.0003394	-0.000193
0.121	-0.0001795	-0.0003406	-0.0001934
0.12	-0.00018	-0.0003413	-0.000194
0.119	-0.0001803	-0.0003421	-0.0001944
0.118	-0.0001806	-0.000343	-0.0001947
0.117	-0.0001811	-0.0003441	-0.0001953
0.116	-0.0001817	-0.0003449	-0.0001956
0.115	-0.0001821	-0.0003454	-0.000196
0.114	-0.0001824	-0.0003461	-0.0001966
0.113	-0.0001828	-0.0003472	-0.000197
0.112	-0.0001831	-0.0003477	-0.0001974
0.111	-0.0001835	-0.0003483	-0.0001977
0.11	-0.000184	-0.0003493	-0.000198
0.109	-0.0001843	-0.0003499	-0.000198
0.108	-0.0001847	-0.0003501	-0.0001984
0.107	-0.0001852	-0.000351	-0.0001992
0.106	-0.0001855	-0.0003521	-0.0001996
0.105	-0.000186	-0.0003531	-0.0002
0.104	-0.0001863	-0.0003543	-0.0002004
0.103	-0.0001869	-0.0003548	-0.000201
0.102	-0.0001872	-0.0003554	-0.0002013
0.101	-0.0001875	-0.0003567	-0.0002017
0.1	-0.0001879	-0.0003576	-0.0002022
0.099	-0.0001884	-0.0003582	-0.0002025
0.098	-0.0001889	-0.0003588	-0.000203
0.097	-0.0001892	-0.0003593	-0.0002036
0.096	-0.0001895	-0.0003595	-0.000204
0.095	-0.0001899	-0.0003605	-0.0002045
0.094	-0.0001903	-0.0003615	-0.0002047
0.093	-0.0001908	-0.0003622	-0.000205
0.092	-0.0001911	-0.000363	-0.0002056
0.091	-0.0001916	-0.0003644	-0.0002062
0.09	-0.000192	-0.0003655	-0.0002064
0.089	-0.0001924	-0.0003661	-0.0002067
0.088	-0.0001929	-0.0003671	-0.0002073
0.087	-0.0001932	-0.000368	-0.0002078
0.086	-0.0001937	-0.0003689	-0.0002085
0.085	-0.000194	-0.0003694	-0.000209
0.084	-0.0001944	-0.0003701	-0.0002092
0.083	-0.000195	-0.0003707	-0.0002098
0.082	-0.0001953	-0.0003713	-0.0002105
0.081	-0.0001957	-0.0003719	-0.0002109
0.08	-0.0001962	-0.0003725	-0.0002112
0.079	-0.0001967	-0.0003736	-0.0002119
0.078	-0.0001971	-0.0003751	-0.0002123
0.077	-0.0001975	-0.0003763	-0.0002128
0.076	-0.0001979	-0.000377	-0.0002134
0.075	-0.0001982	-0.0003777	-0.0002137
0.074	-0.0001986	-0.0003788	-0.0002142
0.073	-0.0001989	-0.0003795	-0.0002145
0.072	-0.0001994	-0.0003802	-0.0002149
0.071	-0.0001998	-0.0003808	-0.0002153
0.07	-0.0002002	-0.0003812	-0.0002157
0.069	-0.0002007	-0.0003819	-0.000216
0.068	-0.0002011	-0.0003828	-0.0002165
0.067	-0.0002015	-0.000384	-0.0002169
0.066	-0.0002019	-0.0003852	-0.0002173
0.065	-0.0002023	-0.0003859	-0.0002178
0.064	-0.0002027	-0.0003866	-0.0002184
0.063	-0.000203	-0.0003874	-0.0002191
0.062	-0.0002035	-0.0003882	-0.0002196
0.061	-0.0002039	-0.0003891	-0.00022
0.06	-0.0002043	-0.0003899	-0.0002204
0.059	-0.0002048	-0.0003903	-0.0002207
0.058	-0.0002051	-0.0003909	-0.0002212
0.057	-0.0002055	-0.0003918	-0.0002217
0.056	-0.0002059	-0.0003929	-0.0002222
0.055	-0.0002063	-0.0003938	-0.0002226
0.054	-0.0002068	-0.0003946	-0.0002234
0.053	-0.0002072	-0.0003957	-0.0002239
0.052	-0.0002077	-0.000397	-0.0002241
0.051	-0.0002081	-0.000398	-0.0002243
0.05	-0.0002085	-0.0003989	-0.0002249
0.049	-0.0002089	-0.0004	-0.0002254
0.048	-0.0002093	-0.0004007	-0.0002261
0.047	-0.0002097	-0.0004012	-0.0002267
0.046	-0.0002102	-0.0004018	-0.0002273
0.045	-0.0002106	-0.0004026	-0.0002279
0.044	-0.000211	-0.0004037	-0.0002283
0.043	-0.0002115	-0.0004044	-0.0002288
0.042	-0.0002119	-0.0004049	-0.0002295
0.041	-0.0002123	-0.0004064	-0.00023
0.04	-0.0002127	-0.0004073	-0.0002303
0.039	-0.0002131	-0.0004076	-0.0002308
0.038	-0.0002136	-0.0004087	-0.0002315
0.037	-0.000214	-0.0004099	-0.0002317
0.036	-0.0002143	-0.0004108	-0.0002324
0.035	-0.0002148	-0.0004116	-0.000233
0.034	-0.0002152	-0.0004128	-0.000233
0.033	-0.0002157	-0.000414	-0.0002336
0.032	-0.0002161	-0.0004147	-0.0002342
0.031	-0.0002165	-0.0004155	-0.0002348
0.03	-0.0002169	-0.0004166	-0.0002353
0.029	-0.0002172	-0.0004172	-0.0002359
0.028	-0.0002176	-0.0004178	-0.0002364
0.027	-0.000218	-0.0004189	-0.0002368
0.026	-0.0002185	-0.0004199	-0.0002375
0.025	-0.000219	-0.0004206	-0.000238
0.024	-0.0002194	-0.0004219	-0.0002385
0.023	-0.00022	-0.0004231	-0.0002393
0.022	-0.0002205	-0.0004235	-0.0002401
0.021	-0.0002209	-0.0004243	-0.0002406
0.02	-0.0002214	-0.0004253	-0.0002409
0.019	-0.0002216	-0.0004264	-0.0002414
0.018	-0.000222	-0.0004271	-0.0002419
0.017	-0.0002226	-0.000428	-0.0002424
0.016	-0.000223	-0.0004291	-0.0002429
0.015	-0.0002235	-0.00043	-0.0002434
0.014	-0.0002238	-0.0004307	-0.000244
0.013	-0.0002243	-0.0004318	-0.0002443
0.012	-0.0002248	-0.0004334	-0.0002448
0.011	-0.0002253	-0.0004346	-0.0002453
0.01	-0.0002258	-0.0004352	-0.0002459
0.009	-0.0002262	-0.0004363	-0.0002467
0.008	-0.0002266	-0.0004374	-0.0002473
0.007	-0.000227	-0.0004382	-0.0002477
0.006	-0.0002275	-0.0004387	-0.0002484
0.005	-0.0002279	-0.0004398	-0.0002489
0.004	-0.0002283	-0.0004414	-0.0002497
0.003	-0.0002288	-0.0004425	-0.0002501
0.002	-0.0002293	-0.0004433	-0.0002507
0.001	-0.0002297	-0.0004444	-0.0002512
0	-0.0002302	-0.0004452	-0.0002516
-0.001	-0.0002306	-0.0004457	-0.0002519
-0.002	-0.000231	-0.0004463	-0.0002527
-0.003	-0.0002315	-0.0004473	-0.0002533
-0.004	-0.0002318	-0.000449	-0.000254
-0.005	-0.0002323	-0.0004503	-0.0002548
-0.006	-0.0002328	-0.0004512	-0.0002554
-0.007	-0.0002333	-0.0004516	-0.0002558
-0.008	-0.0002339	-0.0004526	-0.0002565
-0.009	-0.0002343	-0.000454	-0.000257
-0.01	-0.0002348	-0.000455	-0.0002575
-0.011	-0.0002353	-0.0004561	-0.0002579
-0.012	-0.0002356	-0.0004575	-0.0002583
-0.013	-0.0002361	-0.0004588	-0.0002588
-0.014	-0.0002365	-0.0004599	-0.0002594
-0.015	-0.000237	-0.0004611	-0.00026
-0.016	-0.0002376	-0.000462	-0.0002608
-0.017	-0.0002379	-0.0004632	-0.0002616
-0.018	-0.0002384	-0.0004642	-0.0002626
-0.019	-0.0002389	-0.0004648	-0.0002633
-0.02	-0.0002393	-0.0004661	-0.0002641
-0.021	-0.0002398	-0.0004676	-0.0002648
-0.022	-0.0002403	-0.0004684	-0.0002653
-0.023	-0.0002396	-0.0004665	-0.0002647

## Sheet: FigureS15
Corresponding standard curve
absorbance	Concentration		absorbance	Concentration
0.002	0		0.002	-0.34779
0.096	5		0.0038	-0.24798
0.189	10		0.00561	-0.14816
0.278	15		0.00741	-0.04835
0.372	20		0.00922	0.05147
0.468	25		0.01102	0.15128
0.91	50		0.01282	0.2511
1.377	75		0.01463	0.35091
1.804	100		0.01643	0.45073
			0.01823	0.55054
			0.02004	0.65036
			0.02184	0.75017
			0.02365	0.84999
			0.02545	0.9498
			0.02725	1.04962
			0.02906	1.14943
			0.03086	1.24925
			0.03266	1.34906
			0.03447	1.44888
			0.03627	1.54869
			0.03808	1.64851
			0.03988	1.74832
			0.04168	1.84814
			0.04349	1.94795
			0.04529	2.04777
			0.0471	2.14758
			0.0489	2.2474
			0.0507	2.34721
			0.05251	2.44703
			0.05431	2.54684
			0.05611	2.64666
			0.05792	2.74647
			0.05972	2.84629
			0.06153	2.94611
			0.06333	3.04592
			0.06513	3.14574
			0.06694	3.24555
			0.06874	3.34537
			0.07054	3.44518
			0.07235	3.545
			0.07415	3.64481
			0.07596	3.74463
			0.07776	3.84444
			0.07956	3.94426
			0.08137	4.04407
			0.08317	4.14389
			0.08497	4.2437
			0.08678	4.34352
			0.08858	4.44333
			0.09039	4.54315
			0.09219	4.64296
			0.09399	4.74278
			0.0958	4.84259
			0.0976	4.94241
			0.09941	5.04222
			0.10121	5.14204
			0.10301	5.24185
			0.10482	5.34167
			0.10662	5.44148
			0.10842	5.5413
			0.11023	5.64111
			0.11203	5.74093
			0.11384	5.84074
			0.11564	5.94056
			0.11744	6.04037
			0.11925	6.14019
			0.12105	6.24
			0.12285	6.33982
			0.12466	6.43963
			0.12646	6.53945
			0.12827	6.63927
			0.13007	6.73908
			0.13187	6.8389
			0.13368	6.93871
			0.13548	7.03853
			0.13729	7.13834
			0.13909	7.23816
			0.14089	7.33797
			0.1427	7.43779
			0.1445	7.5376
			0.1463	7.63742
			0.14811	7.73723
			0.14991	7.83705
			0.15172	7.93686
			0.15352	8.03668
			0.15532	8.13649
			0.15713	8.23631
			0.15893	8.33612
			0.16073	8.43594
			0.16254	8.53575
			0.16434	8.63557
			0.16615	8.73538
			0.16795	8.8352
			0.16975	8.93501
			0.17156	9.03483
			0.17336	9.13464
			0.17517	9.23446
			0.17697	9.33427
			0.17877	9.43409
			0.18058	9.5339
			0.18238	9.63372
			0.18418	9.73353
			0.18599	9.83335
			0.18779	9.93316
			0.1896	10.033
			0.1914	10.1328
			0.1932	10.2326
			0.19501	10.3324
			0.19681	10.4322
			0.19861	10.5321
			0.20042	10.6319
			0.20222	10.7317
			0.20403	10.8315
			0.20583	10.9313
			0.20763	11.0311
			0.20944	11.131
			0.21124	11.2308
			0.21305	11.3306
			0.21485	11.4304
			0.21665	11.5302
			0.21846	11.63
			0.22026	11.7298
			0.22206	11.8297
			0.22387	11.9295
			0.22567	12.0293
			0.22748	12.1291
			0.22928	12.2289
			0.23108	12.3287
			0.23289	12.4285
			0.23469	12.5284
			0.23649	12.6282
			0.2383	12.728
			0.2401	12.8278
			0.24191	12.9276
			0.24371	13.0274
			0.24551	13.1273
			0.24732	13.2271
			0.24912	13.3269
			0.25092	13.4267
			0.25273	13.5265
			0.25453	13.6263
			0.25634	13.7261
			0.25814	13.826
			0.25994	13.9258
			0.26175	14.0256
			0.26355	14.1254
			0.26536	14.2252
			0.26716	14.325
			0.26896	14.4248
			0.27077	14.5247
			0.27257	14.6245
			0.27437	14.7243
			0.27618	14.8241
			0.27798	14.9239
			0.27979	15.0237
			0.28159	15.1235
			0.28339	15.2234
			0.2852	15.3232
			0.287	15.423
			0.2888	15.5228
			0.29061	15.6226
			0.29241	15.7224
			0.29422	15.8223
			0.29602	15.9221
			0.29782	16.0219
			0.29963	16.1217
			0.30143	16.2215
			0.30324	16.3213
			0.30504	16.4212
			0.30684	16.521
			0.30865	16.6208
			0.31045	16.7206
			0.31225	16.8204
			0.31406	16.9202
			0.31586	17.02
			0.31767	17.1198
			0.31947	17.2197
			0.32127	17.3195
			0.32308	17.4193
			0.32488	17.5191
			0.32668	17.6189
			0.32849	17.7188
			0.33029	17.8186
			0.3321	17.9184
			0.3339	18.0182
			0.3357	18.118
			0.33751	18.2178
			0.33931	18.3176
			0.34112	18.4174
			0.34292	18.5173
			0.34472	18.6171
			0.34653	18.7169
			0.34833	18.8167
			0.35013	18.9165
			0.35194	19.0163
			0.35374	19.1162
			0.35555	19.216
			0.35735	19.3158
			0.35915	19.4156
			0.36096	19.5154
			0.36276	19.6152
			0.36456	19.7151
			0.36637	19.8149
			0.36817	19.9147
			0.36998	20.0145
			0.37178	20.1143
			0.37358	20.2141
			0.37539	20.3139
			0.37719	20.4138
			0.37899	20.5136
			0.3808	20.6134
			0.3826	20.7132
			0.38441	20.813
			0.38621	20.9128
			0.38801	21.0126
			0.38982	21.1125
			0.39162	21.2123
			0.39343	21.3121
			0.39523	21.4119
			0.39703	21.5117
			0.39884	21.6115
			0.40064	21.7113
			0.40244	21.8112
			0.40425	21.911
			0.40605	22.0108
			0.40786	22.1106
			0.40966	22.2104
			0.41146	22.3102
			0.41327	22.4101
			0.41507	22.5099
			0.41687	22.6097
			0.41868	22.7095
			0.42048	22.8093
			0.42229	22.9091
			0.42409	23.0089
			0.42589	23.1088
			0.4277	23.2086
			0.4295	23.3084
			0.43131	23.4082
			0.43311	23.508
			0.43491	23.6078
			0.43672	23.7077
			0.43852	23.8075
			0.44032	23.9073
			0.44213	24.0071
			0.44393	24.1069
			0.44574	24.2067
			0.44754	24.3065
			0.44934	24.4064
			0.45115	24.5062
			0.45295	24.606
			0.45475	24.7058
			0.45656	24.8056
			0.45836	24.9054
			0.46017	25.0053
			0.46197	25.1051
			0.46377	25.2049
			0.46558	25.3047
			0.46738	25.4045
			0.46919	25.5043
			0.47099	25.6041
			0.47279	25.704
			0.4746	25.8038
			0.4764	25.9036
			0.4782	26.0034
			0.48001	26.1032
			0.48181	26.203
			0.48362	26.3028
			0.48542	26.4027
			0.48722	26.5025
			0.48903	26.6023
			0.49083	26.7021
			0.49263	26.8019
			0.49444	26.9017
			0.49624	27.0016
			0.49805	27.1014
			0.49985	27.2012
			0.50165	27.301
			0.50346	27.4008
			0.50526	27.5006
			0.50707	27.6004
			0.50887	27.7003
			0.51067	27.8001
			0.51248	27.8999
			0.51428	27.9997
			0.51608	28.0995
			0.51789	28.1993
			0.51969	28.2992
			0.5215	28.399
			0.5233	28.4988
			0.5251	28.5986
			0.52691	28.6984
			0.52871	28.7982
			0.53051	28.898
			0.53232	28.9979
			0.53412	29.0977
			0.53593	29.1975
			0.53773	29.2973
			0.53953	29.3971
			0.54134	29.4969
			0.54314	29.5968
			0.54494	29.6966
			0.54675	29.7964
			0.54855	29.8962
			0.55036	29.996
			0.55216	30.0958
			0.55396	30.1956
			0.55577	30.2954
			0.55757	30.3953
			0.55938	30.4951
			0.56118	30.5949
			0.56298	30.6947
			0.56479	30.7945
			0.56659	30.8943
			0.56839	30.9942
			0.5702	31.094
			0.572	31.1938
			0.57381	31.2936
			0.57561	31.3934
			0.57741	31.4932
			0.57922	31.5931
			0.58102	31.6929
			0.58282	31.7927
			0.58463	31.8925
			0.58643	31.9923
			0.58824	32.0921
			0.59004	32.1919
			0.59184	32.2918
			0.59365	32.3916
			0.59545	32.4914
			0.59726	32.5912
			0.59906	32.691
			0.60086	32.7908
			0.60267	32.8907
			0.60447	32.9905
			0.60627	33.0903
			0.60808	33.1901
			0.60988	33.2899
			0.61169	33.3897
			0.61349	33.4895
			0.61529	33.5894
			0.6171	33.6892
			0.6189	33.789
			0.6207	33.8888
			0.62251	33.9886
			0.62431	34.0884
			0.62612	34.1882
			0.62792	34.2881
			0.62972	34.3879
			0.63153	34.4877
			0.63333	34.5875
			0.63514	34.6873
			0.63694	34.7871
			0.63874	34.8869
			0.64055	34.9868
			0.64235	35.0866
			0.64415	35.1864
			0.64596	35.2862
			0.64776	35.386
			0.64957	35.4858
			0.65137	35.5857
			0.65317	35.6855
			0.65498	35.7853
			0.65678	35.8851
			0.65858	35.9849
			0.66039	36.0847
			0.66219	36.1846
			0.664	36.2844
			0.6658	36.3842
			0.6676	36.484
			0.66941	36.5838
			0.67121	36.6836
			0.67302	36.7834
			0.67482	36.8832
			0.67662	36.9831
			0.67843	37.0829
			0.68023	37.1827
			0.68203	37.2825
			0.68384	37.3823
			0.68564	37.4821
			0.68745	37.582
			0.68925	37.6818
			0.69105	37.7816
			0.69286	37.8814
			0.69466	37.9812
			0.69646	38.081
			0.69827	38.1808
			0.70007	38.2807
			0.70188	38.3805
			0.70368	38.4803
			0.70548	38.5801
			0.70729	38.6799
			0.70909	38.7797
			0.71089	38.8796
			0.7127	38.9794
			0.7145	39.0792
			0.71631	39.179
			0.71811	39.2788
			0.71991	39.3786
			0.72172	39.4784
			0.72352	39.5783
			0.72533	39.6781
			0.72713	39.7779
			0.72893	39.8777
			0.73074	39.9775
			0.73254	40.0773
			0.73434	40.1771
			0.73615	40.277
			0.73795	40.3768
			0.73976	40.4766
			0.74156	40.5764
			0.74336	40.6762
			0.74517	40.776
			0.74697	40.8759
			0.74877	40.9757
			0.75058	41.0755
			0.75238	41.1753
			0.75419	41.2751
			0.75599	41.3749
			0.75779	41.4748
			0.7596	41.5746
			0.7614	41.6744
			0.76321	41.7742
			0.76501	41.874
			0.76681	41.9738
			0.76862	42.0736
			0.77042	42.1735
			0.77222	42.2733
			0.77403	42.3731
			0.77583	42.4729
			0.77764	42.5727
			0.77944	42.6725
			0.78124	42.7723
			0.78305	42.8722
			0.78485	42.972
			0.78665	43.0718
			0.78846	43.1716
			0.79026	43.2714
			0.79207	43.3712
			0.79387	43.471
			0.79567	43.5709
			0.79748	43.6707
			0.79928	43.7705
			0.80109	43.8703
			0.80289	43.9701
			0.80469	44.0699
			0.8065	44.1698
			0.8083	44.2696
			0.8101	44.3694
			0.81191	44.4692
			0.81371	44.569
			0.81552	44.6688
			0.81732	44.7687
			0.81912	44.8685
			0.82093	44.9683
			0.82273	45.0681
			0.82453	45.1679
			0.82634	45.2677
			0.82814	45.3675
			0.82995	45.4674
			0.83175	45.5672
			0.83355	45.667
			0.83536	45.7668
			0.83716	45.8666
			0.83896	45.9664
			0.84077	46.0662
			0.84257	46.1661
			0.84438	46.2659
			0.84618	46.3657
			0.84798	46.4655
			0.84979	46.5653
			0.85159	46.6651
			0.8534	46.7649
			0.8552	46.8648
			0.857	46.9646
			0.85881	47.0644
			0.86061	47.1642
			0.86241	47.264
			0.86422	47.3638
			0.86602	47.4637
			0.86783	47.5635
			0.86963	47.6633
			0.87143	47.7631
			0.87324	47.8629
			0.87504	47.9627
			0.87684	48.0626
			0.87865	48.1624
			0.88045	48.2622
			0.88226	48.362
			0.88406	48.4618
			0.88586	48.5616
			0.88767	48.6614
			0.88947	48.7612
			0.89128	48.8611
			0.89308	48.9609
			0.89488	49.0607
			0.89669	49.1605
			0.89849	49.2603
			0.90029	49.3601
			0.9021	49.46
			0.9039	49.5598
			0.90571	49.6596
			0.90751	49.7594
			0.90931	49.8592
			0.91112	49.959
			0.91292	50.0588
			0.91472	50.1587
			0.91653	50.2585
			0.91833	50.3583
			0.92014	50.4581
			0.92194	50.5579
			0.92374	50.6577
			0.92555	50.7576
			0.92735	50.8574
			0.92916	50.9572
			0.93096	51.057
			0.93276	51.1568
			0.93457	51.2566
			0.93637	51.3565
			0.93817	51.4563
			0.93998	51.5561
			0.94178	51.6559
			0.94359	51.7557
			0.94539	51.8555
			0.94719	51.9553
			0.949	52.0551
			0.9508	52.155
			0.9526	52.2548
			0.95441	52.3546
			0.95621	52.4544
			0.95802	52.5542
			0.95982	52.654
			0.96162	52.7539
			0.96343	52.8537
			0.96523	52.9535
			0.96704	53.0533
			0.96884	53.1531
			0.97064	53.2529
			0.97245	53.3528
			0.97425	53.4526
			0.97605	53.5524
			0.97786	53.6522
			0.97966	53.752
			0.98147	53.8518
			0.98327	53.9516
			0.98507	54.0515
			0.98688	54.1513
			0.98868	54.2511
			0.99048	54.3509
			0.99229	54.4507
			0.99409	54.5505
			0.9959	54.6504
			0.9977	54.7502
			0.9995	54.85
			1.00131	54.9498
			1.00311	55.0496
			1.00491	55.1494
			1.00672	55.2492
			1.00852	55.349
			1.01033	55.4489
			1.01213	55.5487
			1.01393	55.6485
			1.01574	55.7483
			1.01754	55.8481
			1.01935	55.9479
			1.02115	56.0478
			1.02295	56.1476
			1.02476	56.2474
			1.02656	56.3472
			1.02836	56.447
			1.03017	56.5468
			1.03197	56.6467
			1.03378	56.7465
			1.03558	56.8463
			1.03738	56.9461
			1.03919	57.0459
			1.04099	57.1457
			1.04279	57.2455
			1.0446	57.3454
			1.0464	57.4452
			1.04821	57.545
			1.05001	57.6448
			1.05181	57.7446
			1.05362	57.8444
			1.05542	57.9442
			1.05723	58.0441
			1.05903	58.1439
			1.06083	58.2437
			1.06264	58.3435
			1.06444	58.4433
			1.06624	58.5431
			1.06805	58.6429
			1.06985	58.7428
			1.07166	58.8426
			1.07346	58.9424
			1.07526	59.0422
			1.07707	59.142
			1.07887	59.2418
			1.08067	59.3417
			1.08248	59.4415
			1.08428	59.5413
			1.08609	59.6411
			1.08789	59.7409
			1.08969	59.8407
			1.0915	59.9406
			1.0933	60.0404
			1.09511	60.1402
			1.09691	60.24
			1.09871	60.3398
			1.10052	60.4396
			1.10232	60.5394
			1.10412	60.6392
			1.10593	60.7391
			1.10773	60.8389
			1.10954	60.9387
			1.11134	61.0385
			1.11314	61.1383
			1.11495	61.2381
			1.11675	61.338
			1.11855	61.4378
			1.12036	61.5376
			1.12216	61.6374
			1.12397	61.7372
			1.12577	61.837
			1.12757	61.9368
			1.12938	62.0367
			1.13118	62.1365
			1.13298	62.2363
			1.13479	62.3361
			1.13659	62.4359
			1.1384	62.5357
			1.1402	62.6356
			1.142	62.7354
			1.14381	62.8352
			1.14561	62.935
			1.14742	63.0348
			1.14922	63.1346
			1.15102	63.2345
			1.15283	63.3343
			1.15463	63.4341
			1.15643	63.5339
			1.15824	63.6337
			1.16004	63.7335
			1.16185	63.8333
			1.16365	63.9331
			1.16545	64.033
			1.16726	64.1328
			1.16906	64.2326
			1.17086	64.3324
			1.17267	64.4322
			1.17447	64.532
			1.17628	64.6319
			1.17808	64.7317
			1.17988	64.8315
			1.18169	64.9313
			1.18349	65.0311
			1.1853	65.1309
			1.1871	65.2308
			1.1889	65.3306
			1.19071	65.4304
			1.19251	65.5302
			1.19431	65.63
			1.19612	65.7298
			1.19792	65.8296
			1.19973	65.9295
			1.20153	66.0293
			1.20333	66.1291
			1.20514	66.2289
			1.20694	66.3287
			1.20874	66.4285
			1.21055	66.5284
			1.21235	66.6282
			1.21416	66.728
			1.21596	66.8278
			1.21776	66.9276
			1.21957	67.0274
			1.22137	67.1272
			1.22318	67.2271
			1.22498	67.3269
			1.22678	67.4267
			1.22859	67.5265
			1.23039	67.6263
			1.23219	67.7261
			1.234	67.8259
			1.2358	67.9258
			1.23761	68.0256
			1.23941	68.1254
			1.24121	68.2252
			1.24302	68.325
			1.24482	68.4248
			1.24662	68.5246
			1.24843	68.6245
			1.25023	68.7243
			1.25204	68.8241
			1.25384	68.9239
			1.25564	69.0237
			1.25745	69.1235
			1.25925	69.2234
			1.26106	69.3232
			1.26286	69.423
			1.26466	69.5228
			1.26647	69.6226
			1.26827	69.7224
			1.27007	69.8222
			1.27188	69.9221
			1.27368	70.0219
			1.27549	70.1217
			1.27729	70.2215
			1.27909	70.3213
			1.2809	70.4211
			1.2827	70.5209
			1.2845	70.6208
			1.28631	70.7206
			1.28811	70.8204
			1.28992	70.9202
			1.29172	71.02
			1.29352	71.1198
			1.29533	71.2197
			1.29713	71.3195
			1.29893	71.4193
			1.30074	71.5191
			1.30254	71.6189
			1.30435	71.7187
			1.30615	71.8186
			1.30795	71.9184
			1.30976	72.0182
			1.31156	72.118
			1.31337	72.2178
			1.31517	72.3176
			1.31697	72.4174
			1.31878	72.5173
			1.32058	72.6171
			1.32238	72.7169
			1.32419	72.8167
			1.32599	72.9165
			1.3278	73.0163
			1.3296	73.1162
			1.3314	73.216
			1.33321	73.3158
			1.33501	73.4156
			1.33681	73.5154
			1.33862	73.6152
			1.34042	73.715
			1.34223	73.8149
			1.34403	73.9147
			1.34583	74.0145
			1.34764	74.1143
			1.34944	74.2141
			1.35125	74.3139
			1.35305	74.4137
			1.35485	74.5136
			1.35666	74.6134
			1.35846	74.7132
			1.36026	74.813
			1.36207	74.9128
			1.36387	75.0126
			1.36568	75.1124
			1.36748	75.2123
			1.36928	75.3121
			1.37109	75.4119
			1.37289	75.5117
			1.37469	75.6115
			1.3765	75.7113
			1.3783	75.8111
			1.38011	75.911
			1.38191	76.0108
			1.38371	76.1106
			1.38552	76.2104
			1.38732	76.3102
			1.38913	76.41
			1.39093	76.5099
			1.39273	76.6097
			1.39454	76.7095
			1.39634	76.8093
			1.39814	76.9091
			1.39995	77.0089
			1.40175	77.1088
			1.40356	77.2086
			1.40536	77.3084
			1.40716	77.4082
			1.40897	77.508
			1.41077	77.6078
			1.41257	77.7076
			1.41438	77.8075
			1.41618	77.9073
			1.41799	78.0071
			1.41979	78.1069
			1.42159	78.2067
			1.4234	78.3065
			1.4252	78.4064
			1.42701	78.5062
			1.42881	78.606
			1.43061	78.7058
			1.43242	78.8056
			1.43422	78.9054
			1.43602	79.0052
			1.43783	79.1051
			1.43963	79.2049
			1.44144	79.3047
			1.44324	79.4045
			1.44504	79.5043
			1.44685	79.6041
			1.44865	79.7039
			1.45045	79.8038
			1.45226	79.9036
			1.45406	80.0034
			1.45587	80.1032
			1.45767	80.203
			1.45947	80.3028
			1.46128	80.4026
			1.46308	80.5025
			1.46488	80.6023
			1.46669	80.7021
			1.46849	80.8019
			1.4703	80.9017
			1.4721	81.0015
			1.4739	81.1014
			1.47571	81.2012
			1.47751	81.301
			1.47932	81.4008
			1.48112	81.5006
			1.48292	81.6004
			1.48473	81.7002
			1.48653	81.8001
			1.48833	81.8999
			1.49014	81.9997
			1.49194	82.0995
			1.49375	82.1993
			1.49555	82.2991
			1.49735	82.3989
			1.49916	82.4988
			1.50096	82.5986
			1.50276	82.6984
			1.50457	82.7982
			1.50637	82.898
			1.50818	82.9978
			1.50998	83.0977
			1.51178	83.1975
			1.51359	83.2973
			1.51539	83.3971
			1.5172	83.4969
			1.519	83.5967
			1.5208	83.6966
			1.52261	83.7964
			1.52441	83.8962
			1.52621	83.996
			1.52802	84.0958
			1.52982	84.1956
			1.53163	84.2954
			1.53343	84.3953
			1.53523	84.4951
			1.53704	84.5949
			1.53884	84.6947
			1.54064	84.7945
			1.54245	84.8943
			1.54425	84.9942
			1.54606	85.094
			1.54786	85.1938
			1.54966	85.2936
			1.55147	85.3934
			1.55327	85.4932
			1.55508	85.593
			1.55688	85.6929
			1.55868	85.7927
			1.56049	85.8925
			1.56229	85.9923
			1.56409	86.0921
			1.5659	86.1919
			1.5677	86.2917
			1.56951	86.3916
			1.57131	86.4914
			1.57311	86.5912
			1.57492	86.691
			1.57672	86.7908
			1.57852	86.8906
			1.58033	86.9904
			1.58213	87.0903
			1.58394	87.1901
			1.58574	87.2899
			1.58754	87.3897
			1.58935	87.4895
			1.59115	87.5893
			1.59295	87.6892
			1.59476	87.789
			1.59656	87.8888
			1.59837	87.9886
			1.60017	88.0884
			1.60197	88.1882
			1.60378	88.288
			1.60558	88.3879
			1.60739	88.4877
			1.60919	88.5875
			1.61099	88.6873
			1.6128	88.7871
			1.6146	88.8869
			1.6164	88.9868
			1.61821	89.0866
			1.62001	89.1864
			1.62182	89.2862
			1.62362	89.386
			1.62542	89.4858
			1.62723	89.5856
			1.62903	89.6855
			1.63083	89.7853
			1.63264	89.8851
			1.63444	89.9849
			1.63625	90.0847
			1.63805	90.1845
			1.63985	90.2844
			1.64166	90.3842
			1.64346	90.484
			1.64527	90.5838
			1.64707	90.6836
			1.64887	90.7834
			1.65068	90.8832
			1.65248	90.9831
			1.65428	91.0829
			1.65609	91.1827
			1.65789	91.2825
			1.6597	91.3823
			1.6615	91.4821
			1.6633	91.582
			1.66511	91.6818
			1.66691	91.7816
			1.66871	91.8814
			1.67052	91.9812
			1.67232	92.081
			1.67413	92.1808
			1.67593	92.2806
			1.67773	92.3805
			1.67954	92.4803
			1.68134	92.5801
			1.68315	92.6799
			1.68495	92.7797
			1.68675	92.8795
			1.68856	92.9794
			1.69036	93.0792
			1.69216	93.179
			1.69397	93.2788
			1.69577	93.3786
			1.69758	93.4784
			1.69938	93.5782
			1.70118	93.6781
			1.70299	93.7779
			1.70479	93.8777
			1.70659	93.9775
			1.7084	94.0773
			1.7102	94.1771
			1.71201	94.2769
			1.71381	94.3768
			1.71561	94.4766
			1.71742	94.5764
			1.71922	94.6762
			1.72103	94.776
			1.72283	94.8758
			1.72463	94.9757
			1.72644	95.0755
			1.72824	95.1753
			1.73004	95.2751
			1.73185	95.3749
			1.73365	95.4747
			1.73546	95.5746
			1.73726	95.6744
			1.73906	95.7742
			1.74087	95.874
			1.74267	95.9738
			1.74447	96.0736
			1.74628	96.1734
			1.74808	96.2733
			1.74989	96.3731
			1.75169	96.4729
			1.75349	96.5727
			1.7553	96.6725
			1.7571	96.7723
			1.7589	96.8722
			1.76071	96.972
			1.76251	97.0718
			1.76432	97.1716
			1.76612	97.2714
			1.76792	97.3712
			1.76973	97.471
			1.77153	97.5708
			1.77334	97.6707
			1.77514	97.7705
			1.77694	97.8703
			1.77875	97.9701
			1.78055	98.0699
			1.78235	98.1697
			1.78416	98.2696
			1.78596	98.3694
			1.78777	98.4692
			1.78957	98.569
			1.79137	98.6688
			1.79318	98.7686
			1.79498	98.8684
			1.79678	98.9683
			1.79859	99.0681
			1.80039	99.1679
			1.8022	99.2677
			1.804	99.3675

## Sheet: FigureS16
The blank control group
potenial	absorbance
0.2	0.564
0	0.934
-0.2	1.116
-0.4	1.851
-0.6	2.362

[truncated: 15 more sheets: FigureS17, FigureS18, FigureS19, FigureS20, FigureS21, FigureS22, FigureS23, FigureS24, FigureS25, FigureS28, FigureS29, FigureS30, FigureS31, FigureS32, FigureS34]
